# Supplementary material for: Monitoring Both Extended and Tryptic Forms of Stable Isotope-Labeled Standard Peptides Provides an Internal Quality Control of Proteolytic Digestion in Targeted Mass Spectrometry-Based Assays
Source: Mol Cell Proteomics. 2023 Jul 20;22(9):100621. doi: 10.1016/j.mcpro.2023.100621 (PMC10458721; doi:10.1016/j.mcpro.2023.100621)
Supplement: Supplemental Tables [file mmc2.xlsx]

## Sheet: S1_directMRMpeptidelist
Table S1. Direct-MRM assay panel: sequences for extended heavy modified peptide and heavy tryptic modified peptide. Under Peptide Modified Sequence, [+57] refers to carbamidomethylation and either R[+10], K[+8], F[+10], A[+4] or L[+7] refers to heavy isotope-containing amino acid. Total 246 proteins, 398 Tryptic Peptides with corresponding 398 Heavy Extended Cleavable Peptides.
Gene Symbol	Accession ID	Heavy Tryptic Peptide Modified Sequence	Heavy Extended Cleavable Peptide Modified Sequence
DUSP3	P51452	AADFIDQALAQK[+8]	AYFERAADFIDQALAQK[+8]NGRVL
CD8A	P01732	AAEGLDTQR[+10]	QNKPKAAEGLDTQR[+10]FSGKR
FCER1G	P30273	AAITSYEK[+8]	KIQVRKAAITSYEK[+8]SDGVYT
C7	P10643	AC[+57]GAC[+57]PLWGK[+8]	AEKAC[+57]GAC[+57]PLWGK[+8]C[+57]DA
CSF1	P09603	ADSPLEQPEGSPLTQDDR[+10]	EPQRADSPLEQPEGSPLTQDDR[+10]QVELPV
NCF4	Q15080	AEALFDFTGNSK[+8]	APRAEALFDFTGNSK[+8]LEL
CASP6	P55212	AEELLLK[+8]	DLKAEELLLK[+8]IHE
BCAP31	P51572	AENQVLAMR[+10]	QKLEKAENQVLAMR[+10]KQSEG
CD36	P16671	AFASPVENPDNYC[+57]FC[+57]TEK[+8]	FVLPSKAFASPVENPDNYC[+57]FC[+57]TEK[+8]IISKN
CASP4	P49662	AFATR[+10]PEHK[+8]	ESALRAFATRPEHK[+8]SSDST
IDO1	P14902	AFFSVLR[+10]	DHVNPKAFFSVLR[+10]IYLSGW
TGFBRAP1	Q8WUH2	AFTLVSAVER[+10]	KAFTLVSAVER[+10]ELLMGD
NFKBIE	O00221	AGADSLLR[+10]	STLC[+57]KAGADSLLR[+10]NVEDE
WAS	P42768	AGISEAQLTDAETSK[+8]	LFSRAGISEAQLTDAETSK[+8]LIYD
CD59	P13987	AGLQVYNK[+8]	ITKAGLQVYNK[+8]C[+57]WK
PSMB8	P28062	AIAYATHR[+10]	LGRRAIAYATHR[+10]DSYS
C9	P02748	AIEDYINEFSVR[+10]	NLERAIEDYINEFSVR[+10]KC[+57]HT
IFIT3	O14879	AIELFQR[+10]	GDLDKAIELFQR[+10]VLEST
STAM2	O75886	AIELSLQEQK[+8]	DEDIAKAIELSLQEQK[+8]QQHTET
S100A14	Q9HCY8	AIETLIK[+8]	DVERAIETLIK[+8]NFHQ
LTA4H	P09960	AILPC[+57]QDTPSVK[+8]	QAIHC[+57]RAILPC[+57]QDTPSVK[+8]LTYTAE
SPP1	P10451	AIPVAQDLNAPSDWDSR[+10]	NGAYKAIPVAQDLNAPSDWDSR[+10]GKDSY
IRAK1	P51617	AIQFLHQDSPSLIHGDIK[+8]	TARAIQFLHQDSPSLIHGDIK[+8]SSN
CASP10	Q92851	AIQIVTPPVDK[+8]	KYKREKAIQIVTPPVDK[+8]EAESYQ
SMAD3	P84022	AITTQNVNTK[+8]	ELEKAITTQNVNTK[+8]C[+57]ITI
TRAF2	Q12933	AIVDLTGL[+7]	DAIFIKAIVDLTGL[+7]
ABI1	Q8IZP0	ALIESYQNLTR[+10]	GKRALIESYQNLTR[+10]VAD
C4BPB	P20851	ALLAFQESK[+8]	PEC[+57]EKALLAFQESK[+8]NLC[+57]EA
BCL3	P20749	ALLDSAAPGTLDLEAR[+10]	TC[+57]LRALLDSAAPGTLDLEAR[+10]NYD
ITGB2	P05107	ALNEITESGR[+10]	GDLLRALNEITESGR[+10]IGFGS
S100A8	P05109	ALNSIIDVYHK[+8]	EKALNSIIDVYHK[+8]YSLIK
GCA	P28676	ALTDFFR[+10]	VKLRALTDFFR[+10]KRDH
NFKBIA	P25963	ALTMEVIR[+10]	IHEEKALTMEVIR[+10]QVKGD
PSME2	Q9UL46	AMVLDLR[+10]	AYGELRAMVLDLR[+10]AFYAEL
PML	P29590	APASEEEFQFLR[+10]	PSPTERAPASEEEFQFLR[+10]C[+57]QQC[+57]QA
IGFBP6	P24592	APAVAEENPK[+8]	LPARAPAVAEENPK[+8]ESKPQ
CTSK	P43235	APDSVDYR[+10]	EWEGRAPDSVDYR[+10]KKGYV
PSME1	Q06323	APLDIPVPDPVK[+8]	NLSNLKAPLDIPVPDPVK[+8]EKEKEE
PDCD4	Q53EL6	APQLVGQFIAR[+10]	ALDTPRAPQLVGQFIAR[+10]AVGDGI
STOML2	Q9UJZ1	APVPGTPDSLSSGSSR[+10]	ALTKAPVPGTPDSLSSGSSR[+10]DVQG
CASP8	Q14790	AQISAYR[+10]	TPGRAQISAYR[+10]VMLY
STAT2	P52630	AQLEQGEPVLETPVESQQHEIESR[+10]	QAQRAQLEQGEPVLETPVESQQHEIESR[+10]ILDL
TPD52	P55327	ASAAFSSVGSVITK[+8]	QAGQKASAAFSSVGSVITK[+8]KLEDV
ISG20	Q96AZ6	ATMELYQISQR[+10]	VEDARATMELYQISQR[+10]IRARR
BCL3	P20749	ATR[+10]PASTSQPDPSPDR[+10]	RGKATRPASTSQPDPSPDR[+10]SAN
C2	P06681	AVISPGFDVFAK[+8]	FLIEKAVISPGFDVFAK[+8]KNQGI
PECAM1	P16284	AVPDAVESR[+10]	YSEVRKAVPDAVESR[+10]YSRTEG
TYK2	P29597	AVPEGHEYYR[+10]	DFGLAKAVPEGHEYYR[+10]VREDGD
IRF6	O14896	AWAVETGK[+8]	NTIFKAWAVETGK[+8]YQEGV
NFKBIB	Q15653	DAGADLDKPEPTC[+57]GR[+10]	VRLLRDAGADLDKPEPTC[+57]GR[+10]SPLHL
PDCD2L	Q9BRP1	DAPVHGSPTGPGAWTASK[+8]	GLRDAPVHGSPTGPGAWTASK[+8]LGG
ABCE1	P61221	DASLVFK[+8]	NLRFRDASLVFK[+8]VAETA
STAM2	O75886	DFATEVR[+10]	VC[+57]SRDFATEVR[+10]AVI
LYN	P07948	DFDPVHGDVIK[+8]	FSLSVRDFDPVHGDVIK[+8]HYKIRS
UBAP2L	Q14157	DGSLASNPYSGDLTK[+8]	LTGRDGSLASNPYSGDLTK[+8]FGR
PSMA3	P25788	DGVVFGVEK[+8]	IRC[+57]KDGVVFGVEK[+8]LVLS
BNIP3L	O60238	DHSSQSEEEVVEGEK[+8]	TSRDHSSQSEEEVVEGEK[+8]EVE
CFB	P00751	DISEVVTPR[+10]	YDKVKDISEVVTPR[+10]FLC[+57]TG
CD38	P28907	DLC[+57]QDPTIK[+8]	GREDSRDLC[+57]QDPTIK[+8]ELESII
IKBKB	O14920	DLKPENIVLQQGEQR[+10]	IIHRDLKPENIVLQQGEQR[+10]LIHK
PTPN6	P29350	DLSGLDAETLLK[+8]	HRDLSGLDAETLLK[+8]GRGVH
CASP7	P55210	DLTAHFR[+10]	PIKDLTAHFR[+10]GDR
CD3E	P07766	DLYSGLNQR[+10]	IRKGQRDLYSGLNQR[+10]RI
CSF1	P09603	DPVC[+57]YLK[+8]	EQLKDPVC[+57]YLK[+8]KAFL
POLR3C	Q9BUI4	DQAIVSAVANR[+10]	HFRDQAIVSAVANR[+10]MDQ
C1QA	P02745	DQPR[+10]PAFSAIR[+10]	SPGNIKDQPRPAFSAIR[+10]RNPPMG
STAT1	P42224	DQQPGTFLLR[+10]	ERALLKDQQPGTFLLR[+10]FSESSR
NFKB2	Q00653	DSGEEAAEPSAPSR[+10]	PSRDSGEEAAEPSAPSR[+10]TPQ
IFIT1	P09914	DSLEQLR[+10]	DHQVKDSLEQLR[+10]C[+57]HFTW
S100A13	Q99584	DSLSVNEFK[+8]	EGRKDSLSVNEFK[+8]ELVT
CD9	P21926	DVLETFTVK[+8]	PKKDVLETFTVK[+8]SC[+57]P
HLA-G	P17693	DYLALNEDLR[+10]	AYDGKDYLALNEDLR[+10]SWTAA
IFI44L	Q53G44	DYR[+10]PYADLVSEIR[+10]	ADIRDYRPYADLVSEIR[+10]ILLV
C1RL	Q9NZP8	EAC[+57]NAWLQK[+8]	APREAC[+57]NAWLQK[+8]RQR
PLCB1	Q9NQ66	EADPGETPSEAPSEAR[+10]	VKKEADPGETPSEAPSEAR[+10]TTP
ANXA6	P08133	EAILDIITSR[+10]	GFGSDKEAILDIITSR[+10]SNR
PECAM1	P16284	EAIQGGIVR[+10]	LDKKEAIQGGIVR[+10]VNC[+57]S
NFKBIB	Q15653	EAPDTYLAQGPDR[+10]	RPRRPREAPDTYLAQGPDR[+10]TPDTNH
RPS27A	P62979	EC[+57]PSDEC[+57]GAGVFMASHFDR[+10]	LRREC[+57]PSDEC[+57]GAGVFMASHFDR[+10]HYC[+57]GK
MSN	P26038	EDAVLEYLK[+8]	GMLREDAVLEYLK[+8]IAQDL
DEGS1	O15121	EDFEWVYTDQPHADR[+10]	SREDFEWVYTDQPHADR[+10]RREIL
NCF4	Q15080	EDIALNYR[+10]	REFQREDIALNYR[+10]DAEGD
IL1R2	P27930	EDLHMDFK[+8]	FDPVTREDLHMDFK[+8]C[+57]VVHNT
C4BPA	P04003	EDVYVVGTVLR[+10]	YPRPTKEDVYVVGTVLR[+10]YR
PSMA3	P25788	EEASNFR[+10]	LADIAREEASNFR[+10]SNFGYN
IFITM3	Q01628	EEHEVAVLGAPHNPAPPTSTVIHIR[+10]	EMLKEEHEVAVLGAPHNPAPPTSTVIHIR[+10]SETS
CASP3	P42574	EEIVELMR[+10]	KNDLTREEIVELMR[+10]DVSKED
CFB	P00751	EELLPAQDIK[+8]	TC[+57]QQQKEELLPAQDIK[+8]ALFVSE
C1RL	Q9NZP8	EFVSSGR[+10]	GQREFVSSGR[+10]SLR
CSK	P41240	EGIIPANYVQK[+8]	NKVGREGIIPANYVQK[+8]REGVK
TGFBI	Q15582	EGVYTVFAPTNEAFR[+10]	TLNREGVYTVFAPTNEAFR[+10]ALPP
CASP2	P42575	EGYAPGTEFHR[+10]	KDREGYAPGTEFHR[+10]C[+57]KE
HCLS1	P14317	EHPVPLLPIR[+10]	TSREHPVPLLPIR[+10]QTL
C2	P06681	EILNINQK[+8]	AVDHIREILNINQK[+8]RNDYLD
CLU	P10909	EILSVDC[+57]STNNPSQAK[+8]	KC[+57]REILSVDC[+57]STNNPSQAK[+8]LRR
TGFBI	Q15582	ELANILK[+8]	LGDAKELANILK[+8]YHIGD
CD38	P28907	ELESIISK[+8]	QDPTIKELESIISK[+8]RNIQFS
PML	P29590	ELLEAVDAR[+10]	QERELLEAVDAR[+10]YQR
STAB1	Q9NY15	ELPDQITQDC[+57]R[+10]	WLRELPDQITQDC[+57]R[+10]YEV
BCL2L2	Q92843	ELQNEVEK[+8]	EAEKLKELQNEVEK[+8]QMNMSP
C7	P10643	ELSHLPSLYDYSAYR[+10]	AEPFWKELSHLPSLYDYSAYR[+10]RLIDQY
CD14	P08571	ELTLEDLK[+8]	SRLKELTLEDLK[+8]ITGT
BST2	Q10589	ENQVLSVR[+10]	ERLRRENQVLSVR[+10]IADKK
ICAM1	P05362	EPAVGEPAEVTTTVLVR[+10]	ELKREPAVGEPAEVTTTVLVR[+10]RDHH
TIMP1	P01033	EPGLC[+57]TWQSLR[+10]	LPREPGLC[+57]TWQSLR[+10]SQIA
CTSB	P07858	EQWPQC[+57]PTIK[+8]	DAREQWPQC[+57]PTIK[+8]EIR
LCP2	Q13094	ESQVYLLGTGLR[+10]	YQKESQVYLLGTGLR[+10]GKE
PSME2	Q9UL46	ETHVMDYR[+10]	AKASKETHVMDYR[+10]ALVHE
TRIM56	Q9BRZ2	ETVPVPPEGVASFK[+8]	EC[+57]RETVPVPPEGVASFK[+8]TNFFVN
TNFAIP8	O95379	EVATDVFNSK[+8]	ESKEVATDVFNSK[+8]NLAV
BCL2L1	Q07817	EVIPMAAVK[+8]	SLDAREVIPMAAVK[+8]QALRE
CD9	P21926	EVQEFYK[+8]	DEVIKEVQEFYK[+8]DTYNK
C1QBP	Q07021	EVSFQSTGESEWK[+8]	IFSIREVSFQSTGESEWK[+8]DTN
C1QB	P02746	FDHVITNMNNNYEPR[+10]	DQTIRFDHVITNMNNNYEPR[+10]SGK
CTR9	Q6PD62	FDLALAATEAR[+10]	GDKMRFDLALAATEAR[+10]QC[+57]SDL
PTPN11	Q06124	FDSLTDLVEHYK[+8]	GGERFDSLTDLVEHYK[+8]KNPM
IL16	Q14005	FEAWNIIK[+8]	MQGLTRFEAWNIIK[+8]ALPDGP
DARS	P14868	FGAPPHAGGGIGLER[+10]	DSFRFGAPPHAGGGIGLER[+10]VTML
CASP10	Q92851	FGAVYSSDEALIPIR[+10]	LTHGRFGAVYSSDEALIPIR[+10]EIMSH
ISG20	Q96AZ6	FIR[+10]PEGEITDYR[+10]	VLYDKFIRPEGEITDYR[+10]TRVSG
SUMO1	P63165	FLFEGQR[+10]	NSLRFLFEGQR[+10]IADN
LCP2	Q13094	FLNLTENDIQK[+8]	DGARFLNLTENDIQK[+8]FPKL
STAT3	P40763	FLQESNVLYQHNLR[+10]	DQQYSRFLQESNVLYQHNLR[+10]RIKQFL
C1QC	P02747	FNAVLTNPQGDYDTSTGK[+8]	PNSLIRFNAVLTNPQGDYDTSTGK[+8]FTC[+57]KV
SERPING1	P05155	FQPTLLTLPR[+10]	MSKFQPTLLTLPR[+10]IKV
C1QC	P02747	FQSVFTVTR[+10]	KQKFQSVFTVTR[+10]QTH
CASP1	P29466	FSFEQPDGR[+10]	FRKVRFSFEQPDGR[+10]AQMPT
C5	P01031	FSYSSGHVHLSSENK[+8]	PDKKFSYSSGHVHLSSENK[+8]FQNS
EFNA1	P20827	FTPFTLGK[+8]	KFQRFTPFTLGK[+8]EFKE
CAMK2D	Q13557	FYFENALSK[+8]	DFHRFYFENALSK[+8]SNKP
ANXA5	P08758	GAGTDDHTLIR[+10]	YAMKGAGTDDHTLIR[+10]VMVS
CAMK2G	Q13555	GAILTTMLVSR[+10]	RRKLKGAILTTMLVSR[+10]NFSAA
IGFBP6	P24592	GAQTLYVPNC[+57]DHR[+10]	TEVYRGAQTLYVPNC[+57]DHR[+10]GFYRK
CFH	P08603	GDAVC[+57]TESGWR[+10]PLPSC[+57]EEK[+8]	EYSERGDAVC[+57]TESGWRPLPSC[+57]EEK[+8]SC[+57]DNP
CFD	P00746	GDSGGPLVC[+57]GGVLEGVVTSGSR[+10]	SC[+57]KGDSGGPLVC[+57]GGVLEGVVTSGSR[+10]VC[+57]G
PDCD4	Q53EL6	GDSVSDSGSDALR[+10]	DSGRGDSVSDSGSDALR[+10]SGLT
CSK	P41240	GDVLTIVAVTK[+8]	FC[+57]KGDVLTIVAVTK[+8]DPN
SMAD1	Q15797	GDVQAVAYEEPK[+8]	SEINRGDVQAVAYEEPK[+8]HWC[+57]SI
CD82	P27701	GEEDNSLSVR[+10]	SC[+57]EVKGEEDNSLSVR[+10]KGFC[+57]EA
SOD2	P04179	GELLEAIK[+8]	GEPKGELLEAIK[+8]RDFG
ITGB1	P05556	GEVFNELVGK[+8]	LTNKGEVFNELVGK[+8]QR
BCL2L2	Q92843	GFAYIEFSDK[+8]	FSGHPKGFAYIEFSDK[+8]ESVRTS
SP100	P23497	GFENVIHDK[+8]	HIYKGFENVIHDK[+8]LPLQ
HCLS1	P14317	GFGGQYGIQK[+8]	RDYAKGFGGQYGIQK[+8]DRVDK
TIMP1	P01033	GFQALGDAADIR[+10]	KMYKGFQALGDAADIR[+10]FVYT
GBP1	P32455	GFSLGSTVQSHTK[+8]	KKKGFSLGSTVQSHTK[+8]GIW
IRF7	Q92985	GGGPPPEAETAER[+10]	WPPSSRGGGPPPEAETAER[+10]AGWKTN
C6	P13671	GGNQLYC[+57]VK[+8]	PQC[+57]FKGGNQLYC[+57]VK[+8]MGSSTS
ANXA1	P04083	GGPGSAVSPYPTFNPSSDVAALHK[+8]	KSSKGGPGSAVSPYPTFNPSSDVAALHK[+8]AIMV
ITGAL	P20701	GHAVVGAVGAK[+8]	DLSRGHAVVGAVGAK[+8]DWAG
NCK1	P16333	GHEGDFLIR[+10]	ALNERGHEGDFLIR[+10]DSESS
CASP6	P55212	GIALIFNHER[+10]	RRRGIALIFNHER[+10]FFW
IRF9	Q00978	GILVASNPR[+10]	LERGILVASNPR[+10]GLF
C4A	P0C0L4	GLEEELQFSLGSK[+8]	RQIRGLEEELQFSLGSK[+8]INV
WAS	P42768	GLPAPGPSPADK[+8]	SSRYRGLPAPGPSPADK[+8]KRSGK
MTIF2	P46199	GLVTTAIIQR[+10]	TDKGRGLVTTAIIQR[+10]GTLRK
IFI30	P13284	GMQLMHANAQR[+10]	MGDRGMQLMHANAQR[+10]TDAL
PARP12	Q9H0J9	GNASFVR[+10]PPAK[+8]	FVRGNASFVRPPAK[+8]EGW
S100A8	P05109	GNFHAVYR[+10]	SLIKGNFHAVYR[+10]DDLK
IRAK1	P51617	GPNQPVESDESLGGLSAALR[+10]	LQRGPNQPVESDESLGGLSAALR[+10]SWH
CTSB	P07858	GQDHC[+57]GIESEVVAGIPR[+10]	FFKILRGQDHC[+57]GIESEVVAGIPR[+10]TDQYWE
DAP3	P51398	GSPLGEVVEQGITR[+10]	RESTEKGSPLGEVVEQGITR[+10]VRNATD
TLR2	O60603	GSSGSLNSIPSGLTEAVK[+8]	IC[+57]KGSSGSLNSIPSGLTEAVK[+8]SLD
TGFBR3	Q03167	GTTGLPQEVHVLNLR[+10]	GC[+57]ASRGTTGLPQEVHVLNLR[+10]TAGQG
C3	P01024	GYTQQLAFR[+10]	LIKKGYTQQLAFR[+10]QPSS
CFI	P05156	HGNTDSEGIVEVK[+8]	VSLKHGNTDSEGIVEVK[+8]LVD
SEMA4D	Q92854	HGTC[+57]EDC[+57]VLAR[+10]	FC[+57]GKHGTC[+57]EDC[+57]VLAR[+10]DPY
SOD2	P04179	HHAAYVNNLNVTEEK[+8]	HSKHHAAYVNNLNVTEEK[+8]YQE
PSMA2	P25787	HIGLVYSGMGPDYR[+10]	EPITKHIGLVYSGMGPDYR[+10]VLVHR
BID	P55957	HLAQVGDSMDR[+10]	IARHLAQVGDSMDR[+10]SIP
CAV1	Q03135	HLNDDVVK[+8]	DPKHLNDDVVK[+8]IDF
SMAD1	Q15797	HSEYNPQHSLLAQFR[+10]	VPRHSEYNPQHSLLAQFR[+10]NLG
THY1	P04216	HVLFGTVGVPEHTYR[+10]	RETKKHVLFGTVGVPEHTYR[+10]SRTNF
GPLD1	P80108	IADVTSGLIGGEDGR[+10]	MAAPLRIADVTSGLIGGEDGR[+10]VYVYNG
BPGM	P07738	IAPEVLR[+10]	WNERIAPEVLR[+10]GKTI
PF4	P02776	IC[+57]LDLQAPLYK[+8]	NGRKIC[+57]LDLQAPLYK[+8]KIIK
LGALS3BP	Q08380	IDITLSSVK[+8]	YSRRIDITLSSVK[+8]C[+57]FHK
BID	P55957	IEADSESQEDIIR[+10]	SRLGRIEADSESQEDIIR[+10]NIARH
BCL2L11	O43521	IGDEFNAYYAR[+10]	QELRRIGDEFNAYYAR[+10]RVFLN
C1S	P09871	IIGGSDADIK[+8]	FEEKQRIIGGSDADIK[+8]NFPWQV
IL6ST	P40189	ILDYEVTLTR[+10]	NGKILDYEVTLTR[+10]WKS
BNIP3L	O60238	ILLDAQHESGQSSSR[+10]	GDMEKILLDAQHESGQSSSR[+10]GSSH
IFI44L	Q53G44	ILLVGPVGSGK[+8]	SEIRILLVGPVGSGK[+8]SSFF
CREB1	P16220	ILNDLSSDAPGVPR[+10]	SYRKILNDLSSDAPGVPR[+10]IEEE
CAMK2D	Q13557	IPTGQEYAAK[+8]	RRC[+57]MKIPTGQEYAAK[+8]IIN
VPS35	Q96QK1	IPVDTYNNILTVLK[+8]	LLKIPVDTYNNILTVLK[+8]LK
MSR1	P21757	IQENTFK[+8]	ENLNGKIQENTFK[+8]QQEEIS
PTPN11	Q06124	IQNTGDYYDLYGGEK[+8]	THIKIQNTGDYYDLYGGEK[+8]FATL
OTUB1	Q96FW1	IQQEIAVQNPLVSER[+10]	AQQDRIQQEIAVQNPLVSER[+10]LEL
FAS	P25445	IQTIILK[+8]	LAEKIQTIILK[+8]DITS
IRAK4	Q9NWZ3	ISDFGLAR[+10]	TAKISDFGLAR[+10]ASE
IFIH1	Q9BYX4	ISFPEVVK[+8]	TQLKISFPEVVK[+8]SC[+57]DI
ANXA4	P09525	ISQTYQQQYGR[+10]	IRRISQTYQQQYGR[+10]SLE
CAMK2G	Q13555	ITADQALK[+8]	AKRITADQALK[+8]HPWV
PRKCB	P05771	IYIQAHIDR[+10]	RRGRIYIQAHIDR[+10]DVLI
DUSP3	P51452	IYVGNASVAQDIPK[+8]	TPRIYVGNASVAQDIPK[+8]LQK
ABI1	Q8IZP0	KPIDYTVLDDVGHGVK[+8]	PVRYIRKPIDYTVLDDVGHGVK[+8]WLKAKH
EFNA1	P20827	LAADDPEVR[+10]	QEKRLAADDPEVR[+10]VLHS
EPCAM	P16422	LAVNC[+57]FVNNNR[+10]	ENYKLAVNC[+57]FVNNNR[+10]QC[+57]QC[+57]T
CASP1	P29466	LC[+57]SLEEAQR[+10]	EGNVKLC[+57]SLEEAQR[+10]IWKQK
BCAP31	P51572	LDVGNAEVK[+8]	AVDGGKLDVGNAEVK[+8]LEEENR
IL1R2	P27930	LEGEPVALR[+10]	YKREFRLEGEPVALR[+10]C[+57]PQVPY
PTPRC	P08575	LENLEPEHEYK[+8]	EIKLENLEPEHEYK[+8]C[+57]DS
TLR3	O15455	LEPELC[+57]QK[+8]	FNTISKLEPELC[+57]QK[+8]LPMLKV
IL17RA	Q96F46	LEPHLQPR[+10]	VAKLEPHLQPR[+10]GQP
C1QB	P02746	LEQGENVFLQATDK[+8]	GMVLKLEQGENVFLQATDK[+8]NSLLG
CASP7	P55210	LFFIQAC[+57]R[+10]	LEKPKLFFIQAC[+57]R[+10]GTELD
STAB1	Q9NY15	LGGQEVATLNPTTR[+10]	ELARLGGQEVATLNPTTR[+10]WEIR
S100A9	P06702	LGHPDTLNQGEFK[+8]	YSVKLGHPDTLNQGEFK[+8]ELVRK
C8A	P07357	LGSLGAAC[+57]EQTQTEGAK[+8]	QC[+57]RLGSLGAAC[+57]EQTQTEGAK[+8]ADGS
SERPINB1	P30740	LGVQDLFNSSK[+8]	LARLGVQDLFNSSK[+8]ADLS
C4BPB	P20851	LIQEAPKPEC[+57]EK[+8]	PVC[+57]KLIQEAPKPEC[+57]EK[+8]ALLA
MIF	P14174	LLC[+57]GLLAER[+10]	RSYSKLLC[+57]GLLAER[+10]LRISP
SERPING1	P05155	LLDSLPSDTR[+10]	NKISRLLDSLPSDTR[+10]LVLLN
TNFAIP2	Q03169	LLEATFLSSEAANVR[+10]	QIRLLEATFLSSEAANVR[+10]ELM
PARP14	Q460N5	LLEVTNTIR[+10]	LQLSPRLLEVTNTIR[+10]VENLPP
FCN3	O75636	LLGEVDHYQLALGK[+8]	ATFRLLGEVDHYQLALGK[+8]FSEG
ICAM1	P05362	LLGIETPLPK[+8]	DQPKLLGIETPLPK[+8]KELLL
PARP14	Q460N5	LLPGNATISK[+8]	VKREGRLLPGNATISK[+8]AGKLPY
LGALS1	P09382	LPDGYEFK[+8]	LTVKLPDGYEFK[+8]FPNR
KARS	Q15046	LPETNLFETEETR[+10]	ALGMKLPETNLFETEETR[+10]K
DARS	P14868	LPLQLDDAVR[+10]PEAEGEEEGR[+10]	EPRLPLQLDDAVRPEAEGEEEGR[+10]ATV
BST2	Q10589	LQDASAEVER[+10]	NHKLQDASAEVER[+10]LRR
RIPK1	Q13546	LQDEANYHLYGSR[+10]	PSLQSKLQDEANYHLYGSR[+10]MDRQTK
GBP1	P32455	LQEQEQLLK[+8]	LALKLQEQEQLLK[+8]EGF
RIPK2	O43353	LQPGIAQQWIQSK[+8]	SERLQPGIAQQWIQSK[+8]RED
TYK2	P29597	LSDPGVGLGALSR[+10]	TSPFIKLSDPGVGLGALSR[+10]EERVER
CD3D	P04234	LSGAADTQALLR[+10]	HETGRLSGAADTQALLR[+10]NDQVY
AKT1	P31749	LSPPFKPQVTSETDTR[+10]	VYEKKLSPPFKPQVTSETDTR[+10]YFDEE
TRIM28	Q13263	LSPPYSSPQEFAQDVGR[+10]	LQEKLSPPYSSPQEFAQDVGR[+10]MFK
GCA	P28676	LSPQTLTTIVK[+8]	GLMGYRLSPQTLTTIVK[+8]RYSKNG
CD55	P08174	LTC[+57]LQNLK[+8]	LSPKLTC[+57]LQNLK[+8]WSTA
XRCC5	P13010	LTIGSNLSIR[+10]	HWPC[+57]RLTIGSNLSIR[+10]IAAYK
PSMA2	P25787	LTPTEVK[+8]	AGFRRLTPTEVK[+8]DYLA
S100A9	P06702	LTWASHEK[+8]	MLMARLTWASHEK[+8]MHEGD
MTIF2	P46199	LVEDLQEELSSR[+10]	HKIIYRLVEDLQEELSSR[+10]LPC[+57]AVE
CTSS	P25774	LVSLSAQNLVDC[+57]STEK[+8]	LKTGKLVSLSAQNLVDC[+57]STEK[+8]YGNKG
PCBP1	Q15365	LVVPATQC[+57]GSLIGK[+8]	VTLRLVVPATQC[+57]GSLIGK[+8]GGC[+57]K
MIF	P14174	MPMFIVNTNVPR[+10]	MPMFIVNTNVPR[+10]ASVPDG
STAT2	P52630	NAQVTELLQR[+10]	KGVDLRNAQVTELLQR[+10]LLHRAF
SMAD2	Q15796	NATVEMTR[+10]	SNVNRNATVEMTR[+10]RHIGR
CD3D	P04234	NDQVYQPLR[+10]	QALLRNDQVYQPLR[+10]DRDDA
HLA-DRA	P01903	NGKPVTTGVSETVFLPR[+10]	TWLRNGKPVTTGVSETVFLPR[+10]EDHL
S100A9	P06702	NIETIINTFHQYSVK[+8]	SQLERNIETIINTFHQYSVK[+8]LGHPD
NME1	P15531	NIIHGSDSVESAEK[+8]	IQVGRNIIHGSDSVESAEK[+8]EIGLWF
PSMB2	P49721	NLADC[+57]LR[+10]	ANFTRRNLADC[+57]LR[+10]SRTPYH
TNFAIP8	O95379	NLAVQAQK[+8]	VFNSKNLAVQAQK[+8]KILGK
IFIT2	P09913	NSLESSLR[+10]	KNSLESSLR[+10]QLKC[+57]H
VCAM1	P19320	NTVISVNPSTK[+8]	SPKNTVISVNPSTK[+8]LQE
ABCE1	P61221	NVEDLSGGELQR[+10]	KERNVEDLSGGELQR[+10]FAC[+57]A
C5AR1	P21730	NVLTEESVVR[+10]	LPSLLRNVLTEESVVR[+10]ESKSFT
IRF2	P14316	NWAIHTGK[+8]	PLFRNWAIHTGK[+8]HQPG
TNFAIP2	Q03169	QAAAAGPGTSGLAATR[+10]PR[+10]	REDRQAAAAGPGTSGLAATRPR[+10]RWLQ
CAPG	P40121	QAALQVAEGFISR[+10]	EKERQAALQVAEGFISR[+10]MQYA
CREBBP	Q92793	QAASTSGPTPAASQALNPQAQK[+8]	LPKQAASTSGPTPAASQALNPQAQK[+8]QVG
BCL2	P10415	QAGDDFSR[+10]	LTLRQAGDDFSR[+10]RYRR
C8B	P07358	QALEEFQK[+8]	NMKQALEEFQK[+8]EVS
C1R	P00736	QDAC[+57]QGDSGGVFAVR[+10]	SLKQDAC[+57]QGDSGGVFAVR[+10]DPN
CD82	P27701	QEMGGIVTELIR[+10]	GKLKQEMGGIVTELIR[+10]DYNS
CD81	P60033	QFYDQALQQAVVDDDANNAK[+8]	KDVKQFYDQALQQAVVDDDANNAK[+8]AVVK
CTSE	P14091	QFYSVFDR[+10]	VFIRQFYSVFDR[+10]GNNR
PARP12	Q9H0J9	QGTVHPVTTVSSSDVEK[+8]	QEYGRQGTVHPVTTVSSSDVEK[+8]AYLAY
IL1RAP	Q9NPH3	QIQVFEDEPAR[+10]	GLDTMRQIQVFEDEPAR[+10]IKC[+57]PLF
CD46	P15529	QISGFGK[+8]	VENGKQISGFGK[+8]KFYYK
MYD88	Q99836	QLETQADPTGR[+10]	LEIRQLETQADPTGR[+10]LLDA
CASP9	P55211	QLIIDLETR[+10]	RRDQARQLIIDLETR[+10]GSQALP
DPP4	P27487	QLITEER[+10]	DLNKRQLITEER[+10]IPNNT
C8G	P07360	QLYGDTGVLGR[+10]	WQVRQLYGDTGVLGR[+10]FLLQA
STAT5A	P42229	QMQVLYGQHFPIEVR[+10]	ALRQMQVLYGQHFPIEVR[+10]HYL
BCL2L11	O43521	QPSDVSSEC[+57]DR[+10]	MAKQPSDVSSEC[+57]DR[+10]EGR
MYD88	Q99836	QQQEEAEKPLQVAAVDSSVPR[+10]	YILKQQQEEAEKPLQVAAVDSSVPR[+10]TAEL
VCAM1	P19320	QSTQTLYVNVAPR[+10]	EPKQRQSTQTLYVNVAPR[+10]DTTVL
IL17RA	Q96F46	QSVQSDQGYISR[+10]	EQRQSVQSDQGYISR[+10]SSP
MAP3K7IP1	A8K6K3	QTSLDAVAQAVVDR[+10]	TEFAKQTSLDAVAQAVVDR[+10]VKRIH
NFKB2	Q00653	QTTSPSGSLLR[+10]	TYRQTTSPSGSLLR[+10]SYE
RELA	Q04206	QVAIVFR[+10]	ADVHRQVAIVFR[+10]TPPYA
ELANE	P08246	QVFAVQR[+10]	REPTRQVFAVQR[+10]IFENG
CD36	P16671	QVVLEEGTIAFK[+8]	IKKQVVLEEGTIAFK[+8]NWV
ANXA5	P08758	QVYEEEYGSSLEDDVVGDTSGYYQR[+10]	AIKQVYEEEYGSSLEDDVVGDTSGYYQR[+10]MLV
C8G	P07360	R[+10]PASPISTIQPK[+8]	QRPRRPASPISTIQPK[+8]ANFD
CFD	P00746	R[+10]PDSLQHVLLPVLDR[+10]	AGRRPDSLQHVLLPVLDR[+10]ATC[+57]N
RELA	Q04206	SAGSIPGER[+10]	EGRSAGSIPGER[+10]STDT
CMA1	P23946	SDAKPPAVFTR[+10]	YGRSDAKPPAVFTR[+10]ISH
FCER1G	P30273	SDGVYTGLSTR[+10]	SYEKSDGVYTGLSTR[+10]NQET
IL18	Q14116	SDIIFFQR[+10]	DTKSDIIFFQR[+10]SVP
DDX3X	O00571	SDYDGIGSR[+10]	DRGRSDYDGIGSR[+10]GDRS
TGFBRAP1	Q8WUH2	SENLIYTYDK[+8]	GLARSENLIYTYDK[+8]MKLK
TAP1	Q03518	SFANEEGEAQK[+8]	TVRSFANEEGEAQK[+8]FRE
IRF6	O14896	SFDSGSVR[+10]	GDFTRSFDSGSVR[+10]LQIST
CHI3L1	P36222	SFTLASSETGVGAPISGPGIPGR[+10]	FGRSFTLASSETGVGAPISGPGIPGR[+10]FTK
C8B	P07358	SGFSFGFK[+8]	KMASKSGFSFGFK[+8]IPGIF
CASP2	P42575	SGGDVDHSTLVTLFK[+8]	ELEFRSGGDVDHSTLVTLFK[+8]LLGYD
C3	P01024	SGIPIVTSPYQIHFTK[+8]	AERSGIPIVTSPYQIHFTK[+8]TPK
SP100	P23497	SGLQLSLEQGTGENSFR[+10]	EEREERSGLQLSLEQGTGENSFR[+10]SLTWPP
CASP3	P42574	SGTDVDAANLR[+10]	TGMTSRSGTDVDAANLR[+10]ETFRNL
CFP	P27918	SISC[+57]QEIPGQQSR[+10]	IRRNMKSISC[+57]QEIPGQQSR[+10]GRTC[+57]RG
S100A13	Q99584	SLDVNQDSELK[+8]	KMKSLDVNQDSELK[+8]FNE
C1QA	P02745	SLGFC[+57]DTTNK[+8]	QVRRSLGFC[+57]DTTNK[+8]GLFQ
MSR1	P21757	SLGYPGVQAVHK[+8]	GQVVC[+57]RSLGYPGVQAVHK[+8]AAHFGQ
C8A	P07357	SLLQPNK[+8]	KKYRHRSLLQPNK[+8]FGGTI
POLR3C	Q9BUI4	SLPVGYNISK[+8]	EIFRSLPVGYNISK[+8]QVLD
KRT1	P04264	SLVNLGGSK[+8]	GSRSLVNLGGSK[+8]SIS
CREBBP	Q92793	SPLSQGDSSAPSLPK[+8]	LSAMGKSPLSQGDSSAPSLPK[+8]QAASTS
NPEPPS	P55786	SPVYLTVLK[+8]	ADLRSPVYLTVLK[+8]HGDG
PDCD2L	Q9BRP1	SQC[+57]LQVPER[+10]	WKVFRSQC[+57]LQVPER[+10]EAQDA
CTSE	P14091	SQLSEFWK[+8]	RARSQLSEFWK[+8]SHN
LTBP2	Q14767	SSAAGEGTLAR[+10]	LRRSSAAGEGTLAR[+10]AQP
LTBP2	Q14767	SSEVYAQLC[+57]NVAR[+10]	ALC[+57]PPRSSEVYAQLC[+57]NVAR[+10]IEAERE
PAWR	Q96IZ0	STTSVSEEDVSSR[+10]	RYKSTTSVSEEDVSSR[+10]YSR
MSH6	P52701	SVAPAAPTSC[+57]DFSPGDLVWAK[+8]	GLRRSVAPAAPTSC[+57]DFSPGDLVWAK[+8]MEG
TGFBR3	Q03167	TAGQGPGQLQR[+10]	LNLRTAGQGPGQLQR[+10]EVTL
NFKBIE	O00221	TALHLAVETQER[+10]	SGKTALHLAVETQER[+10]GLV
F2	P00734	TATSEYQTFFNPR[+10]	IEGRTATSEYQTFFNPR[+10]TFGS
PTPRC	P08575	TDFGSPGEPQIIFC[+57]R[+10]	ASKIIKTDFGSPGEPQIIFC[+57]R[+10]SEAAHQ
PARP9	Q8IXQ6	TELEIEGAR[+10]	PGRTELEIEGAR[+10]ADL
CD81	P60033	TFHETLDC[+57]C[+57]GSSTLTALTTSVLK[+8]	AVVKTFHETLDC[+57]C[+57]GSSTLTALTTSVLK[+8]NNL
AKT1	P31749	TFHVETPEER[+10]	IERTFHVETPEER[+10]EEW
TCIRG1	Q13488	TFTFLQEEVR[+10]	EELEKTFTFLQEEVR[+10]RAGLVL
CFH	P08603	TGDEITYQC[+57]R[+10]	KHRTGDEITYQC[+57]R[+10]NGF
CFHR2	P36980	TGDIVEFVC[+57]K[+8]	LYSRTGDIVEFVC[+57]K[+8]SGYH
NCK1	P16333	TGFVPSNYVER[+10]	MNKTGFVPSNYVER[+10]KNS
SMAD3	P84022	TGQLDELEK[+8]	KLKKTGQLDELEK[+8]AITT
TGFB1	P01137	TIDM[+16]ELVK[+8]	LSTC[+57]KTIDM[+16]ELVK[+8]RKRIE
TGFB1	P01137	TIDMELVK[+8]	LSTC[+57]KTIDMELVK[+8]RKRIE
C6	P13671	TLNIC[+57]EVGTIR[+10]	SEKTLNIC[+57]EVGTIR[+10]C[+57]AN
LTA4H	P09960	TLTGTAALTVQSQEDNLR[+10]	VDFTRRTLTGTAALTVQSQEDNLR[+10]SLVLDT
C1S	P09871	TNFDNDIALVR[+10]	EVPEGRTNFDNDIALVR[+10]LKDPVK
RIPK2	O43353	TQNILLDNEFHVK[+8]	DLKTQNILLDNEFHVK[+8]IAD
HLA-DMB	P28068	TR[+10]PPSVQVAK[+8]	LTNRTRPPSVQVAK[+8]TTPF
CXCR4	P61073	TSAQHALTSVSR[+10]	LGAKFKTSAQHALTSVSR[+10]GSSLKI
TNFSF10	P50591	TSEETISTVQEK[+8]	RKMILRTSEETISTVQEK[+8]QQNISP
CD55	P08174	TSFPEDTVITYK[+8]	EGRTSFPEDTVITYK[+8]C[+57]EE
ITGAL	P20701	TSLLASGAPR[+10]	SRQKTSLLASGAPR[+10]YQHM
HLA-DMB	P28068	TTPFNTR[+10]	SVQVAKTTPFNTR[+10]EPVMLA
IGF2R	P11717	TTTGDVQVLGLVHTQK[+8]	ASIC[+57]RRTTTGDVQVLGLVHTQK[+8]LGVIGD
SEMA4D	Q92854	TVFQVVAK[+8]	ERVKNKTVFQVVAK[+8]HVLEVK
PSMB2	P49721	VAASNIVQMK[+8]	SDRVAASNIVQMK[+8]DDH
IFI35	P80217	VAEQVLQQK[+8]	DPKVAEQVLQQK[+8]EHT
DAK (TKFC)	Q3LXA3	VAGALAEAGVGLEEIAK[+8]	LIHKVAGALAEAGVGLEEIAK[+8]QVNV
IFI27	P40305	VASGSAVVLPLAR[+10]	AKVVRVASGSAVVLPLAR[+10]IATVV
CCR1	P32246	VAVHLVK[+8]	FHRRVAVHLVK[+8]WLPF
LGALS3	P17931	VAVNDAHLLQYNHR[+10]	DHFKVAVNDAHLLQYNHR[+10]VKKL
BPGM	P07738	VC[+57]DVPLDQLPR[+10]	DRRYKVC[+57]DVPLDQLPR[+10]SESLK
FCN1	O00602	VDLVDFEGNHQFAK[+8]	SELRVDLVDFEGNHQFAK[+8]YKSF
NPM1	P06748	VDNDENEHQLSLR[+10]	DYHFKVDNDENEHQLSLR[+10]TVSLG
TPD52	P55327	VEEEIQTLSQVLAAK[+8]	RRELAKVEEEIQTLSQVLAAK[+8]EKHLAE
B2M	P61769	VEHSDLSFSK[+8]	IEKVEHSDLSFSK[+8]DWS
PSMB8	P28062	VESTDVSDLLHQYR[+10]	WVKVESTDVSDLLHQYR[+10]EAN
NFKB1	P19838	VFETLEAR[+10]	TKKKVFETLEAR[+10]MTEA
ITGB2	P05107	VFLDHNALPDTLK[+8]	KLSSRVFLDHNALPDTLK[+8]VTYDS
NOTCH2	Q04721	VFLEIDNR[+10]	AGSKVFLEIDNR[+10]QC[+57]V
C5	P01031	VFQFLEK[+8]	LERVFQFLEK[+8]SDLG
FCGR1A	P12314	VFTEGEPLALR[+10]	VSSRVFTEGEPLALR[+10]C[+57]HAW
SMAD2	Q15796	VGETFHASQPSLTVDGFTDPSNSER[+10]	NQRVGETFHASQPSLTVDGFTDPSNSER[+10]FC[+57]L
IFIH1	Q9BYX4	VIGLSGDTQLK[+8]	WYRVIGLSGDTQLK[+8]ISF
CASP8	Q14790	VILGEGK[+8]	MEKRVILGEGK[+8]LDIL
PSMB9	P28065	VILGNELPK[+8]	AGVDHRVILGNELPK[+8]FYDE
IKBKB	O14920	VIYTQLSK[+8]	KKVRVIYTQLSK[+8]TVVC[+57]
ILF3	Q12906	VLAGETLSVNDPPDVLDR[+10]	EEMEKVLAGETLSVNDPPDVLDR[+10]QK
CD46	P15529	VLC[+57]TPPPK[+8]	PPIC[+57]EKVLC[+57]TPPPK[+8]IKNGKH
IL16	Q14005	VLDEATLK[+8]	EEVKVLDEATLK[+8]QLDG
LYN	P07948	VLEEHGEWWK[+8]	KGEKMKVLEEHGEWWK[+8]AKSLLT
TLR3	O15455	VLNLQHNELSQLSDK[+8]	KLPMLKVLNLQHNELSQLSDK[+8]TFAFC[+57]T
ILF2	Q12905	VLQSALAAIR[+10]	LDIKVLQSALAAIR[+10]HAR
C4A	P0C0L4	VLSLAQEQVGGSPEK[+8]	FVLKVLSLAQEQVGGSPEK[+8]LQET
EGR1	P18146	VLVETSYPSQTTR[+10]	NEKVLVETSYPSQTTR[+10]LPP
IFI35	P80217	VLVTGFPASLR[+10]	LSGRRVLVTGFPASLR[+10]LSEEE
CTSH	P09668	VNHAVLAVGYGEK[+8]	HKTPDKVNHAVLAVGYGEK[+8]NGIPYW
B2M	P61769	VNHVTLSQPK[+8]	DEYAC[+57]RVNHVTLSQPK[+8]IVKWDR
CD2	P06729	VQPKPPHGAAENSL[+7]SPSSN	LPRPRVQPKPPHGAAENSL[+7]SPSSN
PSMB9	P28065	VSAGEAVVNR[+10]	DSRVSAGEAVVNR[+10]VFD
PARP9	Q8IXQ6	VSAGEIAVTGAGR[+10]	RYGKVSAGEIAVTGAGR[+10]LPC[+57]K
CCR1	P32246	VSSTSPSTGEHEL[+7]SAGF	RLERVSSTSPSTGEHEL[+7]SAGF
DPP4	P27487	VTC[+57]LSC[+57]ELNPER[+10]	YTKVTC[+57]LSC[+57]ELNPER[+10]C[+57]QY
F2	P00734	VTGWGNLK[+8]	YKGRVTGWGNLK[+8]ETWT
CHI3L1	P36222	VTIDSSYDIAK[+8]	LSAGKVTIDSSYDIAK[+8]ISQHL
NPM1	P06748	VTLATLK[+8]	GSPIKVTLATLK[+8]MSVQP
THY1	P04216	VTSLTAC[+57]LVDQSLR[+10]	SRGQKVTSLTAC[+57]LVDQSLR[+10]LDC[+57]RH
TRIM56	Q9BRZ2	VVDLVGYR[+10]	HTHRVVDLVGYR[+10]AGWY
C9	P02748	VVEESELAR[+10]	PC[+57]RDRVVEESELAR[+10]TAGYG
ELANE	P08246	VVLGAHNLSR[+10]	VRAVRVVLGAHNLSR[+10]REPTR
PARP1	P09874	VVSEDFLQDVSASTK[+8]	EANIRVVSEDFLQDVSASTK[+8]SLQEL
KRT1	P04264	WELLQQVDTSTR[+10]	VLQTKWELLQQVDTSTR[+10]THNLE
TLR2	O60603	YELDFSHFR[+10]	EWC[+57]KYELDFSHFR[+10]LFDE
IDH2	P48735	YFDLGLPNR[+10]	IQLKYFDLGLPNR[+10]DQT
UBE2N	P61088	YFHVVIAGPQDSPFEGGTFK[+8]	NARYFHVVIAGPQDSPFEGGTFK[+8]LEL
IRF9	Q00978	YFQGLGPPPK[+8]	DLVRYFQGLGPPPK[+8]FQVT
PSPC1	Q8WXF1	YGEPSEVFINR[+10]	LFERYGEPSEVFINR[+10]DR
TRAF2	Q12933	YLC[+57]SAC[+57]R[+10]	TKLEAKYLC[+57]SAC[+57]R[+10]NVLRRP
IFI44	Q8TCB0	YNSPTNFQIDGR[+10]	DVTKYNSPTNFQIDGR[+10]NRKVIM
RIPK1	Q13546	YQAIFDNTTSLTDK[+8]	PAAKYQAIFDNTTSLTDK[+8]HLDP
C4BPA	P04003	YTC[+57]LPGYVR[+10]	TLKYTC[+57]LPGYVR[+10]SHS
CTSS	P25774	YTELPYGR[+10]	AATC[+57]SKYTELPYGR[+10]EDVLKE
FCGR1A	P12314	YTSAGISVTVK[+8]	GMGKHRYTSAGISVTVK[+8]ELFPAP
C1R	P00736	YTTEIIK[+8]	KLRYTTEIIK[+8]C[+57]PQ
NFKB1	P19838	YVC[+57]EGPSHGGLPGASSEK[+8]	RFRYVC[+57]EGPSHGGLPGASSEK[+8]NKK
CAV1	Q03135	YVDSEGHLYTVPIR[+10]	GGKYVDSEGHLYTVPIR[+10]EQG
GZMA	P12544	YVTILHLPK[+8]	INKYVTILHLPK[+8]KGD

## Sheet: S2_immunoMRMpeptidelist
Table S2. Immuno-MRM assay panel: sequences for extended heavy modified peptide and heavy tryptic modified peptide. Under Peptide Modified Sequence, [+80] refers to phosphorylation (pS or pT), [+57] to carbamidomethylation, [+114] to remnant ubiquitination (uK or K-ε-GG), [+16] to oxidation, and either R[+10], K[+8], F[+10], A[+4] or L[+7] refers to heavy isotope-containing amino acid. Total 62 p…
Gene Symbol	Accession ID	Heavy Tryptic Peptide Modified Sequence	Heavy Extended Cleavable Peptide Modified Sequence	Reference for mAb generation (PMID)
FANCA	O15360	QQAAPDADLSQEPHLF[+10]	AALQSRQQAAPDADLSQEPHLF[+10]	29474155
CDK1	P06493	VYT[+80]HEVVTLWYR[+10]	AFGIPIRVYT[+80]HEVVTLWYR[+10]SPEV	34359745
CDK1	P06493	VYTHEVVTLWYR[+10]	AFGIPIRVYTHEVVTLWYR[+10]SPEV	34359745
JUN	P05412	NSDLLTS[+80]PDVGLLK[+8]	AKNSDLLTS[+80]PDVGLLK[+8]LASPEL	29474155
JUN	P05412	NSDLLTSPDVGLLK[+8]	AKNSDLLTSPDVGLLK[+8]LASPEL	29474155
ATRIP	Q8WXE1	LAAPSVSHVS[+80]PR[+10]	ANKLAAPSVSHVS[+80]PR[+10]KNPSVVIK	29474155
FAAP100	Q0VG06	APS[+80]PLGPTR[+10]	APPHTRAPS[+80]PLGPTR[+10]DPVATF	29474155
FAAP100	Q0VG06	APSPLGPTR[+10]	APPHTRAPSPLGPTR[+10]DPVATF	29474155
ACTS	P68133	AVFPSIVGRPR[+10]	APRAVFPSIVGRPR[+10]HQG	34359745
H2AX	P16104	A[+4]TQA[+4]S[+80]QEY	APSGGKKA[+4]TQA[+4]S[+80]QEY	29474155
UBE2I	P63279	DHPFGFVAVPTK[+8]	AWRKDHPFGFVAVPTK[+8]NPDGTM	29474155
GSTP1	P09211	YISLIYTNYEAGK[+8]	C[+57]KYISLIYTNYEAGK[+8]DDYVK	29474155
PAK4	O96013	RPLS[+80]GPDVGTPQPAGLASGAK[+8]	DKRPLS[+80]GPDVGTPQPAGLASGAK[+8]LAAG	34359745
PAK4	O96013	RPLSGPDVGTPQPAGLASGAK[+8]	DKRPLSGPDVGTPQPAGLASGAK[+8]LAAG	34359745
RTF1	Q92541	SASDLS[+80]EDLFK[+8]	DLNSKSASDLS[+80]EDLFK[+8]VHDFDVK	34359745
RTF1	Q92541	SASDLSEDLFK[+8]	DLNSKSASDLSEDLFK[+8]VHDFDVK	34359745
ATM	Q13315	NLS[+80]DIDQSFNK[+8]	DQEC[+57]KRNLS[+80]DIDQSFNK[+8]VAERVL	29474155
ATM	Q13315	NLSDIDQSFNK[+8]	DQEC[+57]KRNLSDIDQSFNK[+8]VAERVL	29474155
PARP1	P09874	MAIMVQS[+80]PMFDGK[+8]	DSLRMAIMVQS[+80]PMFDGK[+8]VPHWYH	34359745
PARP1	P09874	MAIMVQSPMFDGK[+8]	DSLRMAIMVQSPMFDGK[+8]VPHWYH	34359745
RRM2	P31350	IEQEFLTEALPVK[+8]	EIIINAVRIEQEFLTEALPVK[+8]LIGMN	29474155
FANCI	Q9NVI1	SADFS[+80]QSTSIGIK[+8]	ELDKSADFS[+80]QSTSIGIK[+8]NNIC[+57]	29474155
RRM2	P31350	DIQHWESLKPEER[+10]	EVDLSKDIQHWESLKPEER[+10]YFISHV	29474155
RAD51C	O43502	DLVSFPLSPAVR[+10]	FEMQRDLVSFPLSPAVR[+10]VK	29474155
CHEK2	O96017	ILGETS[+80]LM[+16]R[+10]	FGHSKILGETS[+80]LM[+16]R[+10]TLC[+57]G	34359745
CHEK2	O96017	ILGETS[+80]LMR[+10]	FGHSKILGETS[+80]LMR[+10]TLC[+57]G	34359745
ATM	Q13315	SLEIS[+80]QSYTTTQR[+10]	FNEDTRSLEIS[+80]QSYTTTQR[+10]ESSDYS	29474155
ATM	Q13315	SLEISQSYTTTQR[+10]	FNEDTRSLEISQSYTTTQR[+10]ESSDYS	29474155
RB1	P06400	IPGGNIYIS[+80]PLK[+8]	FPSSPLRIPGGNIYIS[+80]PLK[+8]SPYK	29474155
RB1	P06400	IPGGNIYISPLK[+8]	FPSSPLRIPGGNIYISPLK[+8]SPYK	29474155
CDC25B	P30305	LLGHS[+80]PVLR[+10]	FQSMPVRLLGHS[+80]PVLR[+10]NITN	34359745
CHEK1	O14757	VTSGGVSES[+80]PSGFSK[+8]	GAKRPRVTSGGVSES[+80]PSGFSK[+8]HIQS	34359745
CHEK1	O14757	VTSGGVSESPSGFSK[+8]	GAKRPRVTSGGVSESPSGFSK[+8]HIQS	34359745
BRCA1	P38398	NYPS[+80]QEELIK[+8]	GSLQNRNYPS[+80]QEELIK[+8]VVDVEE	29474155
BRCA1	P38398	NYPSQEELIK[+8]	GSLQNRNYPSQEELIK[+8]VVDVEE	29474155
UT14A	Q9BVJ6	DSGS[+80]QEVLSELR[+10]	GSQETKDSGS[+80]QEVLSELR[+10]VLSQK	34359745
UT14A	Q9BVJ6	DSGSQEVLSELR[+10]	GSQETKDSGSQEVLSELR[+10]VLSQK	34359745
P53	P04637	ALPNNTSSS[+80]PQPK[+8]	GSTKRALPNNTSSS[+80]PQPK[+8]KKPLD	34359745
FEN1	P39748	SIEEIVR[+10]	HKSIEEIVR[+10]RLDPNK	29474155
MDC1	Q14676	AQPFGFIDS[+80]DTDAEEER[+10]	HLERAQPFGFIDS[+80]DTDAEEER[+10]IPAT	29474155
MDC1	Q14676	AQPFGFIDSDTDAEEER[+10]	HLERAQPFGFIDSDTDAEEER[+10]IPAT	29474155
FANCD2	Q9BXW9	QLSSTVFK[+8]	HLVIRKQLSSTVFK[+8]YK	29474155
CNDH2	Q6IBW4	FVQETELS[+80]QR[+10]	IATSQKFVQETELS[+80]QR[+10]IR	34359745
PCNA	P12004	DLSHIGDAVVISC[+57]AK[+114]DGVK[+8]	ICRDLSHIGDAVVISC[+57]AK[+114]DGVK[+8]FSA	29474155
PCNA	P12004	DLSHIGDAVVISC[+57]AK[+8]	ICRDLSHIGDAVVISC[+57]AK[+8]DGVK	29474155
FANCJ	Q9BX63	ATPELGSSENSASS[+80]PPR[+10]	IPKATPELGSSENSASS[+80]PPR[+10]FKTEK	29474155
FANCJ	Q9BX63	ATPELGSSENSASSPPR[+10]	IPKATPELGSSENSASSPPR[+10]FKTEK	29474155
REV3L	O60673	SGTLS[+80]PEIFEK[+8]	IRSGTLS[+80]PEIFEK[+8]STIDSNENR	29474155
REV3L	O60673	SGTLSPEIFEK[+8]	IRSGTLSPEIFEK[+8]STIDSNENR	29474155
CDCA8	Q53HL2	LTAEAIQT[+80]PLK[+8]	ITEINKLTAEAIQT[+80]PLK[+8]SAK	34359745
LAT	O43561	EYVNVS[+80]QELHPGAAK[+8]	LDGSREYVNVS[+80]QELHPGAAK[+8]TEPAA	34359745
TERF2	Q15554	DLVLPTQALPAS[+80]PALK[+8]	LDQKDLVLPTQALPAS[+80]PALK[+8]NKRPR	29474155
TERF2	Q15554	DLVLPTQALPASPALK[+8]	LDQKDLVLPTQALPASPALK[+8]NKRPR	29474155
TUBB	P07437	ISVYYNEATGGK[+8]	LDRISVYYNEATGGK[+8]YVPR	34359745
CDC25B	P30305	SPS[+80]MPC[+57]SVIRPILK[+8]	LFRSPS[+80]MPC[+57]SVIRPILK[+8]RLERPQDR	34359745
CDC25B	P30305	SPSMPC[+57]SVIRPILK[+8]	LFRSPSMPC[+57]SVIRPILK[+8]RLERPQDR	34359745
RAD23B	P54727	ILNDDTALK[+8]	LIYAGKILNDDTALK[+8]EYK	29474155
SAAL1	Q96ER3	NGAAQPLDQPQEES[+80]EEQPVFR[+10]	LMLEWVRNGAAQPLDQPQEES[+80]EEQPVFR[+10]LV	34359745
SAAL1	Q96ER3	NGAAQPLDQPQEESEEQPVFR[+10]	LMLEWVRNGAAQPLDQPQEESEEQPVFR[+10]LV	34359745
CHEK2	O96017	TLC[+57]GT[+80]PTYLAPEVLVSVGTAGYNR[+10]	LMRTLC[+57]GT[+80]PTYLAPEVLVSVGTAGYNR[+10]AVD	34359745
CHEK2	O96017	TLC[+57]GTPTYLAPEVLVSVGTAGYNR[+10]	LMRTLC[+57]GTPTYLAPEVLVSVGTAGYNR[+10]AVD	34359745
ATR	Q13535	GVELC[+57]FPENET[+80]PPEGK[+8]	LQKGVELC[+57]FPENET[+80]PPEGK[+8]NMLIHGR	29474155
ATR	Q13535	GVELC[+57]FPENETPPEGK[+8]	LQKGVELC[+57]FPENETPPEGK[+8]NMLIHGR	29474155
G3P	P04406	GALQNIIPASTGAAK[+8]	LWRDGRGALQNIIPASTGAAK[+8]AVGKVI	29474155
P53	P04637	MEEPQSDPSVEPPLS[+80]QETFSDLWK[+8]	MEEPQSDPSVEPPLS[+80]QETFSDLWK[+8]LLPE	34359745
PCNA	P12004	LVQGSILK[+8]	MFEARLVQGSILK[+8]KVLEALK	29474155
LMNB1	P20700	AGGPTT[+80]PLS[+80]PTR[+10]	MGSRAGGPTT[+80]PLS[+80]PTR[+10]LSR	34359745
LMNB1	P20700	AGGPTT[+80]PLSPTR[+10]	MGSRAGGPTT[+80]PLSPTR[+10]LSR	34359745
LMNB1	P20700	AGGPTTPLS[+80]PTR[+10]	MGSRAGGPTTPLS[+80]PTR[+10]LSR	34359745
FANCD2	Q9BXW9	K[+114]QLSSTVFK[+8]	MHLVIRK[+114]QLSSTVFK[+8]YK	29474155
FANCD2	Q9BXW9	KQLSSTVFK[+8]	MHLVIRKQLSSTVFK[+8]YK	29474155
UBE2C	O00762	GISAFPESDNLFK[+8]	MMSGDKGISAFPESDNLFK[+8]WVGTIH	29474155
CLU	P10909	ASSIIDELFQDR[+10]	MQDHFSRASSIIDELFQDR[+10]FFTR	29474155
NBN	O60934	IPNYQLS[+80]PTK[+8]	MRIPNYQLS[+80]PTK[+8]LPSINK	29474155
NBN	O60934	IPNYQLSPTK[+8]	MRIPNYQLSPTK[+8]LPSINK	29474155
TOPB1	Q92547	GVLT[+80]QTLEMR[+10]	NDSKGVLT[+80]QTLEMR[+10]ENFQK	29474155
TOPB1	Q92547	GVLTQTLEMR[+10]	NDSKGVLTQTLEMR[+10]ENFQK	29474155
NUMA1	Q14980	LSQLEEHLS[+80]QLQDNPPQEK[+8]	NEILQGKLSQLEEHLS[+80]QLQDNPPQEK[+8]GEV	34359745
CASP3	P42574	IIHGSES[+80]MDSGISLDNSYK[+8]	NLEPKIIHGSES[+80]MDSGISLDNSYK[+8]MDYPE	34359745
PARP1	P09874	EELGFRPEYS[+80]ASQLK[+8]	NREELGFRPEYS[+80]ASQLK[+8]GFSLLA	29474155
PARP1	P09874	EELGFRPEYSASQLK[+8]	NREELGFRPEYSASQLK[+8]GFSLLA	29474155
RAD50	Q92878	YELQQLEGS[+80]SDR[+10]	NVKYELQQLEGS[+80]SDR[+10]ILELDQELIK	34359745
TOPB1	Q92547	QTVPDVNTEPSQNEQIIWDDPTAR[+10]	QSRQTVPDVNTEPSQNEQIIWDDPTAR[+10]EER	29474155
POLQ	O75417	NTELNEEQEVISNLETK[+8]	RKNTELNEEQEVISNLETK[+8]QVQGIS	34359745
CASC5	Q8NG31	SLS[+80]NPTPDYC[+57]HDK[+8]	RKSLS[+80]NPTPDYC[+57]HDK[+8]MIIC[+57]SE	34359745
CASC5	Q8NG31	SLSNPTPDYC[+57]HDK[+8]	RKSLSNPTPDYC[+57]HDK[+8]MIIC[+57]SE	34359745
MDM2	Q00987	AIS[+80]ETEENSDELSGER[+10]	RRRAIS[+80]ETEENSDELSGER[+10]QRKR	34359745
MDM2	Q00987	AISETEENSDELSGER[+10]	RRRAISETEENSDELSGER[+10]QRKR	34359745
RIF1	Q5UIP0	ASQGLLSSIENSESDSSEAK[+8]	RYQTRRASQGLLSSIENSESDSSEAK[+8]EEGSRK	29474155
CHK1	O14757	YSSS[+80]QPEPR[+10]	SEENVKYSSS[+80]QPEPR[+10]TGLSLW	29474155
CHK1	O14757	YSSSQPEPR[+10]	SEENVKYSSSQPEPR[+10]TGLSLW	29474155
MCM6	Q14566	EIESEIDS[+80]EEELINK[+8]	SELVNWYLKEIESEIDS[+80]EEELINK[+8]KR	34359745
MCM6	Q14566	EIESEIDSEEELINK[+8]	SELVNWYLKEIESEIDSEEELINK[+8]KR	34359745
CDK7	P50613	AYT[+80]HQVVTR[+10]	SFGSPNRAYT[+80]HQVVTR[+10]WYR	34359745
CDC25C	P30307	SPS[+80]MPENLNRPR[+10]	SGLYRSPS[+80]MPENLNRPR[+10]LK	34359745
CDC25C	P30307	SPSMPENLNRPR[+10]	SGLYRSPSMPENLNRPR[+10]LK	34359745
TP53BP1	Q12888	IDEDGENT[+80]QIEDTEPMS[+80]PVLNSK[+8]	SHRIDEDGENT[+80]QIEDTEPMS[+80]PVLNSK[+8]FVPA	34359745
TP53BP1	Q12888	IDEDGENT[+80]QIEDTEPMSPVLNSK[+8]	SHRIDEDGENT[+80]QIEDTEPMSPVLNSK[+8]FVPA	34359745
TP53BP1	Q12888	IDEDGENTQIEDTEPMS[+80]PVLNSK[+8]	SHRIDEDGENTQIEDTEPMS[+80]PVLNSK[+8]FVPA	34359745
TP53BP1	Q12888	IDEDGENTQIEDTEPMSPVLNSK[+8]	SHRIDEDGENTQIEDTEPMSPVLNSK[+8]FVPA	34359745
RAD9A	Q99638	SPQGPSPVL[+7]AEDS[+80]EGEG	SLFFGSILAPVRSPQGPSPVL[+7]AEDS[+80]EGEG	34359745
RAD9A	Q99638	SPQGPSPVL[+7]AEDSEGEG	SLFFGSILAPVRSPQGPSPVL[+7]AEDSEGEG	34359745
FANCJ	Q9BX63	YST[+80]PPYLLEAASHLSPENFVEDEAK[+8]	SLKYST[+80]PPYLLEAASHLSPENFVEDEAK[+8]IC[+57]V	29474155
FANCJ	Q9BX63	YSTPPYLLEAASHLSPENFVEDEAK[+8]	SLKYSTPPYLLEAASHLSPENFVEDEAK[+8]IC[+57]V	29474155
RAD18	Q9NS91	NHLLQFALES[+80]PAK[+8]	SLNFARNHLLQFALES[+80]PAK[+8]SPA	29474155
RAD18	Q9NS91	NHLLQFALESPAK[+8]	SLNFARNHLLQFALESPAK[+8]SPA	29474155
ATRIP	Q8WXE1	LSDGDMTSALR[+10]	SLVHRLSDGDMTSALR[+10]GVADDQG	29474155
UBE2T	Q9NPD8	AS[+80]QLVGIEK[+8]	STQKRKAS[+80]QLVGIEK[+8]KFHPDV	29474155
UBE2T	Q9NPD8	ASQLVGIEK[+8]	STQKRKASQLVGIEK[+8]KFHPDV	29474155
MRE11	P49959	IMS[+80]QSQVSK[+8]	STSSSKIMSQS[+80]QVSK[+8]GVD	34359745
MRE11	P49959	IMSQSQVSK[+8]	STSSSKIMSQSQVSK[+8]GVD	34359745
RAD50	Q92878	LFDVC[+57]GS[+80]QDFESDLDR[+10]	SYEDKLFDVC[+57]GS[+80]QDFESDLDR[+10]LK	29474155
RAD50	Q92878	LFDVC[+57]GSQDFESDLDR[+10]	SYEDKLFDVC[+57]GSQDFESDLDR[+10]LK	29474155
NBN	O60934	TTTPGPSLS[+80]QGVSVDEK[+8]	TGLKTTTPGPSLS[+80]QGVSVDEK[+8]LMPS	29474155
NBN	O60934	TTTPGPSLSQGVSVDEK[+8]	TGLKTTTPGPSLSQGVSVDEK[+8]LMPS	29474155
PALB2	Q86YC2	NENLQESEILS[+80]QPK[+8]	TLDGRNENLQESEILS[+80]QPK[+8]SLSLE	29474155
RAD23B	P54727	IDIDPEETVK[+8]	TLQQQTFKIDIDPEETVK[+8]ALK	29474155
TNR17	Q02223	SLPAALS[+80]ATEIEK[+8]	TNDYC[+57]KSLPAALS[+80]ATEIEK[+8]SISAR	34359745
TNR17	Q02223	SLPAALSATEIEK[+8]	TNDYC[+57]KSLPAALSATEIEK[+8]SISAR	34359745
BRCA2	P51587	TS[+80]VSQTSLLEAK[+8]	TSC[+57]SRKTS[+80]VSQTSLLEAK[+8]KWLR	29474155
BRCA2	P51587	TSVSQTSLLEAK[+8]	TSC[+57]SRKTSVSQTSLLEAK[+8]KWLR	29474155
MKI67	P46013	DINTFLGT[+80]PVQK[+8]	VGEEKDINTFLGT[+80]PVQK[+8]LDQPG	34359745
MKI67	P46013	DINTFLGTPVQK[+8]	VGEEKDINTFLGTPVQK[+8]LDQPG	34359745
MKI67	P46013	NINTFVET[+80]PVQK[+8]	VSDEKNINTFVET[+80]PVQK[+8]LDLLG	34359745
RAD18	Q9NS91	NDLQDTEIS[+80]PR[+10]	WEASHKNDLQDTEIS[+80]PR[+10]QNR	29474155
UBE2C	O00762	LSLEFPSGYPYNAPTVK[+8]	YKLSLEFPSGYPYNAPTVK[+8]FLTPC[+57]Y	29474155

## Sheet: S3_directMRMtransitions
Table S3. MRM parameters for peptides targeted by the direct-MRM panel. 3,775 transitions to 1,012 precursors were monitored for 398 tryptic peptides and 216 extended peptides representing 246 proteins. Under Peptide Modified Sequence, [+57] refers to carbamidomethylation, and [+16] to oxidation. Mz is the mass-to-charge ratio.
Gene Symbol	Accession ID	Peptide Modified Sequence	Peptide Type	Fragment Ion	Collision Energy	Precursor Charge	Product Charge	light Precursor Mz	light Product Mz	heavy Precursor Mz	heavy Product Mz
ABCE1	P61221	DASLVFK	Tryptic	b3	11.8	2	1	390.219	274.103	394.226	274.103
ABCE1	P61221	DASLVFK	Tryptic	y3	11.8	2	1	390.219	393.25	394.226	401.264
ABCE1	P61221	DASLVFK	Tryptic	y4	11.8	2	1	390.219	506.334	394.226	514.348
ABCE1	P61221	KERNVEDLSGGELQRFAC[CAM]A	Extended	b12	40.3	3	2			730.36	657.818
ABCE1	P61221	KERNVEDLSGGELQRFAC[CAM]A	Extended	b13	40.3	3	2			730.36	714.36
ABCE1	P61221	KERNVEDLSGGELQRFAC[CAM]A	Extended	b15	46.3	3	2			730.36	861.444
ABCE1	P61221	KERNVEDLSGGELQRFAC[CAM]A	Extended	b16	40.3	3	2			730.36	934.978
ABCE1	P61221	NVEDLSGGELQR	Tryptic	b5	24.8	2	1	658.826	571.272	663.83	571.272
ABCE1	P61221	NVEDLSGGELQR	Tryptic	y5	24.8	2	1	658.826	602.326	663.83	612.334
ABCE1	P61221	NVEDLSGGELQR	Tryptic	y7	34.8	2	1	658.826	746.379	663.83	756.387
ABCE1	P61221	NVEDLSGGELQR	Tryptic	y9	29.8	2	1	658.826	974.49	663.83	984.498
ABI1	Q8IZP0	ALIESYQNLTR	Tryptic	y5	29.6	2	1	654.351	631.352	659.355	641.36
ABI1	Q8IZP0	ALIESYQNLTR	Tryptic	y6	34.6	2	1	654.351	794.416	659.355	804.424
ABI1	Q8IZP0	ALIESYQNLTR	Tryptic	y7	29.6	2	1	654.351	881.448	659.355	891.456
ABI1	Q8IZP0	ALIESYQNLTR	Tryptic	y8	29.6	2	1	654.351	1010.49	659.355	1020.5
ABI1	Q8IZP0	GKRALIESYQNLTRVAD	Extended	y5	36.6	3	1			648.689	571.307
ABI1	Q8IZP0	GKRALIESYQNLTRVAD	Extended	b10	33.6	3	2			648.689	573.817
ABI1	Q8IZP0	GKRALIESYQNLTRVAD	Extended	y7	36.6	3	1			648.689	798.434
ABI1	Q8IZP0	GKRALIESYQNLTRVAD	Extended	b14	39.6	3	2			648.689	820.959
ABI1	Q8IZP0	KPIDYTVLDDVGHGVK	Tryptic	y9	20	3	2	585.981	470.248	588.652	474.255
ABI1	Q8IZP0	KPIDYTVLDDVGHGVK	Tryptic	y5	25	3	1	585.981	497.283	588.652	505.297
ABI1	Q8IZP0	KPIDYTVLDDVGHGVK	Tryptic	b7	20	3	1	585.981	817.445	588.652	817.445
ABI1	Q8IZP0	KPIDYTVLDDVGHGVK	Tryptic	y8	25	3	1	585.981	826.405	588.652	834.42
AKT1	P31749	IERTFHVETPEEREEW	Extended	b7	41.9	3	2			699.669	442.243
AKT1	P31749	IERTFHVETPEEREEW	Extended	b8	41.9	3	2			699.669	506.764
AKT1	P31749	IERTFHVETPEEREEW	Extended	b9	38.9	3	2			699.669	557.288
AKT1	P31749	IERTFHVETPEEREEW	Extended	y7	44.9	3	1			699.669	984.43
AKT1	P31749	LSPPFKPQVTSETDTR	Tryptic	b11	15.7	3	2	601.648	591.83	604.984	591.83
AKT1	P31749	LSPPFKPQVTSETDTR	Tryptic	y6	35.7	3	1	601.648	708.316	604.984	718.324
AKT1	P31749	LSPPFKPQVTSETDTR	Tryptic	y13	25.7	3	2	601.648	753.383	604.984	758.387
AKT1	P31749	TFHVETPEER	Tryptic	y4	12.3	3	2	415.535	265.632	418.871	270.636
AKT1	P31749	TFHVETPEER	Tryptic	b6	12.3	3	2	415.535	358.174	418.871	358.174
AKT1	P31749	TFHVETPEER	Tryptic	y4	12.3	3	1	415.535	530.257	418.871	540.265
AKT1	P31749	TFHVETPEER	Tryptic	b6	10	3	1	415.535	715.341	418.871	715.341
ANXA1	P04083	GGPGSAVSPYPTFNPSSDVAALHK	Tryptic	y16	28.9	3	2	786.057	872.439	788.729	876.446
ANXA1	P04083	GGPGSAVSPYPTFNPSSDVAALHK	Tryptic	y17	28.9	3	2	786.057	915.955	788.729	919.962
ANXA1	P04083	GGPGSAVSPYPTFNPSSDVAALHK	Tryptic	y18	28.9	3	2	786.057	965.489	788.729	969.496
ANXA1	P04083	GGPGSAVSPYPTFNPSSDVAALHK	Tryptic	y19	28.9	3	2	786.057	1001.01	788.729	1005.01
ANXA4	P09525	ISQTYQQQYGR	Tryptic	y5	31.2	2	1	686.336	651.321	691.34	661.329
ANXA4	P09525	ISQTYQQQYGR	Tryptic	y6	31.2	2	1	686.336	779.379	691.34	789.388
ANXA4	P09525	ISQTYQQQYGR	Tryptic	y7	31.2	2	1	686.336	942.443	691.34	952.451
ANXA4	P09525	ISQTYQQQYGR	Tryptic	y8	31.2	2	1	686.336	1043.49	691.34	1053.5
ANXA5	P08758	AIKQVYEEEYGSSLEDDVVGDTSGYYQRMLV	Extended	y8	66.7	3	1			1185.22	1039.53
ANXA5	P08758	AIKQVYEEEYGSSLEDDVVGDTSGYYQRMLV	Extended	b19	54.7	3	2			1185.22	1078.01
ANXA5	P08758	AIKQVYEEEYGSSLEDDVVGDTSGYYQRMLV	Extended	y19	57.7	3	2			1185.22	1079.01
ANXA5	P08758	AIKQVYEEEYGSSLEDDVVGDTSGYYQRMLV	Extended	y12	66.7	3	1			1185.22	1399.65
ANXA5	P08758	GAGTDDHTLIR	Tryptic	b4	10	3	1	385.863	287.135	389.199	287.135
ANXA5	P08758	GAGTDDHTLIR	Tryptic	y6	16	3	2	385.863	377.714	389.199	382.718
ANXA5	P08758	GAGTDDHTLIR	Tryptic	y7	11	3	2	385.863	435.227	389.199	440.232
ANXA5	P08758	GAGTDDHTLIR	Tryptic	y8	11	3	2	385.863	485.751	389.199	490.755
ANXA5	P08758	QVYEEEYGSSLEDDVVGDTSGYYQR	Tryptic	y5	41.9	3	1	963.418	686.326	966.754	696.334
ANXA5	P08758	QVYEEEYGSSLEDDVVGDTSGYYQR	Tryptic	y6	46.9	3	1	963.418	773.358	966.754	783.366
ANXA5	P08758	QVYEEEYGSSLEDDVVGDTSGYYQR	Tryptic	y9	36.9	3	1	963.418	1046.45	966.754	1056.46
ANXA5	P08758	QVYEEEYGSSLEDDVVGDTSGYYQR	Tryptic	y10	31.9	3	1	963.418	1145.52	966.754	1155.53
ANXA5	P08758	YAMKGAGTDDHTLIRVMVS	Extended	b12	41.6	3	2			692.348	624.769
ANXA5	P08758	YAMKGAGTDDHTLIRVMVS	Extended	y15	44.6	3	2			692.348	791.4
ANXA5	P08758	YAMKGAGTDDHTLIRVMVS	Extended	b9	35.6	3	1			692.348	895.398
ANXA5	P08758	YAMKGAGTDDHTLIRVMVS	Extended	y8	44.6	3	1			692.348	928.552
ANXA6	P08133	EAILDIITSR	Tryptic	y4	25.3	2	1	565.824	476.283	570.829	486.291
ANXA6	P08133	EAILDIITSR	Tryptic	y5	25.3	2	1	565.824	589.367	570.829	599.375
ANXA6	P08133	EAILDIITSR	Tryptic	y6	25.3	2	1	565.824	704.394	570.829	714.402
ANXA6	P08133	EAILDIITSR	Tryptic	y7	25.3	2	1	565.824	817.478	570.829	827.486
ANXA6	P08133	GFGSDKEAILDIITSRSNR	Extended	y8	44.8	3	2			697.035	478.779
ANXA6	P08133	GFGSDKEAILDIITSRSNR	Extended	y5	41.8	3	1			697.035	629.335
ANXA6	P08133	GFGSDKEAILDIITSRSNR	Extended	y13	44.8	3	2			697.035	749.417
ANXA6	P08133	GFGSDKEAILDIITSRSNR	Extended	y14	44.8	3	2			697.035	813.464
B2M	P61769	IEKVEHSDLSFSKDWS	Extended	b4	36.2	3	1			638.982	470.297
B2M	P61769	IEKVEHSDLSFSKDWS	Extended	b9	30.2	3	2			638.982	526.275
B2M	P61769	IEKVEHSDLSFSKDWS	Extended	y6	39.2	3	1			638.982	777.366
B2M	P61769	IEKVEHSDLSFSKDWS	Extended	y7	36.2	3	1			638.982	864.398
B2M	P61769	VEHSDLSFSK	Tryptic	y4	10.9	3	1	383.524	468.245	386.196	476.259
B2M	P61769	VEHSDLSFSK	Tryptic	b5	10.9	3	1	383.524	568.236	386.196	568.236
B2M	P61769	VNHVTLSQPK	Tryptic	b5	10.5	3	2	374.88	276.15	377.552	276.15
B2M	P61769	VNHVTLSQPK	Tryptic	y4	12.5	3	1	374.88	459.256	377.552	467.27
B2M	P61769	VNHVTLSQPK	Tryptic	b5	12.5	3	1	374.88	551.294	377.552	551.294
B2M	P61769	VNHVTLSQPK	Tryptic	y5	12.5	3	1	374.88	572.34	377.552	580.354
BCAP31	P51572	AENQVLAMR	Tryptic	y4	17.9	2	1	516.269	490.281	521.273	500.289
BCAP31	P51572	AENQVLAMR	Tryptic	b5	12.9	2	1	516.269	542.257	521.273	542.257
BCAP31	P51572	AENQVLAMR	Tryptic	y5	22.9	2	1	516.269	589.349	521.273	599.357
BCAP31	P51572	AVDGGKLDVGNAEVKLEEENR	Extended	y5	47.2	3	1			750.72	676.29
BCAP31	P51572	AVDGGKLDVGNAEVKLEEENR	Extended	y6	47.2	3	1			750.72	789.374
BCAP31	P51572	AVDGGKLDVGNAEVKLEEENR	Extended	y14	47.2	3	2			750.72	805.399
BCAP31	P51572	AVDGGKLDVGNAEVKLEEENR	Extended	y15	47.2	3	2			750.72	861.941
BCAP31	P51572	LDVGNAEVK	Tryptic	y5	15.8	2	1	472.756	560.304	476.763	568.318
BCAP31	P51572	LDVGNAEVK	Tryptic	y6	15.8	2	1	472.756	617.325	476.763	625.34
BCL2	P10415	QAGDDFSR	Tryptic	y3	19.6	2	1	448.199	409.219	453.203	419.228
BCL2	P10415	QAGDDFSR	Tryptic	y4	14.6	2	1	448.199	524.246	453.203	534.255
BCL2	P10415	QAGDDFSR	Tryptic	y5	24.6	2	1	448.199	639.273	453.203	649.282
BCL2	P10415	QAGDDFSR	Tryptic	y6	19.6	2	1	448.199	696.295	453.203	706.303
BCL2L1	Q07817	EVIPMAAVK	Tryptic	y3	26.1	2	1	479.276	317.218	483.283	325.233
BCL2L1	Q07817	EVIPMAAVK	Tryptic	y4	21.1	2	1	479.276	388.255	483.283	396.27
BCL2L1	Q07817	EVIPMAAVK	Tryptic	y6	11.1	2	1	479.276	616.349	483.283	624.363
BCL2L1	Q07817	SLDAREVIPMAAVKQALRE	Extended	y11	42.1	3	2			702.392	611.347
BCL2L1	Q07817	SLDAREVIPMAAVKQALRE	Extended	y5	45.1	3	1			702.392	616.341
BCL2L1	Q07817	SLDAREVIPMAAVKQALRE	Extended	y6	45.1	3	1			702.392	752.45
BCL2L1	Q07817	SLDAREVIPMAAVKQALRE	Extended	b8	45.1	3	1			702.392	884.484
BCL2L11	O43521	IGDEFNAYYAR	Tryptic	y4	29.9	2	1	659.807	572.283	664.811	582.291
BCL2L11	O43521	IGDEFNAYYAR	Tryptic	y5	29.9	2	1	659.807	643.32	664.811	653.328
BCL2L11	O43521	IGDEFNAYYAR	Tryptic	y6	29.9	2	1	659.807	757.363	664.811	767.371
BCL2L11	O43521	IGDEFNAYYAR	Tryptic	y7	29.9	2	1	659.807	904.431	664.811	914.439
BCL2L11	O43521	MAKQPSDVSSEC[CAM]DREGR	Extended	b4	39.9	3	1			654.627	459.238
BCL2L11	O43521	MAKQPSDVSSEC[CAM]DREGR	Extended	y10	42.9	3	2			654.627	602.766
BCL2L11	O43521	MAKQPSDVSSEC[CAM]DREGR	Extended	y13	42.9	3	2			654.627	752.322
BCL2L11	O43521	MAKQPSDVSSEC[CAM]DREGR	Extended	y14	39.9	3	2			654.627	816.351
BCL2L11	O43521	QPSDVSSEC[CAM]DR	Tryptic	y3	38.9	2	1	640.265	450.177	645.269	460.185
BCL2L11	O43521	QPSDVSSEC[CAM]DR	Tryptic	y4	28.9	2	1	640.265	579.219	645.269	589.227
BCL2L11	O43521	QPSDVSSEC[CAM]DR	Tryptic	y5	33.9	2	1	640.265	666.251	645.269	676.259
BCL2L11	O43521	QPSDVSSEC[CAM]DR	Tryptic	y6	33.9	2	1	640.265	753.283	645.269	763.291
BCL2L2	Q92843	EAEKLKELQNEVEKQMNMSP	Extended	y6	46.2	3	1			795.062	707.285
BCL2L2	Q92843	EAEKLKELQNEVEKQMNMSP	Extended	y12	46.2	3	2			795.062	721.828
BCL2L2	Q92843	EAEKLKELQNEVEKQMNMSP	Extended	b13	43.2	3	2			795.062	770.896
BCL2L2	Q92843	EAEKLKELQNEVEKQMNMSP	Extended	b16	46.2	3	2			795.062	968.5
BCL2L2	Q92843	ELQNEVEK	Tryptic	y3	16.9	2	1	494.751	375.224	498.758	383.238
BCL2L2	Q92843	ELQNEVEK	Tryptic	b4	10	2	1	494.751	485.235	498.758	485.235
BCL2L2	Q92843	ELQNEVEK	Tryptic	y4	11.9	2	1	494.751	504.266	498.758	512.281
BCL2L2	Q92843	ELQNEVEK	Tryptic	y5	16.9	2	1	494.751	618.309	498.758	626.324
BCL2L2	Q92843	FSGHPKGFAYIEFSDKESVRTS	Extended	y5	50.9	3	1			833.079	549.299
BCL2L2	Q92843	FSGHPKGFAYIEFSDKESVRTS	Extended	y6	50.9	3	1			833.079	678.342
BCL2L2	Q92843	FSGHPKGFAYIEFSDKESVRTS	Extended	y16	50.9	3	2			833.079	922.451
BCL2L2	Q92843	FSGHPKGFAYIEFSDKESVRTS	Extended	y18	47.9	3	2			833.079	1035.03
BCL2L2	Q92843	GFAYIEFSDK	Tryptic	b5	21.4	2	1	588.782	552.282	592.789	552.282
BCL2L2	Q92843	GFAYIEFSDK	Tryptic	y5	26.4	2	1	588.782	625.283	592.789	633.297
BCL2L2	Q92843	GFAYIEFSDK	Tryptic	y6	21.4	2	1	588.782	738.367	592.789	746.381
BCL2L2	Q92843	GFAYIEFSDK	Tryptic	y7	21.4	2	1	588.782	901.43	592.789	909.444
BCL3	P20749	ALLDSAAPGTLDLEAR	Tryptic	b6	32	2	1	806.931	571.309	811.935	571.309
BCL3	P20749	ALLDSAAPGTLDLEAR	Tryptic	b7	27	2	1	806.931	642.346	811.935	642.346
BCL3	P20749	ALLDSAAPGTLDLEAR	Tryptic	y9	37	2	1	806.931	971.516	811.935	981.524
BCL3	P20749	ALLDSAAPGTLDLEAR	Tryptic	y10	32	2	1	806.931	1042.55	811.935	1052.56
BCL3	P20749	ATRPASTSQPDPSPDR	Tryptic	y7	23.9	3	2	561.608	392.185	564.944	397.189
BCL3	P20749	ATRPASTSQPDPSPDR	Tryptic	b9	18.9	3	2	561.608	450.73	564.944	450.73
BCL3	P20749	ATRPASTSQPDPSPDR	Tryptic	y7	23.9	3	1	561.608	783.363	564.944	793.371
BCL3	P20749	ATRPASTSQPDPSPDR	Tryptic	b9	23.9	3	1	561.608	900.453	564.944	900.453
BCL3	P20749	TC[CAM]LRALLDSAAPGTLDLEARNYD	Extended	b11	33.6	3	2			849.091	586.808
BCL3	P20749	TC[CAM]LRALLDSAAPGTLDLEARNYD	Extended	y12	39.6	3	2			849.091	687.332
BCL3	P20749	TC[CAM]LRALLDSAAPGTLDLEARNYD	Extended	b20	33.6	3	2			849.091	1068.06
BCL3	P20749	TC[CAM]LRALLDSAAPGTLDLEARNYD	Extended	b11	42.6	3	1			849.091	1172.61
BID	P55957	HLAQVGDSMDR	Tryptic	b5	10	3	2	410.196	275.161	413.532	275.161
BID	P55957	HLAQVGDSMDR	Tryptic	b6	10	3	2	410.196	303.672	413.532	303.672
BID	P55957	HLAQVGDSMDR	Tryptic	b4	12.1	3	1	410.196	450.246	413.532	450.246
BID	P55957	HLAQVGDSMDR	Tryptic	b5	10	3	1	410.196	549.314	413.532	549.314
BID	P55957	IEADSESQEDIIR	Tryptic	y5	34.4	2	1	752.86	645.357	757.864	655.365
BID	P55957	IEADSESQEDIIR	Tryptic	y7	34.4	2	1	752.86	860.447	757.864	870.455
BID	P55957	IEADSESQEDIIR	Tryptic	y8	29.4	2	1	752.86	989.49	757.864	999.498
BID	P55957	IEADSESQEDIIR	Tryptic	y9	39.4	2	1	752.86	1076.52	757.864	1086.53
BNIP3L	O60238	DHSSQSEEEVVEGEK	Tryptic	b9	14	3	2	563.58	515.191	566.251	515.191
BNIP3L	O60238	DHSSQSEEEVVEGEK	Tryptic	y6	14	3	1	563.58	660.356	566.251	668.37
BNIP3L	O60238	DHSSQSEEEVVEGEK	Tryptic	b12	10	3	2	563.58	678.781	566.251	678.781
BNIP3L	O60238	DHSSQSEEEVVEGEK	Tryptic	b7	19	3	1	563.58	771.29	566.251	771.29
BNIP3L	O60238	ILLDAQHESGQSSSR	Tryptic	y9	28	3	2	543.273	487.718	546.609	492.722
BNIP3L	O60238	ILLDAQHESGQSSSR	Tryptic	b11	10	3	2	543.273	596.801	546.609	596.801
BNIP3L	O60238	ILLDAQHESGQSSSR	Tryptic	y7	28	3	1	543.273	708.327	546.609	718.335
BNIP3L	O60238	TSRDHSSQSEEEVVEGEKEVE	Extended	b12	49.4	3	2			800.029	687.282
BNIP3L	O60238	TSRDHSSQSEEEVVEGEKEVE	Extended	b13	46.4	3	2			800.029	736.816
BNIP3L	O60238	TSRDHSSQSEEEVVEGEKEVE	Extended	b14	43.4	3	2			800.029	786.35
BNIP3L	O60238	TSRDHSSQSEEEVVEGEKEVE	Extended	b15	40.4	3	2			800.029	850.872
BPGM	P07738	IAPEVLR	Tryptic	b3	10	2	1	399.248	282.181	404.252	282.181
BPGM	P07738	IAPEVLR	Tryptic	y3	22.2	2	1	399.248	387.271	404.252	397.28
BPGM	P07738	IAPEVLR	Tryptic	b4	22.2	2	1	399.248	411.224	404.252	411.224
BPGM	P07738	IAPEVLR	Tryptic	y4	17.2	2	1	399.248	516.314	404.252	526.322
BPGM	P07738	VC[CAM]DVPLDQLPR	Tryptic	b3	29.7	2	1	656.34	375.133	661.344	375.133
BPGM	P07738	VC[CAM]DVPLDQLPR	Tryptic	b4	24.7	2	1	656.34	474.202	661.344	474.202
BPGM	P07738	VC[CAM]DVPLDQLPR	Tryptic	y7	29.7	2	1	656.34	838.478	661.344	848.486
BPGM	P07738	VC[CAM]DVPLDQLPR	Tryptic	y8	29.7	2	1	656.34	937.547	661.344	947.555
BPGM	P07738	WNERIAPEVLRGKTI	Extended	y9	34.4	3	2			598.008	511.815
BPGM	P07738	WNERIAPEVLRGKTI	Extended	b4	40.4	3	1			598.008	586.273
BPGM	P07738	WNERIAPEVLRGKTI	Extended	b11	40.4	3	2			598.008	687.879
BPGM	P07738	WNERIAPEVLRGKTI	Extended	b6	40.4	3	1			598.008	770.394
BST2	Q10589	ENQVLSVR	Tryptic	y3	15.8	2	1	472.762	361.219	477.766	371.228
BST2	Q10589	ENQVLSVR	Tryptic	b3	20.8	2	1	472.762	372.151	477.766	372.151
BST2	Q10589	ENQVLSVR	Tryptic	y5	15.8	2	1	472.762	573.372	477.766	583.38
BST2	Q10589	ENQVLSVR	Tryptic	b5	10.8	2	1	472.762	584.304	477.766	584.304
BST2	Q10589	LQDASAEVER	Tryptic	y5	25	2	1	559.278	603.31	564.282	613.318
BST2	Q10589	LQDASAEVER	Tryptic	y6	30	2	1	559.278	690.342	564.282	700.35
BST2	Q10589	LQDASAEVER	Tryptic	y7	30	2	1	559.278	761.379	564.282	771.387
C1QA	P02745	DQPRPAFSAIR	Tryptic	y7	10	3	2	419.895	381.219	423.231	386.223
C1QA	P02745	DQPRPAFSAIR	Tryptic	b7	10	3	2	419.895	406.706	423.231	406.706
C1QA	P02745	DQPRPAFSAIR	Tryptic	y4	17.5	3	1	419.895	446.272	423.231	456.28
C1QA	P02745	SLGFC[CAM]DTTNK	Tryptic	b4	20.6	2	1	571.761	405.213	575.768	405.213
C1QA	P02745	SLGFC[CAM]DTTNK	Tryptic	y4	30.6	2	1	571.761	463.251	575.768	471.265
C1QA	P02745	SLGFC[CAM]DTTNK	Tryptic	y6	25.6	2	1	571.761	738.309	575.768	746.323
C1QA	P02745	SLGFC[CAM]DTTNK	Tryptic	y7	25.6	2	1	571.761	885.377	575.768	893.391
C1QB	P02746	FDHVITNMNNNYEPR	Tryptic	y4	31.6	3	1	621.953	564.278	625.289	574.286
C1QB	P02746	FDHVITNMNNNYEPR	Tryptic	b5	21.6	3	1	621.953	612.314	625.289	612.314
C1QB	P02746	FDHVITNMNNNYEPR	Tryptic	y5	21.6	3	1	621.953	678.321	625.289	688.329
C1QB	P02746	FDHVITNMNNNYEPR	Tryptic	y12	26.6	3	2	621.953	732.849	625.289	737.853
C1QB	P02746	LEQGENVFLQATDK	Tryptic	y6	31.5	2	1	796.402	675.367	800.409	683.381
C1QB	P02746	LEQGENVFLQATDK	Tryptic	y7	41.5	2	1	796.402	822.436	800.409	830.45
C1QB	P02746	LEQGENVFLQATDK	Tryptic	y9	36.5	2	1	796.402	1035.55	800.409	1043.56
C1QB	P02746	LEQGENVFLQATDK	Tryptic	y11	46.5	2	1	796.402	1221.61	800.409	1229.63
C1QBP	Q07021	EVSFQSTGESEWK	Tryptic	y6	34.6	2	1	757.344	735.331	761.351	743.345
C1QBP	Q07021	EVSFQSTGESEWK	Tryptic	b8	34.6	2	1	757.344	836.378	761.351	836.378
C1QBP	Q07021	EVSFQSTGESEWK	Tryptic	y8	34.6	2	1	757.344	923.411	761.351	931.425
C1QBP	Q07021	EVSFQSTGESEWK	Tryptic	y9	34.6	2	1	757.344	1051.47	761.351	1059.48
C1QBP	Q07021	IFSIREVSFQSTGESEWKDTN	Extended	y5	44.5	3	1			823.399	671.324
C1QBP	Q07021	IFSIREVSFQSTGESEWKDTN	Extended	b14	35.5	3	2			823.399	791.399
C1QBP	Q07021	IFSIREVSFQSTGESEWKDTN	Extended	y6	38.5	3	1			823.399	800.366
C1QBP	Q07021	IFSIREVSFQSTGESEWKDTN	Extended	y18	32.5	3	2			823.399	1061
C1QC	P02747	FNAVLTNPQGDYDTSTGK	Tryptic	y9	44.7	2	1	964.455	943.4	968.462	951.415
C1QC	P02747	FNAVLTNPQGDYDTSTGK	Tryptic	y11	44.7	2	1	964.455	1168.51	968.462	1176.53
C1QC	P02747	FNAVLTNPQGDYDTSTGK	Tryptic	y12	44.7	2	1	964.455	1282.55	968.462	1290.57
C1QC	P02747	FNAVLTNPQGDYDTSTGK	Tryptic	y13	44.7	2	1	964.455	1383.6	968.462	1391.62
C1QC	P02747	FQSVFTVTR	Tryptic	y4	19.2	2	1	542.793	476.283	547.797	486.291
C1QC	P02747	FQSVFTVTR	Tryptic	y5	19.2	2	1	542.793	623.351	547.797	633.359
C1QC	P02747	FQSVFTVTR	Tryptic	y6	14.2	2	1	542.793	722.42	547.797	732.428
C1QC	P02747	KQKFQSVFTVTRQTH	Extended	y5	38.2	3	1			615.672	652.34
C1QC	P02747	KQKFQSVFTVTRQTH	Extended	y12	32.2	3	2			615.672	730.88
C1QC	P02747	KQKFQSVFTVTRQTH	Extended	b7	32.2	3	1			615.672	846.483
C1QC	P02747	KQKFQSVFTVTRQTH	Extended	y7	41.2	3	1			615.672	852.456
C1R	P00736	KLRYTTEIIKC[CAM]PQ	Extended	b7	32.4	3	2			553.311	446.748
C1R	P00736	KLRYTTEIIKC[CAM]PQ	Extended	b8	29.4	3	2			553.311	503.29
C1R	P00736	KLRYTTEIIKC[CAM]PQ	Extended	y4	32.4	3	1			553.311	540.269
C1R	P00736	KLRYTTEIIKC[CAM]PQ	Extended	y5	32.4	3	1			553.311	653.353
C1R	P00736	QDAC[CAM]QGDSGGVFAVR	Tryptic	y4	40.9	2	1	783.852	492.293	788.856	502.301
C1R	P00736	QDAC[CAM]QGDSGGVFAVR	Tryptic	b7	35.9	2	1	783.852	775.268	788.856	775.268
C1R	P00736	QDAC[CAM]QGDSGGVFAVR	Tryptic	y8	45.9	2	1	783.852	792.436	788.856	802.445
C1R	P00736	QDAC[CAM]QGDSGGVFAVR	Tryptic	y10	45.9	2	1	783.852	964.485	788.856	974.493
C1R	P00736	SLKQDAC[CAM]QGDSGGVFAVRDPN	Extended	y5	40.9	3	1			744.351	610.318
C1R	P00736	SLKQDAC[CAM]QGDSGGVFAVRDPN	Extended	y6	40.9	3	1			744.351	681.355
C1R	P00736	SLKQDAC[CAM]QGDSGGVFAVRDPN	Extended	b14	31.9	3	2			744.351	702.315
C1R	P00736	SLKQDAC[CAM]QGDSGGVFAVRDPN	Extended	y7	40.9	3	1			744.351	828.424
C1R	P00736	YTTEIIK	Tryptic	y3	18.9	2	1	434.245	373.281	438.252	381.295
C1R	P00736	YTTEIIK	Tryptic	b4	18.9	2	1	434.245	495.209	438.252	495.209
C1R	P00736	YTTEIIK	Tryptic	y4	13.9	2	1	434.245	502.324	438.252	510.338
C1R	P00736	YTTEIIK	Tryptic	b5	13.9	2	1	434.245	608.293	438.252	608.293
C1RL	Q9NZP8	EAC[CAM]NAWLQK	Tryptic	y3	25	2	1	560.266	388.255	564.273	396.27
C1RL	Q9NZP8	EAC[CAM]NAWLQK	Tryptic	y4	25	2	1	560.266	574.335	564.273	582.349
C1RL	Q9NZP8	EAC[CAM]NAWLQK	Tryptic	y5	20	2	1	560.266	645.372	564.273	653.386
C1RL	Q9NZP8	EAC[CAM]NAWLQK	Tryptic	y6	30	2	1	560.266	759.415	564.273	767.429
C1RL	Q9NZP8	EFVSSGR	Tryptic	y3	16.8	2	1	391.196	319.172	396.2	329.181
C1RL	Q9NZP8	EFVSSGR	Tryptic	b3	11.8	2	1	391.196	376.187	396.2	376.187
C1RL	Q9NZP8	EFVSSGR	Tryptic	y4	16.8	2	1	391.196	406.204	396.2	416.213
C1RL	Q9NZP8	GQREFVSSGRSLR	Extended	b4	35.8	3	1			496.935	471.231
C1RL	Q9NZP8	GQREFVSSGRSLR	Extended	y9	35.8	3	2			496.935	509.787
C1RL	Q9NZP8	GQREFVSSGRSLR	Extended	y10	32.8	3	2			496.935	574.308
C1RL	Q9NZP8	GQREFVSSGRSLR	Extended	b5	35.8	3	1			496.935	618.299
C1S	P09871	FEEKQRIIGGSDADIKNFPWQV	Extended	b12	52.2	3	2			862.446	680.846
C1S	P09871	FEEKQRIIGGSDADIKNFPWQV	Extended	b14	52.2	3	2			862.446	773.878
C1S	P09871	FEEKQRIIGGSDADIKNFPWQV	Extended	b6	52.2	3	1			862.446	818.416
C1S	P09871	FEEKQRIIGGSDADIKNFPWQV	Extended	b18	49.2	3	2			862.446	1029.03
C1S	P09871	IIGGSDADIK	Tryptic	y5	21.9	2	1	494.769	561.288	498.776	569.302
C1S	P09871	IIGGSDADIK	Tryptic	y6	16.9	2	1	494.769	648.32	498.776	656.334
C1S	P09871	IIGGSDADIK	Tryptic	y7	16.9	2	1	494.769	705.341	498.776	713.356
C1S	P09871	TNFDNDIALVR	Tryptic	y3	33.9	2	1	639.328	387.271	644.332	397.28
C1S	P09871	TNFDNDIALVR	Tryptic	y4	33.9	2	1	639.328	458.309	644.332	468.317
C1S	P09871	TNFDNDIALVR	Tryptic	y7	33.9	2	1	639.328	800.462	644.332	810.471
C1S	P09871	TNFDNDIALVR	Tryptic	y8	28.9	2	1	639.328	915.489	644.332	925.498
C2	P06681	AVDHIREILNINQKRNDYLD	Extended	b9	50.2	3	2			816.434	524.301
C2	P06681	AVDHIREILNINQKRNDYLD	Extended	b10	50.2	3	2			816.434	581.322
C2	P06681	AVDHIREILNINQKRNDYLD	Extended	y12	47.2	3	2			816.434	757.396
C2	P06681	AVDHIREILNINQKRNDYLD	Extended	b17	50.2	3	2			816.434	1019.56
C2	P06681	AVISPGFDVFAK	Tryptic	y8	28.2	2	2	625.843	440.732	629.85	444.739
C2	P06681	AVISPGFDVFAK	Tryptic	y8	23.2	2	1	625.843	880.456	629.85	888.471
C2	P06681	AVISPGFDVFAK	Tryptic	y9	23.2	2	1	625.843	967.488	629.85	975.503
C2	P06681	EILNINQK	Tryptic	y3	16.5	2	1	486.28	389.214	490.287	397.229
C2	P06681	EILNINQK	Tryptic	y5	16.5	2	1	486.28	616.341	490.287	624.355
C2	P06681	FLIEKAVISPGFDVFAKKNQGI	Extended	b6	49.9	3	1			810.461	702.418
C2	P06681	FLIEKAVISPGFDVFAKKNQGI	Extended	y13	49.9	3	2			810.461	714.89
C2	P06681	FLIEKAVISPGFDVFAKKNQGI	Extended	y14	46.9	3	2			810.461	758.406
C2	P06681	FLIEKAVISPGFDVFAKKNQGI	Extended	y16	40.9	3	2			810.461	864.482
C3	P01024	AERSGIPIVTSPYQIHFTKTPK	Extended	b6	50.6	3	1			826.791	614.326
C3	P01024	AERSGIPIVTSPYQIHFTKTPK	Extended	y11	47.6	3	2			826.791	684.382
C3	P01024	AERSGIPIVTSPYQIHFTKTPK	Extended	y7	50.6	3	1			826.791	866.497
C3	P01024	AERSGIPIVTSPYQIHFTKTPK	Extended	b19	50.6	3	2			826.791	1067.58
C3	P01024	GYTQQLAFR	Tryptic	y3	24.2	2	1	542.283	393.224	547.287	403.233
C3	P01024	GYTQQLAFR	Tryptic	y5	24.2	2	1	542.283	634.367	547.287	644.375
C3	P01024	GYTQQLAFR	Tryptic	b6	14.2	2	1	542.283	691.341	547.287	691.341
C3	P01024	GYTQQLAFR	Tryptic	y6	10	2	1	542.283	762.426	547.287	772.434
C3	P01024	LIKKGYTQQLAFRQPSS	Extended	b10	31.1	3	2			659.038	587.353
C3	P01024	LIKKGYTQQLAFRQPSS	Extended	y6	40.1	3	1			659.038	731.371
C3	P01024	LIKKGYTQQLAFRQPSS	Extended	y7	40.1	3	1			659.038	802.408
C3	P01024	LIKKGYTQQLAFRQPSS	Extended	b14	34.1	3	2			659.038	843.49
C3	P01024	SGIPIVTSPYQIHFTK	Tryptic	y13	25.4	3	3	596.661	510.949	599.333	513.62
C3	P01024	SGIPIVTSPYQIHFTK	Tryptic	y11	25.4	3	2	596.661	660.851	599.333	664.858
C3	P01024	SGIPIVTSPYQIHFTK	Tryptic	y12	20.4	3	2	596.661	717.393	599.333	721.4
C3	P01024	SGIPIVTSPYQIHFTK	Tryptic	y13	20.4	3	2	596.661	765.919	599.333	769.926
C4A	P0C0L4	FVLKVLSLAQEQVGGSPEKLQET	Extended	b6	48.1	3	1			836.798	700.476
C4A	P0C0L4	FVLKVLSLAQEQVGGSPEKLQET	Extended	b13	39.1	3	2			836.798	728.432
C4A	P0C0L4	FVLKVLSLAQEQVGGSPEKLQET	Extended	b20	36.1	3	2			836.798	1066.61
C4A	P0C0L4	FVLKVLSLAQEQVGGSPEKLQET	Extended	y12	42.1	3	1			836.798	1280.66
C4A	P0C0L4	GLEEELQFSLGSK	Tryptic	y6	32.8	2	1	718.867	638.351	722.874	646.365
C4A	P0C0L4	GLEEELQFSLGSK	Tryptic	y7	42.8	2	1	718.867	766.409	722.874	774.424
C4A	P0C0L4	GLEEELQFSLGSK	Tryptic	y8	32.8	2	1	718.867	879.493	722.874	887.508
C4A	P0C0L4	GLEEELQFSLGSK	Tryptic	y9	32.8	2	1	718.867	1008.54	722.874	1016.55
C4A	P0C0L4	VLSLAQEQVGGSPEK	Tryptic	y6	50.3	2	1	771.412	574.283	775.419	582.297
C4A	P0C0L4	VLSLAQEQVGGSPEK	Tryptic	y9	35.3	2	1	771.412	930.453	775.419	938.467
C4A	P0C0L4	VLSLAQEQVGGSPEK	Tryptic	y10	45.3	2	1	771.412	1058.51	775.419	1066.53
C4A	P0C0L4	VLSLAQEQVGGSPEK	Tryptic	y11	40.3	2	1	771.412	1129.55	775.419	1137.56
C4BPA	P04003	EDVYVVGTVLR	Tryptic	y5	28.2	2	1	625.343	545.341	630.347	555.349
C4BPA	P04003	EDVYVVGTVLR	Tryptic	b5	23.2	2	1	625.343	606.277	630.347	606.277
C4BPA	P04003	EDVYVVGTVLR	Tryptic	y6	28.2	2	1	625.343	644.409	630.347	654.417
C4BPA	P04003	EDVYVVGTVLR	Tryptic	y7	33.2	2	1	625.343	743.477	630.347	753.486
C4BPA	P04003	TLKYTC[CAM]LPGYVRSHS	Extended	y8	31.4	3	2			597.974	456.732
C4BPA	P04003	TLKYTC[CAM]LPGYVRSHS	Extended	y12	28.4	3	2			597.974	725.345
C4BPA	P04003	TLKYTC[CAM]LPGYVRSHS	Extended	b7	31.4	3	1			597.974	880.46
C4BPA	P04003	TLKYTC[CAM]LPGYVRSHS	Extended	y8	37.4	3	1			597.974	912.456
C4BPA	P04003	YTC[CAM]LPGYVR	Tryptic	b3	25.3	2	1	564.779	425.149	569.783	425.149
C4BPA	P04003	YTC[CAM]LPGYVR	Tryptic	b4	25.3	2	1	564.779	538.233	569.783	538.233
C4BPA	P04003	YTC[CAM]LPGYVR	Tryptic	y5	30.3	2	1	564.779	591.325	569.783	601.333
C4BPB	P20851	ALLAFQESK	Tryptic	b4	12.3	2	1	503.782	369.25	507.789	369.25
C4BPB	P20851	ALLAFQESK	Tryptic	y5	10	2	1	503.782	638.314	507.789	646.329
C4BPB	P20851	ALLAFQESK	Tryptic	y6	17.3	2	1	503.782	709.352	507.789	717.366
C4BPB	P20851	LIQEAPKPEC[CAM]EK	Tryptic	y6	20.3	3	2	481.25	395.692	483.921	399.699
C4BPB	P20851	LIQEAPKPEC[CAM]EK	Tryptic	y9	15.3	3	2	481.25	544.258	483.921	548.265
C4BPB	P20851	LIQEAPKPEC[CAM]EK	Tryptic	y5	25.3	3	1	481.25	662.281	483.921	670.296
C4BPB	P20851	PEC[CAM]EKALLAFQESKNLC[CAM]EA	Extended	y12	35.2	3	2			749.029	709.347
C4BPB	P20851	PEC[CAM]EKALLAFQESKNLC[CAM]EA	Extended	b15	41.2	3	2			749.029	877.437
C4BPB	P20851	PEC[CAM]EKALLAFQESKNLC[CAM]EA	Extended	b16	38.2	3	2			749.029	933.979
C4BPB	P20851	PEC[CAM]EKALLAFQESKNLC[CAM]EA	Extended	y8	41.2	3	1			749.029	958.439
C4BPB	P20851	PVC[CAM]KLIQEAPKPEC[CAM]EKALLA	Extended	b9	48	3	2			768.084	520.284
C4BPB	P20851	PVC[CAM]KLIQEAPKPEC[CAM]EKALLA	Extended	b15	48	3	2			768.084	890.442
C4BPB	P20851	PVC[CAM]KLIQEAPKPEC[CAM]EKALLA	Extended	b9	48	3	1			768.084	1039.56
C5	P01031	FSYSSGHVHLSSENK	Tryptic	b9	18.8	3	2	560.266	501.725	562.937	501.725
C5	P01031	FSYSSGHVHLSSENK	Tryptic	y11	28.8	3	2	560.266	597.797	562.937	601.804
C5	P01031	FSYSSGHVHLSSENK	Tryptic	y12	23.8	3	2	560.266	641.313	562.937	645.32
C5	P01031	FSYSSGHVHLSSENK	Tryptic	y6	23.8	3	1	560.266	677.346	562.937	685.361
C5	P01031	LERVFQFLEKSDLG	Extended	b7	23.8	3	2			563.641	460.753
C5	P01031	LERVFQFLEKSDLG	Extended	b8	20.8	3	2			563.641	517.295
C5	P01031	LERVFQFLEKSDLG	Extended	y6	26.8	3	1			563.641	656.334
C5	P01031	LERVFQFLEKSDLG	Extended	y7	26.8	3	1			563.641	769.418
C5	P01031	VFQFLEK	Tryptic	b3	15	2	1	455.755	375.203	459.762	375.203
C5	P01031	VFQFLEK	Tryptic	y3	35	2	1	455.755	389.239	459.762	397.254
C5	P01031	VFQFLEK	Tryptic	b4	15	2	1	455.755	522.271	459.762	522.271
C5	P01031	VFQFLEK	Tryptic	y4	15	2	1	455.755	536.308	459.762	544.322
C5AR1	P21730	LPSLLRNVLTEESVVRESKSFT	Extended	b16	51.1	3	2			838.798	909.03
C5AR1	P21730	LPSLLRNVLTEESVVRESKSFT	Extended	b17	51.1	3	2			838.798	973.551
C5AR1	P21730	LPSLLRNVLTEESVVRESKSFT	Extended	b18	48.1	3	2			838.798	1017.07
C5AR1	P21730	LPSLLRNVLTEESVVRESKSFT	Extended	b19	51.1	3	2			838.798	1081.11
C5AR1	P21730	NVLTEESVVR	Tryptic	y5	25.7	2	1	573.312	589.33	578.316	599.339
C5AR1	P21730	NVLTEESVVR	Tryptic	y6	25.7	2	1	573.312	718.373	578.316	728.381
C5AR1	P21730	NVLTEESVVR	Tryptic	y7	25.7	2	1	573.312	819.421	578.316	829.429
C6	P13671	GGNQLYC[CAM]VK	Tryptic	y3	23.1	2	1	519.755	406.212	523.763	414.226
C6	P13671	GGNQLYC[CAM]VK	Tryptic	b5	18.1	2	1	519.755	470.236	523.763	470.236
C6	P13671	GGNQLYC[CAM]VK	Tryptic	y4	23.1	2	1	519.755	569.275	523.763	577.289
C6	P13671	GGNQLYC[CAM]VK	Tryptic	y5	18.1	2	1	519.755	682.359	523.763	690.373
C6	P13671	PQC[CAM]FKGGNQLYC[CAM]VKMGSSTS	Extended	y13	38.3	3	2			753.015	741.844
C6	P13671	PQC[CAM]FKGGNQLYC[CAM]VKMGSSTS	Extended	y9	44.3	3	1			753.015	964.432
C6	P13671	PQC[CAM]FKGGNQLYC[CAM]VKMGSSTS	Extended	b9	41.3	3	1			753.015	1017.46
C6	P13671	PQC[CAM]FKGGNQLYC[CAM]VKMGSSTS	Extended	y10	44.3	3	1			753.015	1127.5
C6	P13671	SEKTLNIC[CAM]EVGTIRC[CAM]AN	Extended	y4	31.1	3	1			658.992	530.238
C6	P13671	SEKTLNIC[CAM]EVGTIRC[CAM]AN	Extended	y5	34.1	3	1			658.992	643.322
C6	P13671	SEKTLNIC[CAM]EVGTIRC[CAM]AN	Extended	y7	37.1	3	1			658.992	801.391
C6	P13671	SEKTLNIC[CAM]EVGTIRC[CAM]AN	Extended	b14	31.1	3	2			658.992	806.424
C6	P13671	TLNIC[CAM]EVGTIR	Tryptic	y4	33.8	2	1	638.34	446.272	643.344	456.28
C6	P13671	TLNIC[CAM]EVGTIR	Tryptic	y6	33.8	2	1	638.34	674.383	643.344	684.391
C6	P13671	TLNIC[CAM]EVGTIR	Tryptic	y7	33.8	2	1	638.34	834.414	643.344	844.422
C6	P13671	TLNIC[CAM]EVGTIR	Tryptic	y8	33.8	2	1	638.34	947.498	643.344	957.506
C7	P10643	AC[CAM]GAC[CAM]PLWGK	Tryptic	y3	35	2	1	560.257	390.214	564.264	398.228
C7	P10643	AC[CAM]GAC[CAM]PLWGK	Tryptic	b5	20	2	1	560.257	520.164	564.264	520.164
C7	P10643	AC[CAM]GAC[CAM]PLWGK	Tryptic	y5	30	2	1	560.257	600.35	564.264	608.365
C7	P10643	AC[CAM]GAC[CAM]PLWGK	Tryptic	y6	30	2	1	560.257	760.381	564.264	768.395
C7	P10643	AEKAC[CAM]GAC[CAM]PLWGKC[CAM]DA	Extended	b8	53.4	2	1			901.399	848.339
C7	P10643	AEKAC[CAM]GAC[CAM]PLWGKC[CAM]DA	Extended	y7	47.4	2	1			901.399	857.407
C7	P10643	AEKAC[CAM]GAC[CAM]PLWGKC[CAM]DA	Extended	y8	56.4	2	1			901.399	954.459
C7	P10643	AEKAC[CAM]GAC[CAM]PLWGKC[CAM]DA	Extended	b11	53.4	2	1			901.399	1244.56
C7	P10643	ELSHLPSLYDYSAYR	Tryptic	y4	30.8	3	1	605.297	496.251	608.633	506.26
C7	P10643	ELSHLPSLYDYSAYR	Tryptic	y6	35.8	3	1	605.297	774.342	608.633	784.35
C8A	P07357	LGSLGAAC[CAM]EQTQTEGAK	Tryptic	b5	39.6	2	1	860.912	428.25	864.919	428.25
C8A	P07357	LGSLGAAC[CAM]EQTQTEGAK	Tryptic	b10	39.6	2	1	860.912	987.456	864.919	987.456
C8A	P07357	LGSLGAAC[CAM]EQTQTEGAK	Tryptic	y11	44.6	2	1	860.912	1222.54	864.919	1230.55
C8A	P07357	LGSLGAAC[CAM]EQTQTEGAK	Tryptic	y12	39.6	2	1	860.912	1293.57	864.919	1301.59
C8A	P07357	QC[CAM]RLGSLGAAC[CAM]EQTQTEGAKADGS	Extended	y5	48	3	1			835.051	485.245
C8A	P07357	QC[CAM]RLGSLGAAC[CAM]EQTQTEGAKADGS	Extended	y7	48	3	1			835.051	613.303
C8A	P07357	QC[CAM]RLGSLGAAC[CAM]EQTQTEGAKADGS	Extended	y15	39	3	2			835.051	780.838
C8A	P07357	QC[CAM]RLGSLGAAC[CAM]EQTQTEGAKADGS	Extended	b19	42	3	2			835.051	1009.95
C8A	P07357	SLLQPNK	Tryptic	b3	12.3	2	1	400.237	314.207	404.244	314.207
C8A	P07357	SLLQPNK	Tryptic	y3	17.3	2	1	400.237	358.208	404.244	366.223
C8A	P07357	SLLQPNK	Tryptic	b4	10	2	1	400.237	442.266	404.244	442.266
C8A	P07357	SLLQPNK	Tryptic	y4	12.3	2	1	400.237	486.267	404.244	494.281
C8B	P07358	KMASKSGFSFGFKIPGIF	Extended	y4	36.8	3	1			653.021	433.245
C8B	P07358	KMASKSGFSFGFKIPGIF	Extended	y10	36.8	3	2			653.021	560.818
C8B	P07358	KMASKSGFSFGFKIPGIF	Extended	b14	33.8	3	2			653.021	762.91
C8B	P07358	KMASKSGFSFGFKIPGIF	Extended	y8	33.8	3	1			653.021	886.528
C8B	P07358	NMKQALEEFQKEVS	Extended	b6	47.7	2	1			844.924	686.365
C8B	P07358	NMKQALEEFQKEVS	Extended	b7	47.7	2	1			844.924	815.408
C8B	P07358	NMKQALEEFQKEVS	Extended	y8	53.7	2	1			844.924	1003.48
C8B	P07358	NMKQALEEFQKEVS	Extended	b10	53.7	2	1			844.924	1219.58
C8B	P07358	QALEEFQK	Tryptic	b3	17	2	1	496.756	313.187	500.763	313.187
C8B	P07358	QALEEFQK	Tryptic	y3	17	2	1	496.756	422.24	500.763	430.254
C8B	P07358	QALEEFQK	Tryptic	y4	17	2	1	496.756	551.282	500.763	559.297
C8B	P07358	QALEEFQK	Tryptic	y5	12	2	1	496.756	680.325	500.763	688.339
C8B	P07358	SGFSFGFK	Tryptic	b6	19.2	2	2	438.716	292.129	442.723	292.129
C8B	P07358	SGFSFGFK	Tryptic	y3	24.2	2	1	438.716	351.203	442.723	359.217
C8B	P07358	SGFSFGFK	Tryptic	y4	14.2	2	1	438.716	498.271	442.723	506.285
C8B	P07358	SGFSFGFK	Tryptic	y5	14.2	2	1	438.716	585.303	442.723	593.317
C8G	P07360	QLYGDTGVLGR	Tryptic	y5	26.5	2	1	589.812	501.314	594.816	511.323
C8G	P07360	QLYGDTGVLGR	Tryptic	y6	31.5	2	1	589.812	602.362	594.816	612.37
C8G	P07360	QLYGDTGVLGR	Tryptic	y7	31.5	2	1	589.812	717.389	594.816	727.397
C8G	P07360	QLYGDTGVLGR	Tryptic	y8	26.5	2	1	589.812	774.41	594.816	784.419
C8G	P07360	RPASPISTIQPK	Tryptic	b5	13.1	3	2	432.254	255.145	434.926	255.145
C8G	P07360	RPASPISTIQPK	Tryptic	b6	10	3	2	432.254	311.687	434.926	311.687
C8G	P07360	RPASPISTIQPK	Tryptic	y6	10	3	2	432.254	337.198	434.926	341.205
C8G	P07360	RPASPISTIQPK	Tryptic	y6	13.1	3	1	432.254	673.388	434.926	681.402
C8G	P07360	WQVRQLYGDTGVLGRFLLQA	Extended	b12	33.4	3	2			777.426	702.357
C8G	P07360	WQVRQLYGDTGVLGRFLLQA	Extended	y7	39.4	3	1			777.426	814.481
C8G	P07360	WQVRQLYGDTGVLGRFLLQA	Extended	b17	33.4	3	2			777.426	1000.54
C9	P02748	AIEDYINEFSVR	Tryptic	y4	33.2	2	1	728.359	508.288	733.363	518.296
C9	P02748	AIEDYINEFSVR	Tryptic	b6	23.2	2	1	728.359	705.345	733.363	705.345
C9	P02748	AIEDYINEFSVR	Tryptic	y6	28.2	2	1	728.359	751.373	733.363	761.382
C9	P02748	AIEDYINEFSVR	Tryptic	y7	28.2	2	1	728.359	864.457	733.363	874.466
C9	P02748	VVEESELAR	Tryptic	b4	12.9	2	1	516.272	457.229	521.276	457.229
C9	P02748	VVEESELAR	Tryptic	y4	17.9	2	1	516.272	488.283	521.276	498.291
C9	P02748	VVEESELAR	Tryptic	y5	17.9	2	1	516.272	575.315	521.276	585.323
C9	P02748	VVEESELAR	Tryptic	y6	17.9	2	1	516.272	704.357	521.276	714.366
CAMK2D	Q13557	DFHRFYFENALSKSNKP	Extended	b8	45.1	3	2			703.353	571.756
CAMK2D	Q13557	DFHRFYFENALSKSNKP	Extended	b9	45.1	3	2			703.353	628.778
CAMK2D	Q13557	DFHRFYFENALSKSNKP	Extended	b10	39.1	3	2			703.353	664.296
CAMK2D	Q13557	DFHRFYFENALSKSNKP	Extended	b12	45.1	3	2			703.353	764.354
CAMK2D	Q13557	FYFENALSK	Tryptic	b3	25	2	1	559.779	458.207	563.787	458.207
CAMK2D	Q13557	FYFENALSK	Tryptic	y5	35	2	1	559.779	532.309	563.787	540.323
CAMK2D	Q13557	FYFENALSK	Tryptic	b4	20	2	1	559.779	587.25	563.787	587.25
CAMK2D	Q13557	FYFENALSK	Tryptic	y6	25	2	1	559.779	661.352	563.787	669.366
CAMK2D	Q13557	IPTGQEYAAK	Tryptic	y4	19	2	1	539.282	452.25	543.289	460.265
CAMK2D	Q13557	IPTGQEYAAK	Tryptic	y5	10	2	1	539.282	581.293	543.289	589.307
CAMK2D	Q13557	IPTGQEYAAK	Tryptic	y6	19	2	1	539.282	709.352	543.289	717.366
CAMK2D	Q13557	IPTGQEYAAK	Tryptic	y7	24	2	1	539.282	766.373	543.289	774.387
CAMK2G	Q13555	AKRITADQALKHPWV	Extended	y3	36.6	3	1			581.337	401.218
CAMK2G	Q13555	AKRITADQALKHPWV	Extended	b5	18.6	3	1			581.337	570.372
CAMK2G	Q13555	AKRITADQALKHPWV	Extended	b12	30.6	3	2			581.337	671.396
CAMK2G	Q13555	AKRITADQALKHPWV	Extended	b7	39.6	3	1			581.337	756.436
CAMK2G	Q13555	GAILTTMLVSR	Tryptic	y4	41.1	2	1	581.337	474.303	586.341	484.312
CAMK2G	Q13555	GAILTTMLVSR	Tryptic	y6	21.1	2	1	581.337	706.392	586.341	716.4
CAMK2G	Q13555	GAILTTMLVSR	Tryptic	y7	26.1	2	1	581.337	807.439	586.341	817.448
CAMK2G	Q13555	ITADQALK	Tryptic	y3	18.7	2	1	430.248	331.234	434.255	339.248
CAMK2G	Q13555	ITADQALK	Tryptic	y4	18.7	2	1	430.248	459.293	434.255	467.307
CAMK2G	Q13555	ITADQALK	Tryptic	y5	18.7	2	1	430.248	574.32	434.255	582.334
CAPG	P40121	EKERQAALQVAEGFISRMQYA	Extended	y6	47	3	1			812.417	765.359
CAPG	P40121	EKERQAALQVAEGFISRMQYA	Extended	b14	41	3	2			812.417	779.405
CAPG	P40121	EKERQAALQVAEGFISRMQYA	Extended	b17	41	3	2			812.417	962.517
CAPG	P40121	QAALQVAEGFISR	Tryptic	y5	36.6	2	1	695.378	579.325	700.382	589.333
CAPG	P40121	QAALQVAEGFISR	Tryptic	y7	36.6	2	1	695.378	779.405	700.382	789.413
CAPG	P40121	QAALQVAEGFISR	Tryptic	y8	31.6	2	1	695.378	878.473	700.382	888.481
CAPG	P40121	QAALQVAEGFISR	Tryptic	y9	31.6	2	1	695.378	1006.53	700.382	1016.54
CASP1	P29466	FSFEQPDGR	Tryptic	y4	19.2	2	1	541.749	444.22	546.753	454.228
CASP1	P29466	FSFEQPDGR	Tryptic	y5	19.2	2	1	541.749	572.279	546.753	582.287
CASP1	P29466	FSFEQPDGR	Tryptic	b5	14.2	2	1	541.749	639.277	546.753	639.277
CASP1	P29466	FSFEQPDGR	Tryptic	y6	19.2	2	1	541.749	701.321	546.753	711.33
CASP1	P29466	LC[CAM]SLEEAQR	Tryptic	y3	29.7	2	1	553.269	374.215	558.273	384.223
CASP1	P29466	LC[CAM]SLEEAQR	Tryptic	y4	24.7	2	1	553.269	503.257	558.273	513.266
CASP1	P29466	LC[CAM]SLEEAQR	Tryptic	y5	24.7	2	1	553.269	632.3	558.273	642.308
CASP1	P29466	LC[CAM]SLEEAQR	Tryptic	y6	19.7	2	1	553.269	745.384	558.273	755.392
CASP10	Q92851	AIQIVTPPVDK	Tryptic	b5	16.5	2	1	590.85	525.34	594.858	525.34
CASP10	Q92851	AIQIVTPPVDK	Tryptic	y5	31.5	2	1	590.85	555.314	594.858	563.328
CASP10	Q92851	AIQIVTPPVDK	Tryptic	b6	16.5	2	1	590.85	626.387	594.858	626.387
CASP10	Q92851	AIQIVTPPVDK	Tryptic	y6	21.5	2	1	590.85	656.361	594.858	664.376
CASP10	Q92851	FGAVYSSDEALIPIR	Tryptic	y3	32.6	2	1	819.43	385.256	824.434	395.264
CASP10	Q92851	FGAVYSSDEALIPIR	Tryptic	y4	32.6	2	1	819.43	498.34	824.434	508.348
CASP10	Q92851	FGAVYSSDEALIPIR	Tryptic	b12	22.6	2	1	819.43	1253.6	824.434	1253.6
CASP10	Q92851	FGAVYSSDEALIPIR	Tryptic	y11	37.6	2	1	819.43	1263.66	824.434	1273.67
CASP10	Q92851	KYKREKAIQIVTPPVDKEAESYQ	Extended	y11	54.4	3	2			910.164	635.806
CASP10	Q92851	KYKREKAIQIVTPPVDKEAESYQ	Extended	b11	54.4	3	2			910.164	679.419
CASP10	Q92851	KYKREKAIQIVTPPVDKEAESYQ	Extended	b12	54.4	3	2			910.164	729.943
CASP10	Q92851	KYKREKAIQIVTPPVDKEAESYQ	Extended	y11	54.4	3	1			910.164	1270.6
CASP10	Q92851	LTHGRFGAVYSSDEALIPIREIMSH	Extended	b15	55.6	3	2			937.149	796.379
CASP10	Q92851	LTHGRFGAVYSSDEALIPIREIMSH	Extended	b16	52.6	3	2			937.149	852.921
CASP10	Q92851	LTHGRFGAVYSSDEALIPIREIMSH	Extended	b17	52.6	3	2			937.149	909.463
CASP10	Q92851	LTHGRFGAVYSSDEALIPIREIMSH	Extended	y8	55.6	3	1			937.149	992.522
CASP2	P42575	EGYAPGTEFHR	Tryptic	y7	28.6	2	2	632.291	422.209	637.295	427.213
CASP2	P42575	EGYAPGTEFHR	Tryptic	y8	28.6	2	2	632.291	457.728	637.295	462.732
CASP2	P42575	EGYAPGTEFHR	Tryptic	y7	33.6	2	1	632.291	843.411	637.295	853.419
CASP2	P42575	EGYAPGTEFHR	Tryptic	y8	33.6	2	1	632.291	914.448	637.295	924.456
CASP2	P42575	KDREGYAPGTEFHRC[CAM]KE	Extended	y4	23.8	3	1			697.33	602.295
CASP2	P42575	KDREGYAPGTEFHRC[CAM]KE	Extended	y10	38.8	3	2			697.33	635.797
CASP2	P42575	KDREGYAPGTEFHRC[CAM]KE	Extended	b7	32.8	3	1			697.33	820.395
CASP2	P42575	KDREGYAPGTEFHRC[CAM]KE	Extended	y6	23.8	3	1			697.33	886.423
CASP2	P42575	SGGDVDHSTLVTLFK	Tryptic	y4	12.3	3	1	525.939	508.313	528.61	516.327
CASP2	P42575	SGGDVDHSTLVTLFK	Tryptic	y10	12.3	3	2	525.939	580.819	528.61	584.826
CASP2	P42575	SGGDVDHSTLVTLFK	Tryptic	y5	12.3	3	1	525.939	607.381	528.61	615.396
CASP2	P42575	SGGDVDHSTLVTLFK	Tryptic	y11	12.3	3	2	525.939	630.353	528.61	634.36
CASP2	P42575	SGTDVDAANLR	Tryptic	b5	20	2	1	559.775	460.204	564.78	460.204
CASP2	P42575	SGTDVDAANLR	Tryptic	y5	30	2	1	559.775	544.32	564.78	554.328
CASP2	P42575	SGTDVDAANLR	Tryptic	y6	30	2	1	559.775	659.347	564.78	669.355
CASP2	P42575	SGTDVDAANLR	Tryptic	y7	25	2	1	559.775	758.416	564.78	768.424
CASP3	P42574	EEIVELMR	Tryptic	y3	12.6	2	1	509.766	419.243	514.77	429.252
CASP3	P42574	EEIVELMR	Tryptic	b4	12.6	2	1	509.766	471.245	514.77	471.245
CASP3	P42574	EEIVELMR	Tryptic	y5	17.6	2	1	509.766	647.355	514.77	657.363
CASP4	P49662	AFATRPEHK	Tryptic	b5	10	3	2	352.858	274.153	355.529	274.153
CASP4	P49662	AFATRPEHK	Tryptic	y5	10	3	2	352.858	333.688	355.529	337.695
CASP4	P49662	AFATRPEHK	Tryptic	y6	10	3	2	352.858	384.212	355.529	388.219
CASP6	P55212	AEELLLK	Tryptic	b3	12.7	2	1	408.247	330.13	412.254	330.13
CASP6	P55212	AEELLLK	Tryptic	y3	12.7	2	1	408.247	373.281	412.254	381.295
CASP6	P55212	AEELLLK	Tryptic	b4	12.7	2	1	408.247	443.214	412.254	443.214
CASP6	P55212	AEELLLK	Tryptic	y4	12.7	2	1	408.247	486.365	412.254	494.379
CASP6	P55212	DLKAEELLLKIHE	Extended	y7	27.9	3	2			520.303	437.286
CASP6	P55212	DLKAEELLLKIHE	Extended	y10	27.9	3	2			520.303	601.847
CASP6	P55212	DLKAEELLLKIHE	Extended	y5	30.9	3	1			520.303	647.397
CASP6	P55212	DLKAEELLLKIHE	Extended	b6	33.9	3	1			520.303	686.336
CASP6	P55212	GIALIFNHER	Tryptic	y7	26.3	2	2	585.325	464.754	590.329	469.758
CASP6	P55212	GIALIFNHER	Tryptic	y5	31.3	2	1	585.325	702.332	590.329	712.34
CASP6	P55212	GIALIFNHER	Tryptic	y6	31.3	2	1	585.325	815.416	590.329	825.424
CASP7	P55210	DLTAHFR	Tryptic	b4	18.7	2	2	430.225	201.105	435.229	201.105
CASP7	P55210	DLTAHFR	Tryptic	y3	18.7	2	1	430.225	459.246	435.229	469.255
CASP7	P55210	DLTAHFR	Tryptic	y4	18.7	2	1	430.225	530.283	435.229	540.292
CASP7	P55210	LEKPKLFFIQAC[CAM]RGTELD	Extended	b13	34.1	3	2			725.722	821.462
CASP7	P55210	LEKPKLFFIQAC[CAM]RGTELD	Extended	y7	43.1	3	1			725.722	860.381
CASP7	P55210	LEKPKLFFIQAC[CAM]RGTELD	Extended	y8	43.1	3	1			725.722	931.418
CASP7	P55210	LEKPKLFFIQAC[CAM]RGTELD	Extended	y9	43.1	3	1			725.722	1059.48
CASP7	P55210	LFFIQAC[CAM]R	Tryptic	b3	13.5	2	1	527.779	408.228	532.783	408.228
CASP7	P55210	LFFIQAC[CAM]R	Tryptic	y3	18.5	2	1	527.779	406.187	532.783	416.195
CASP7	P55210	LFFIQAC[CAM]R	Tryptic	y4	18.5	2	1	527.779	534.245	532.783	544.254
CASP7	P55210	LFFIQAC[CAM]R	Tryptic	y5	18.5	2	1	527.779	647.329	532.783	657.338
CASP7	P55210	PIKDLTAHFRGDR	Extended	b4	37.9	2	1			768.419	454.266
CASP7	P55210	PIKDLTAHFRGDR	Extended	y9	34.9	2	2			768.419	541.79
CASP7	P55210	PIKDLTAHFRGDR	Extended	y10	49.9	2	2			768.419	599.304
CASP7	P55210	PIKDLTAHFRGDR	Extended	b7	37.9	2	1			768.419	739.435
CASP8	Q14790	AQISAYR	Tryptic	b3	10	2	1	404.719	313.187	409.723	313.187
CASP8	Q14790	AQISAYR	Tryptic	y3	12.5	2	1	404.719	409.219	409.723	419.228
CASP8	Q14790	AQISAYR	Tryptic	y4	12.5	2	1	404.719	496.251	409.723	506.26
CASP8	Q14790	AQISAYR	Tryptic	y5	12.5	2	1	404.719	609.335	409.723	619.344
CASP8	Q14790	MEKRVILGEGKLDIL	Extended	b11	36.3	3	2			574.674	625.362
CASP8	Q14790	MEKRVILGEGKLDIL	Extended	b12	36.3	3	2			574.674	681.904
CASP8	Q14790	MEKRVILGEGKLDIL	Extended	y8	33.3	3	1			574.674	852.492
CASP8	Q14790	TPGRAQISAYRVMLY	Extended	b7	27.5	3	2			579.311	362.709
CASP8	Q14790	TPGRAQISAYRVMLY	Extended	b11	39.5	3	2			579.311	606.33
CASP8	Q14790	TPGRAQISAYRVMLY	Extended	b12	27.5	3	2			579.311	655.864
CASP8	Q14790	TPGRAQISAYRVMLY	Extended	y6	30.5	3	1			579.311	854.447
CASP8	Q14790	VILGEGK	Tryptic	b3	10.2	2	1	358.221	326.244	362.228	326.244
CASP8	Q14790	VILGEGK	Tryptic	y3	20.2	2	1	358.221	333.177	362.228	341.191
CASP8	Q14790	VILGEGK	Tryptic	y4	10.2	2	1	358.221	390.198	362.228	398.213
CASP8	Q14790	VILGEGK	Tryptic	b5	10	2	1	358.221	512.308	362.228	512.308
CASP9	P55211	QLIIDLETR	Tryptic	y3	19.6	2	1	550.819	405.209	555.823	415.217
CASP9	P55211	QLIIDLETR	Tryptic	y4	24.6	2	1	550.819	518.293	555.823	528.302
CASP9	P55211	QLIIDLETR	Tryptic	y5	19.6	2	1	550.819	633.32	555.823	643.328
CASP9	P55211	QLIIDLETR	Tryptic	y6	19.6	2	1	550.819	746.404	555.823	756.413
CAV1	Q03135	GGKYVDSEGHLYTVPIREQG	Extended	b11	40.7	3	2			739.039	572.275
CAV1	Q03135	GGKYVDSEGHLYTVPIREQG	Extended	b12	40.7	3	2			739.039	653.807
CAV1	Q03135	GGKYVDSEGHLYTVPIREQG	Extended	y6	43.7	3	1			739.039	709.387
CAV1	Q03135	GGKYVDSEGHLYTVPIREQG	Extended	y17	43.7	3	2			739.039	986.986
CAV1	Q03135	HLNDDVVK	Tryptic	b4	35.7	2	1	470.248	480.22	474.255	480.22
CAV1	Q03135	HLNDDVVK	Tryptic	b5	25.7	2	1	470.248	595.247	474.255	595.247
CAV1	Q03135	YVDSEGHLYTVPIR	Tryptic	y3	18.4	3	1	550.283	385.256	553.619	395.264
CAV1	Q03135	YVDSEGHLYTVPIR	Tryptic	b9	10	3	2	550.283	532.738	553.619	532.738
CAV1	Q03135	YVDSEGHLYTVPIR	Tryptic	y9	13.4	3	2	550.283	528.303	553.619	533.308
CAV1	Q03135	YVDSEGHLYTVPIR	Tryptic	y11	18.4	3	2	550.283	636.341	553.619	641.345
CCR1	P32246	RLERVSSTSPSTGEHELSAGF	Extended	b5	44.3	3	1			752.044	654.405
CCR1	P32246	RLERVSSTSPSTGEHELSAGF	Extended	b14	47.3	3	2			752.044	744.376
CCR1	P32246	RLERVSSTSPSTGEHELSAGF	Extended	b15	47.3	3	2			752.044	812.906
CCR1	P32246	RLERVSSTSPSTGEHELSAGF	Extended	b16	47.3	3	2			752.044	877.427
CCR1	P32246	VAVHLVK	Tryptic	y3	16.5	2	1	383.253	359.265	387.26	367.279
CCR1	P32246	VAVHLVK	Tryptic	b4	16.5	2	1	383.253	407.24	387.26	407.24
CCR1	P32246	VAVHLVK	Tryptic	y4	16.5	2	1	383.253	496.324	387.26	504.338
CCR1	P32246	VSSTSPSTGEHELSAGF	Tryptic	y12	39	2	2	846.889	616.283	850.398	619.792
CCR1	P32246	VSSTSPSTGEHELSAGF	Tryptic	b14	34	2	2	846.889	700.32	850.398	703.829
CCR1	P32246	VSSTSPSTGEHELSAGF	Tryptic	y10	44	2	1	846.889	1047.47	850.398	1054.49
CCR1	P32246	VSSTSPSTGEHELSAGF	Tryptic	y12	39	2	1	846.889	1231.56	850.398	1238.58
CD14	P08571	ELTLEDLK	Tryptic	y3	11.2	2	1	480.766	375.224	484.773	383.238
CD14	P08571	ELTLEDLK	Tryptic	y4	11.2	2	1	480.766	504.266	484.773	512.281
CD14	P08571	ELTLEDLK	Tryptic	y5	11.2	2	1	480.766	617.35	484.773	625.365
CD14	P08571	SRLKELTLEDLKITGT	Extended	b10	40.9	3	2			609.022	593.327
CD14	P08571	SRLKELTLEDLKITGT	Extended	y7	34.9	3	1			609.022	755.439
CD14	P08571	SRLKELTLEDLKITGT	Extended	b13	34.9	3	2			609.022	774.466
CD14	P08571	SRLKELTLEDLKITGT	Extended	y8	34.9	3	1			609.022	884.481
CD2	P06729	VQPKPPHGAAENSLSPSSN	Tryptic	b10	32.4	3	2	639.654	492.275	641.993	492.275
CD2	P06729	VQPKPPHGAAENSLSPSSN	Tryptic	b12	27.4	3	2	639.654	613.817	641.993	613.817
CD2	P06729	VQPKPPHGAAENSLSPSSN	Tryptic	y7	27.4	3	1	639.654	691.326	641.993	698.343
CD2	P06729	VQPKPPHGAAENSLSPSSN	Tryptic	b7	37.4	3	1	639.654	784.446	641.993	784.446
CD36	P16671	AFASPVENPDNYC[CAM]FC[CAM]TEK	Tryptic	y14	45	2	2	1074.95	886.866	1078.96	890.873
CD36	P16671	AFASPVENPDNYC[CAM]FC[CAM]TEK	Tryptic	y15	45	2	2	1074.95	930.382	1078.96	934.389
CD36	P16671	AFASPVENPDNYC[CAM]FC[CAM]TEK	Tryptic	y10	55	2	1	1074.95	1333.52	1078.96	1341.53
CD36	P16671	AFASPVENPDNYC[CAM]FC[CAM]TEK	Tryptic	y11	50	2	1	1074.95	1447.56	1078.96	1455.58
CD36	P16671	IKKQVVLEEGTIAFKNWV	Extended	b11	39.1	3	2			704.077	613.361
CD36	P16671	IKKQVVLEEGTIAFKNWV	Extended	b12	33.1	3	2			704.077	669.903
CD36	P16671	IKKQVVLEEGTIAFKNWV	Extended	y6	39.1	3	1			704.077	772.423
CD36	P16671	IKKQVVLEEGTIAFKNWV	Extended	b14	33.1	3	2			704.077	778.956
CD36	P16671	QVVLEEGTIAFK	Tryptic	y6	30.2	2	1	667.372	636.372	671.379	644.386
CD36	P16671	QVVLEEGTIAFK	Tryptic	y7	25.2	2	1	667.372	765.414	671.379	773.428
CD36	P16671	QVVLEEGTIAFK	Tryptic	y8	25.2	2	1	667.372	894.457	671.379	902.471
CD36	P16671	QVVLEEGTIAFK	Tryptic	y9	30.2	2	1	667.372	1007.54	671.379	1015.55
CD38	P28907	DLC[CAM]QDPTIK	Tryptic	y4	24.3	2	1	545.266	458.297	549.273	466.312
CD38	P28907	DLC[CAM]QDPTIK	Tryptic	y5	19.3	2	1	545.266	573.324	549.273	581.338
CD38	P28907	DLC[CAM]QDPTIK	Tryptic	y6	14.3	2	1	545.266	701.383	549.273	709.397
CD38	P28907	ELESIISK	Tryptic	y3	15.2	2	1	459.761	347.229	463.768	355.243
CD38	P28907	ELESIISK	Tryptic	b3	10.2	2	1	459.761	372.177	463.768	372.177
CD38	P28907	ELESIISK	Tryptic	y5	15.2	2	1	459.761	547.345	463.768	555.359
CD38	P28907	GREDSRDLC[CAM]QDPTIKELESII	Extended	b11	50.7	3	2			828.083	666.783
CD38	P28907	GREDSRDLC[CAM]QDPTIKELESII	Extended	b17	50.7	3	2			828.083	1011.49
CD38	P28907	GREDSRDLC[CAM]QDPTIKELESII	Extended	y17	44.7	3	2			828.083	1013.02
CD38	P28907	GREDSRDLC[CAM]QDPTIKELESII	Extended	y10	44.7	3	1			828.083	1150.68
CD3D	P04234	LSGAADTQALLR	Tryptic	y4	27.4	2	1	608.338	472.324	613.342	482.332
CD3D	P04234	LSGAADTQALLR	Tryptic	y6	32.4	2	1	608.338	701.43	613.342	711.439
CD3D	P04234	LSGAADTQALLR	Tryptic	y7	27.4	2	1	608.338	816.457	613.342	826.466
CD3D	P04234	LSGAADTQALLR	Tryptic	y8	27.4	2	1	608.338	887.495	613.342	897.503
CD3D	P04234	NDQVYQPLR	Tryptic	y3	20.4	2	1	566.791	385.256	571.795	395.264
CD3D	P04234	NDQVYQPLR	Tryptic	b4	20.4	2	1	566.791	457.204	571.795	457.204
CD3D	P04234	NDQVYQPLR	Tryptic	y5	25.4	2	1	566.791	676.378	571.795	686.386
CD3D	P04234	NDQVYQPLR	Tryptic	y6	25.4	2	1	566.791	775.446	571.795	785.454
CD3D	P04234	QALLRNDQVYQPLRDRDDA	Extended	y4	44.9	3	1			766.06	476.21
CD3D	P04234	QALLRNDQVYQPLRDRDDA	Extended	y12	47.9	3	2			766.06	743.37
CD3D	P04234	QALLRNDQVYQPLRDRDDA	Extended	b7	47.9	3	1			766.06	811.442
CD3D	P04234	QALLRNDQVYQPLRDRDDA	Extended	b15	47.9	3	2			766.06	910.986
CD3E	P07766	DLYSGLNQR	Tryptic	y3	13.7	2	1	533.27	417.22	538.274	427.229
CD3E	P07766	DLYSGLNQR	Tryptic	y5	18.7	2	1	533.27	587.326	538.274	597.334
CD3E	P07766	DLYSGLNQR	Tryptic	y6	18.7	2	1	533.27	674.358	538.274	684.366
CD46	P15529	QISGFGK	Tryptic	b3	10	2	1	368.703	329.182	372.71	329.182
CD46	P15529	QISGFGK	Tryptic	y3	10	2	1	368.703	351.203	372.71	359.217
CD46	P15529	QISGFGK	Tryptic	b5	10.8	2	1	368.703	533.272	372.71	533.272
CD46	P15529	QISGFGK	Tryptic	b6	10.8	2	1	368.703	590.293	372.71	590.293
CD46	P15529	VLC[CAM]TPPPK	Tryptic	y3	25	2	1	456.255	341.218	460.262	349.233
CD46	P15529	VLC[CAM]TPPPK	Tryptic	b3	15	2	1	456.255	373.19	460.262	373.19
CD46	P15529	VLC[CAM]TPPPK	Tryptic	y4	25	2	1	456.255	438.271	460.262	446.285
CD46	P15529	VLC[CAM]TPPPK	Tryptic	y5	15	2	1	456.255	539.319	460.262	547.333
CD55	P08174	EGRTSFPEDTVITYKC[CAM]EE	Extended	b11	28	3	2			723.668	610.283
CD55	P08174	EGRTSFPEDTVITYKC[CAM]EE	Extended	b12	28	3	2			723.668	666.825
CD55	P08174	EGRTSFPEDTVITYKC[CAM]EE	Extended	y6	37	3	1			723.668	837.354
CD55	P08174	EGRTSFPEDTVITYKC[CAM]EE	Extended	y7	34	3	1			723.668	950.438
CD55	P08174	LSPKLTC[CAM]LQNLKWSTA	Extended	b10	29.5	3	2			623.345	578.313
CD55	P08174	LSPKLTC[CAM]LQNLKWSTA	Extended	y5	32.5	3	1			623.345	600.323
CD55	P08174	LSPKLTC[CAM]LQNLKWSTA	Extended	b12	23.5	3	2			623.345	702.91
CD55	P08174	LSPKLTC[CAM]LQNLKWSTA	Extended	y7	32.5	3	1			623.345	827.45
CD55	P08174	LTC[CAM]LQNLK	Tryptic	b3	16.9	2	1	495.276	375.17	499.283	375.17
CD55	P08174	LTC[CAM]LQNLK	Tryptic	y3	26.9	2	1	495.276	374.24	499.283	382.254
CD55	P08174	LTC[CAM]LQNLK	Tryptic	b5	16.9	2	1	495.276	616.312	499.283	616.312
CD55	P08174	LTC[CAM]LQNLK	Tryptic	y5	16.9	2	1	495.276	615.382	499.283	623.397
CD55	P08174	TSFPEDTVITYK	Tryptic	y9	26.9	2	2	700.851	533.277	704.858	537.284
CD55	P08174	TSFPEDTVITYK	Tryptic	y7	36.9	2	1	700.851	839.451	704.858	847.465
CD55	P08174	TSFPEDTVITYK	Tryptic	y8	31.9	2	1	700.851	968.494	704.858	976.508
CD55	P08174	TSFPEDTVITYK	Tryptic	y9	26.9	2	1	700.851	1065.55	704.858	1073.56
CD59	P13987	AGLQVYNK	Tryptic	y3	14.6	2	1	446.748	424.219	450.755	432.233
CD59	P13987	AGLQVYNK	Tryptic	b5	14.6	2	1	446.748	469.277	450.755	469.277
CD59	P13987	AGLQVYNK	Tryptic	y4	14.6	2	1	446.748	523.287	450.755	531.302
CD59	P13987	AGLQVYNK	Tryptic	y5	14.6	2	1	446.748	651.346	450.755	659.36
CD59	P13987	ITKAGLQVYNKC[CAM]WK	Extended	b9	24.3	3	2			572.983	487.787
CD59	P13987	ITKAGLQVYNKC[CAM]WK	Extended	y10	33.3	3	2			572.983	652.339
CD59	P13987	ITKAGLQVYNKC[CAM]WK	Extended	y11	33.3	3	2			572.983	687.858
CD59	P13987	ITKAGLQVYNKC[CAM]WK	Extended	y5	36.3	3	1			572.983	743.375
CD81	P60033	QFYDQALQQAVVDDDANNAK	Tryptic	b11	22.4	3	2	751.685	646.817	754.357	646.817
CD81	P60033	QFYDQALQQAVVDDDANNAK	Tryptic	y8	27.4	3	1	751.685	862.354	754.357	870.368
CD81	P60033	QFYDQALQQAVVDDDANNAK	Tryptic	b17	32.4	3	2	751.685	961.432	754.357	961.432
CD81	P60033	QFYDQALQQAVVDDDANNAK	Tryptic	y9	22.4	3	1	751.685	961.422	754.357	969.436
CD81	P60033	TFHETLDC[CAM]C[CAM]GSSTLTALTTSVLK	Tryptic	y6	36.7	3	1	848.077	648.393	850.748	656.407
CD81	P60033	TFHETLDC[CAM]C[CAM]GSSTLTALTTSVLK	Tryptic	y7	31.7	3	1	848.077	761.477	850.748	769.491
CD81	P60033	TFHETLDC[CAM]C[CAM]GSSTLTALTTSVLK	Tryptic	y9	36.7	3	1	848.077	933.562	850.748	941.576
CD81	P60033	TFHETLDC[CAM]C[CAM]GSSTLTALTTSVLK	Tryptic	y10	36.7	3	1	848.077	1046.65	850.748	1054.66
CD82	P27701	GEEDNSLSVR	Tryptic	y4	19.7	2	1	553.26	474.303	558.264	484.312
CD82	P27701	GEEDNSLSVR	Tryptic	y5	24.7	2	1	553.26	561.335	558.264	571.344
CD82	P27701	GEEDNSLSVR	Tryptic	y6	24.7	2	1	553.26	675.378	558.264	685.387
CD82	P27701	GEEDNSLSVR	Tryptic	y7	19.7	2	1	553.26	790.405	558.264	800.414
CD82	P27701	GKLKQEMGGIVTELIRDYNS	Extended	b13	38.4	3	2			754.399	686.369
CD82	P27701	GKLKQEMGGIVTELIRDYNS	Extended	b14	38.4	3	2			754.399	742.911
CD82	P27701	GKLKQEMGGIVTELIRDYNS	Extended	b15	32.4	3	2			754.399	799.453
CD82	P27701	GKLKQEMGGIVTELIRDYNS	Extended	b16	35.4	3	2			754.399	882.507
CD82	P27701	QEMGGIVTELIR	Tryptic	y6	30.5	2	1	673.361	730.446	678.365	740.454
CD82	P27701	QEMGGIVTELIR	Tryptic	y7	30.5	2	1	673.361	843.53	678.365	853.538
CD82	P27701	QEMGGIVTELIR	Tryptic	y8	30.5	2	1	673.361	900.551	678.365	910.56
CD82	P27701	QEMGGIVTELIR	Tryptic	y9	35.5	2	1	673.361	957.573	678.365	967.581
CD82	P27701	SC[CAM]EVKGEEDNSLSVRKGFC[CAM]EA	Extended	y12	49.6	3	2			804.366	689.345
CD82	P27701	SC[CAM]EVKGEEDNSLSVRKGFC[CAM]EA	Extended	y16	49.6	3	2			804.366	904.411
CD82	P27701	SC[CAM]EVKGEEDNSLSVRKGFC[CAM]EA	Extended	y17	49.6	3	2			804.366	968.459
CD82	P27701	SC[CAM]EVKGEEDNSLSVRKGFC[CAM]EA	Extended	y18	46.6	3	2			804.366	1017.99
CD8A	P01732	AAEGLDTQR	Tryptic	y3	21.2	2	1	480.741	404.225	485.745	414.233
CD8A	P01732	AAEGLDTQR	Tryptic	y4	21.2	2	1	480.741	519.252	485.745	529.26
CD8A	P01732	AAEGLDTQR	Tryptic	y5	16.2	2	1	480.741	632.336	485.745	642.344
CD8A	P01732	AAEGLDTQR	Tryptic	y6	16.2	2	1	480.741	689.358	485.745	699.366
CD9	P21926	DEVIKEVQEFYKDTYNK	Extended	y12	42.8	3	2			719.359	786.377
CD9	P21926	DEVIKEVQEFYKDTYNK	Extended	b13	36.8	3	2			719.359	816.406
CD9	P21926	DEVIKEVQEFYKDTYNK	Extended	y13	42.8	3	2			719.359	850.425
CD9	P21926	DEVIKEVQEFYKDTYNK	Extended	y14	39.8	3	2			719.359	906.967
CD9	P21926	DVLETFTVK	Tryptic	b4	10	2	1	526.287	457.229	530.294	457.229
CD9	P21926	DVLETFTVK	Tryptic	y5	18.4	2	1	526.287	595.345	530.294	603.359
CD9	P21926	DVLETFTVK	Tryptic	y6	13.4	2	1	526.287	724.388	530.294	732.402
CD9	P21926	EVQEFYK	Tryptic	b3	20.8	2	1	471.732	357.177	475.739	357.177
CD9	P21926	EVQEFYK	Tryptic	y5	20.8	2	2	471.732	357.676	475.739	361.684
CD9	P21926	EVQEFYK	Tryptic	y3	15.8	2	1	471.732	457.245	475.739	465.259
CD9	P21926	EVQEFYK	Tryptic	y4	10.8	2	1	471.732	586.287	475.739	594.301
CD9	P21926	PKKDVLETFTVKSC[CAM]P	Extended	b8	30.9	3	2			586.318	456.263
CD9	P21926	PKKDVLETFTVKSC[CAM]P	Extended	b9	24.9	3	2			586.318	529.798
CD9	P21926	PKKDVLETFTVKSC[CAM]P	Extended	b11	27.9	3	2			586.318	629.856
CD9	P21926	PKKDVLETFTVKSC[CAM]P	Extended	y6	27.9	3	1			586.318	699.359
CFB	P00751	DISEVVTPR	Tryptic	y3	12.5	2	1	508.275	373.219	513.279	383.228
CFB	P00751	DISEVVTPR	Tryptic	y4	12.5	2	1	508.275	472.288	513.279	482.296
CFB	P00751	DISEVVTPR	Tryptic	b5	10	2	1	508.275	544.261	513.279	544.261
CFB	P00751	DISEVVTPR	Tryptic	b6	10	2	1	508.275	643.33	513.279	643.33
CFB	P00751	EELLPAQDIK	Tryptic	b4	15.9	2	1	578.316	485.261	582.324	485.261
CFB	P00751	EELLPAQDIK	Tryptic	y6	20.9	2	1	578.316	671.372	582.324	679.386
CFB	P00751	EELLPAQDIK	Tryptic	y7	25.9	2	1	578.316	784.456	582.324	792.471
CFB	P00751	TC[CAM]QQQKEELLPAQDIKALFVSE	Extended	b10	34.2	3	2			861.779	629.808
CFB	P00751	TC[CAM]QQQKEELLPAQDIKALFVSE	Extended	y12	37.2	3	2			861.779	663.363
CFB	P00751	TC[CAM]QQQKEELLPAQDIKALFVSE	Extended	b18	34.2	3	2			861.779	1052.05
CFB	P00751	TC[CAM]QQQKEELLPAQDIKALFVSE	Extended	b19	37.2	3	2			861.779	1125.59
CFB	P00751	YDKVKDISEVVTPRFLC[CAM]TG	Extended	b11	38	3	2			746.389	638.843
CFB	P00751	YDKVKDISEVVTPRFLC[CAM]TG	Extended	b12	32	3	2			746.389	689.367
CFB	P00751	YDKVKDISEVVTPRFLC[CAM]TG	Extended	y7	44	3	1			746.389	860.432
CFB	P00751	YDKVKDISEVVTPRFLC[CAM]TG	Extended	y8	41	3	1			746.389	961.48
CFD	P00746	GDSGGPLVC[CAM]GGVLEGVVTSGSR	Tryptic	y5	24.5	3	1	687.341	507.252	690.677	517.26
CFD	P00746	GDSGGPLVC[CAM]GGVLEGVVTSGSR	Tryptic	y6	29.5	3	1	687.341	606.321	690.677	616.329
CFD	P00746	GDSGGPLVC[CAM]GGVLEGVVTSGSR	Tryptic	b16	19.5	3	2	687.341	727.851	690.677	727.851
CFD	P00746	GDSGGPLVC[CAM]GGVLEGVVTSGSR	Tryptic	y8	29.5	3	1	687.341	762.41	690.677	772.419
CFD	P00746	RPDSLQHVLLPVLDR	Tryptic	b7	25	3	2	586.672	417.714	590.008	417.714
CFD	P00746	RPDSLQHVLLPVLDR	Tryptic	b8	25	3	2	586.672	467.249	590.008	467.249
CFD	P00746	RPDSLQHVLLPVLDR	Tryptic	b5	40	3	1	586.672	569.304	590.008	569.304
CFD	P00746	RPDSLQHVLLPVLDR	Tryptic	y5	25	3	1	586.672	599.351	590.008	609.359
CFD	P00746	SC[CAM]KGDSGGPLVC[CAM]GGVLEGVVTSGSRVC[CAM]G	Extended	y8	54.8	3	1			921.103	833.381
CFD	P00746	SC[CAM]KGDSGGPLVC[CAM]GGVLEGVVTSGSRVC[CAM]G	Extended	y9	54.8	3	1			921.103	932.449
CFD	P00746	SC[CAM]KGDSGGPLVC[CAM]GGVLEGVVTSGSRVC[CAM]G	Extended	y11	54.8	3	1			921.103	1088.54
CFD	P00746	SC[CAM]KGDSGGPLVC[CAM]GGVLEGVVTSGSRVC[CAM]G	Extended	b25	42.8	3	2			921.103	1214.09
CFH	P08603	GDAVC[CAM]TESGWRPLPSC[CAM]EEK	Tryptic	y14	31.3	3	2	726.658	838.391	729.329	842.398
CFH	P08603	GDAVC[CAM]TESGWRPLPSC[CAM]EEK	Tryptic	y15	31.3	3	2	726.658	918.406	729.329	922.413
CFH	P08603	GDAVC[CAM]TESGWRPLPSC[CAM]EEK	Tryptic	y8	26.3	3	1	726.658	959.45	729.329	967.464
CFH	P08603	GDAVC[CAM]TESGWRPLPSC[CAM]EEK	Tryptic	y16	31.3	3	2	726.658	967.94	729.329	971.947
CFH	P08603	KHRTGDEITYQC[CAM]RNGF	Extended	b8	37.3	3	2			664.651	469.246
CFH	P08603	KHRTGDEITYQC[CAM]RNGF	Extended	b9	37.3	3	2			664.651	519.77
CFH	P08603	KHRTGDEITYQC[CAM]RNGF	Extended	y6	43.3	3	1			664.651	791.349
CFH	P08603	KHRTGDEITYQC[CAM]RNGF	Extended	y7	43.3	3	1			664.651	954.413
CFH	P08603	TGDEITYQC[CAM]R	Tryptic	y3	28	2	1	621.775	463.208	626.779	473.216
CFH	P08603	TGDEITYQC[CAM]R	Tryptic	b5	23	2	1	621.775	516.23	626.779	516.23
CFH	P08603	TGDEITYQC[CAM]R	Tryptic	y5	28	2	1	621.775	727.319	626.779	737.327
CFH	P08603	TGDEITYQC[CAM]R	Tryptic	y6	28	2	1	621.775	840.403	626.779	850.412
CFHR2	P36980	LYSRTGDIVEFVC[CAM]KSGYH	Extended	y8	42.6	3	2			713.685	503.239
CFHR2	P36980	LYSRTGDIVEFVC[CAM]KSGYH	Extended	y6	42.6	3	1			713.685	759.333
CFHR2	P36980	LYSRTGDIVEFVC[CAM]KSGYH	Extended	y8	42.6	3	1			713.685	1005.47
CFHR2	P36980	LYSRTGDIVEFVC[CAM]KSGYH	Extended	y9	42.6	3	1			713.685	1134.51
CFHR2	P36980	TGDIVEFVC[CAM]K	Tryptic	b5	21.2	2	1	584.289	486.256	588.296	486.256
CFHR2	P36980	TGDIVEFVC[CAM]K	Tryptic	y5	21.2	2	1	584.289	682.323	588.296	690.337
CFHR2	P36980	TGDIVEFVC[CAM]K	Tryptic	y6	26.2	2	1	584.289	781.391	588.296	789.405
CFI	P05156	HGNTDSEGIVEVK	Tryptic	y4	10	3	1	462.228	474.292	464.9	482.306
CFI	P05156	HGNTDSEGIVEVK	Tryptic	b5	10	3	1	462.228	525.205	464.9	525.205
CFI	P05156	HGNTDSEGIVEVK	Tryptic	y6	14.4	3	1	462.228	644.398	464.9	652.412
CFI	P05156	HGNTDSEGIVEVK	Tryptic	b8	10	3	1	462.228	798.301	464.9	798.301
CFI	P05156	VSLKHGNTDSEGIVEVKLVD	Extended	b13	36.7	3	2			716.386	669.836
CFI	P05156	VSLKHGNTDSEGIVEVKLVD	Extended	b15	45.7	3	2			716.386	783.892
CFI	P05156	VSLKHGNTDSEGIVEVKLVD	Extended	y7	39.7	3	1			716.386	809.486
CFI	P05156	VSLKHGNTDSEGIVEVKLVD	Extended	b17	36.7	3	2			716.386	901.48
CFP	P27918	SISC[CAM]QEIPGQQSR	Tryptic	y6	39	2	1	745.357	672.342	750.361	682.351
CFP	P27918	SISC[CAM]QEIPGQQSR	Tryptic	b6	34	2	1	745.357	705.287	750.361	705.287
CFP	P27918	SISC[CAM]QEIPGQQSR	Tryptic	y7	39	2	1	745.357	785.426	750.361	795.435
CFP	P27918	SISC[CAM]QEIPGQQSR	Tryptic	b7	29	2	1	745.357	818.371	750.361	818.371
CHI3L1	P36222	LSAGKVTIDSSYDIAKISQHL	Extended	y5	47.3	3	1			752.077	597.335
CHI3L1	P36222	LSAGKVTIDSSYDIAKISQHL	Extended	y12	38.3	3	2			752.077	685.364
CHI3L1	P36222	LSAGKVTIDSSYDIAKISQHL	Extended	y15	41.3	3	2			752.077	849.943
CHI3L1	P36222	LSAGKVTIDSSYDIAKISQHL	Extended	y16	41.3	3	2			752.077	899.477
CHI3L1	P36222	SFTLASSETGVGAPISGPGIPGR	Tryptic	y10	31	3	2	720.043	475.775	723.379	480.779
CHI3L1	P36222	SFTLASSETGVGAPISGPGIPGR	Tryptic	y6	36	3	1	720.043	596.351	723.379	606.36
CHI3L1	P36222	SFTLASSETGVGAPISGPGIPGR	Tryptic	b14	41	3	2	720.043	653.32	723.379	653.32
CHI3L1	P36222	SFTLASSETGVGAPISGPGIPGR	Tryptic	y7	41	3	1	720.043	653.373	723.379	663.381
CHI3L1	P36222	VTIDSSYDIAK	Tryptic	b4	22.3	2	1	606.311	429.234	610.318	429.234
CHI3L1	P36222	VTIDSSYDIAK	Tryptic	y6	27.3	2	1	606.311	696.356	610.318	704.37
CHI3L1	P36222	VTIDSSYDIAK	Tryptic	y7	37.3	2	1	606.311	783.388	610.318	791.403
CHI3L1	P36222	VTIDSSYDIAK	Tryptic	y8	27.3	2	1	606.311	898.415	610.318	906.429
CLU	P10909	EILSVDC[CAM]STNNPSQAK	Tryptic	y5	40.7	2	1	881.917	530.293	885.925	538.307
CLU	P10909	EILSVDC[CAM]STNNPSQAK	Tryptic	y10	40.7	2	1	881.917	1106.49	885.925	1114.5
CLU	P10909	EILSVDC[CAM]STNNPSQAK	Tryptic	y11	40.7	2	1	881.917	1221.52	885.925	1229.53
CLU	P10909	EILSVDC[CAM]STNNPSQAK	Tryptic	b11	40.7	2	1	881.917	1233.54	885.925	1233.54
CMA1	P23946	SDAKPPAVFTR	Tryptic	b7	11.5	3	2	396.884	334.174	400.22	334.174
CMA1	P23946	SDAKPPAVFTR	Tryptic	b8	10	3	2	396.884	383.708	400.22	383.708
CMA1	P23946	SDAKPPAVFTR	Tryptic	y3	11.5	3	1	396.884	423.235	400.22	433.243
CMA1	P23946	SDAKPPAVFTR	Tryptic	b7	11.5	3	1	396.884	667.341	400.22	667.341
CMA1	P23946	YGRSDAKPPAVFTRISH	Extended	y10	36.2	3	2			638.007	567.818
CMA1	P23946	YGRSDAKPPAVFTRISH	Extended	b5	42.2	3	1			638.007	579.252
CMA1	P23946	YGRSDAKPPAVFTRISH	Extended	y6	42.2	3	1			638.007	770.418
CMA1	P23946	YGRSDAKPPAVFTRISH	Extended	b7	42.2	3	1			638.007	778.384
CREB1	P16220	ILNDLSSDAPGVPR	Tryptic	y5	38.2	2	1	727.386	525.314	732.39	535.323
CREB1	P16220	ILNDLSSDAPGVPR	Tryptic	b5	28.2	2	1	727.386	569.329	732.39	569.329
CREB1	P16220	ILNDLSSDAPGVPR	Tryptic	y6	48.2	2	1	727.386	596.351	732.39	606.36
CREB1	P16220	ILNDLSSDAPGVPR	Tryptic	y9	38.2	2	1	727.386	885.442	732.39	895.451
CREB1	P16220	SYRKILNDLSSDAPGVPRIEEE	Extended	b12	50.9	3	2			833.43	696.86
CREB1	P16220	SYRKILNDLSSDAPGVPRIEEE	Extended	b13	44.9	3	2			833.43	732.378
CREB1	P16220	SYRKILNDLSSDAPGVPRIEEE	Extended	y6	50.9	3	1			833.43	782.392
CREB1	P16220	SYRKILNDLSSDAPGVPRIEEE	Extended	y9	50.9	3	1			833.43	1035.53
CREBBP	Q92793	LPKQAASTSGPTPAASQALNPQAQKQVG	Extended	y8	48.8	3	1			918.826	863.482
CREBBP	Q92793	LPKQAASTSGPTPAASQALNPQAQKQVG	Extended	b20	48.8	3	2			918.826	946.497
CREBBP	Q92793	LPKQAASTSGPTPAASQALNPQAQKQVG	Extended	b24	45.8	3	2			918.826	1158.6
CREBBP	Q92793	LPKQAASTSGPTPAASQALNPQAQKQVG	Extended	b25	45.8	3	2			918.826	1226.66
CREBBP	Q92793	QAASTSGPTPAASQALNPQAQK	Tryptic	y5	25.5	3	1	708.694	571.32	711.366	579.334
CREBBP	Q92793	QAASTSGPTPAASQALNPQAQK	Tryptic	b15	25.5	3	2	708.694	663.818	711.366	663.818
CREBBP	Q92793	QAASTSGPTPAASQALNPQAQK	Tryptic	y6	25.5	3	1	708.694	685.363	711.366	693.377
CREBBP	Q92793	QAASTSGPTPAASQALNPQAQK	Tryptic	y7	25.5	3	1	708.694	798.447	711.366	806.461
CREBBP	Q92793	SPLSQGDSSAPSLPK	Tryptic	y5	38.6	2	1	735.875	541.334	739.882	549.349
CREBBP	Q92793	SPLSQGDSSAPSLPK	Tryptic	y10	33.6	2	1	735.875	958.484	739.882	966.498
CREBBP	Q92793	SPLSQGDSSAPSLPK	Tryptic	y11	38.6	2	1	735.875	1086.54	739.882	1094.56
CREBBP	Q92793	SPLSQGDSSAPSLPK	Tryptic	y12	38.6	2	1	735.875	1173.57	739.882	1181.59
CSF1	P09603	ADSPLEQPEGSPLTQDDR	Tryptic	b7	40.3	2	1	977.953	741.341	982.957	741.341
CSF1	P09603	ADSPLEQPEGSPLTQDDR	Tryptic	y15	40.3	2	2	977.953	841.405	982.957	846.409
CSF1	P09603	ADSPLEQPEGSPLTQDDR	Tryptic	y7	45.3	2	1	977.953	844.416	982.957	854.424
CSF1	P09603	ADSPLEQPEGSPLTQDDR	Tryptic	y11	50.3	2	1	977.953	1214.56	982.957	1224.57
CSF1	P09603	DPVC[CAM]YLK	Tryptic	b3	14.6	2	1	447.723	312.155	451.73	312.155
CSF1	P09603	DPVC[CAM]YLK	Tryptic	y3	19.6	2	1	447.723	423.26	451.73	431.274
CSF1	P09603	DPVC[CAM]YLK	Tryptic	b4	14.6	2	1	447.723	472.186	451.73	472.186
CSF1	P09603	DPVC[CAM]YLK	Tryptic	y4	14.6	2	1	447.723	583.291	451.73	591.305
CSF1	P09603	EPQRADSPLEQPEGSPLTQDDRQVELPV	Extended	b15	54.5	3	2			1047.52	811.376
CSF1	P09603	EPQRADSPLEQPEGSPLTQDDRQVELPV	Extended	y17	57.5	3	2			1047.52	945.478
CSF1	P09603	EPQRADSPLEQPEGSPLTQDDRQVELPV	Extended	b10	60.5	3	1			1047.52	1123.54
CSF1	P09603	EPQRADSPLEQPEGSPLTQDDRQVELPV	Extended	b11	60.5	3	1			1047.52	1251.6
CSF1	P09603	EQLKDPVC[CAM]YLKKAFL	Extended	y8	35.4	3	2			620.677	525.798
CSF1	P09603	EQLKDPVC[CAM]YLKKAFL	Extended	y11	32.4	3	2			620.677	681.372
CSF1	P09603	EQLKDPVC[CAM]YLKKAFL	Extended	y12	35.4	3	2			620.677	745.42
CSF1	P09603	EQLKDPVC[CAM]YLKKAFL	Extended	y7	35.4	3	1			620.677	890.559
CSK	P41240	EGIIPANYVQK	Tryptic	b4	17.8	2	1	616.338	413.239	620.345	413.239
CSK	P41240	EGIIPANYVQK	Tryptic	y7	22.8	2	2	616.338	410.222	620.345	414.229
CSK	P41240	EGIIPANYVQK	Tryptic	y7	22.8	2	1	616.338	819.436	620.345	827.45
CSK	P41240	FC[CAM]KGDVLTIVAVTKDPN	Extended	y4	23.8	3	1			629.004	481.25
CSK	P41240	FC[CAM]KGDVLTIVAVTKDPN	Extended	y5	26.8	3	1			629.004	582.297
CSK	P41240	FC[CAM]KGDVLTIVAVTKDPN	Extended	b11	23.8	3	2			629.004	602.823
CSK	P41240	FC[CAM]KGDVLTIVAVTKDPN	Extended	b13	17.8	3	2			629.004	702.881
CSK	P41240	GDVLTIVAVTK	Tryptic	y5	15	2	1	558.337	517.334	562.344	525.349
CSK	P41240	GDVLTIVAVTK	Tryptic	y6	15	2	1	558.337	630.418	562.344	638.433
CSK	P41240	GDVLTIVAVTK	Tryptic	y7	15	2	1	558.337	731.466	562.344	739.48
CSK	P41240	GDVLTIVAVTK	Tryptic	y8	15	2	1	558.337	844.55	562.344	852.564
CTR9	Q6PD62	FDLALAATEAR	Tryptic	y5	36.5	2	1	589.314	547.283	594.318	557.292
CTR9	Q6PD62	FDLALAATEAR	Tryptic	y6	26.5	2	1	589.314	618.321	594.318	628.329
CTR9	Q6PD62	FDLALAATEAR	Tryptic	b6	26.5	2	1	589.314	631.345	594.318	631.345
CTR9	Q6PD62	FDLALAATEAR	Tryptic	y7	31.5	2	1	589.314	731.405	594.318	741.413
CTR9	Q6PD62	GDKMRFDLALAATEARQC[CAM]SDL	Extended	b10	46.1	3	2			793.387	574.3
CTR9	Q6PD62	GDKMRFDLALAATEARQC[CAM]SDL	Extended	b12	40.1	3	2			793.387	645.337
CTR9	Q6PD62	GDKMRFDLALAATEARQC[CAM]SDL	Extended	y7	40.1	3	1			793.387	859.397
CTR9	Q6PD62	GDKMRFDLALAATEARQC[CAM]SDL	Extended	b16	43.1	3	2			793.387	878.956
CTSB	P07858	DAREQWPQC[CAM]PTIKEIR	Extended	y7	41	3	2			679.014	432.773
CTSB	P07858	DAREQWPQC[CAM]PTIKEIR	Extended	y10	41	3	2			679.014	625.344
CTSB	P07858	DAREQWPQC[CAM]PTIKEIR	Extended	b6	44	3	1			679.014	786.353
CTSB	P07858	DAREQWPQC[CAM]PTIKEIR	Extended	y7	44	3	1			679.014	864.539
CTSB	P07858	EQWPQC[CAM]PTIK	Tryptic	y7	24.1	2	2	643.814	422.223	647.821	426.23
CTSB	P07858	EQWPQC[CAM]PTIK	Tryptic	y4	29.1	2	1	643.814	458.297	647.821	466.312
CTSB	P07858	EQWPQC[CAM]PTIK	Tryptic	y5	29.1	2	1	643.814	618.328	647.821	626.342
CTSB	P07858	EQWPQC[CAM]PTIK	Tryptic	y7	24.1	2	1	643.814	843.439	647.821	851.453
CTSB	P07858	GQDHC[CAM]GIESEVVAGIPR	Tryptic	y4	21	3	1	608.628	442.277	611.964	452.286
CTSB	P07858	GQDHC[CAM]GIESEVVAGIPR	Tryptic	y5	31	3	1	608.628	513.314	611.964	523.323
CTSB	P07858	GQDHC[CAM]GIESEVVAGIPR	Tryptic	b12	16	3	2	608.628	656.285	611.964	656.285
CTSB	P07858	GQDHC[CAM]GIESEVVAGIPR	Tryptic	b13	16	3	2	608.628	691.804	611.964	691.804
CTSE	P14091	QFYSVFDR	Tryptic	b3	18.6	2	1	531.256	439.198	536.26	439.198
CTSE	P14091	QFYSVFDR	Tryptic	y3	18.6	2	1	531.256	437.214	536.26	447.223
CTSE	P14091	QFYSVFDR	Tryptic	y4	18.6	2	1	531.256	536.283	536.26	546.291
CTSE	P14091	QFYSVFDR	Tryptic	y5	18.6	2	1	531.256	623.315	536.26	633.323
CTSE	P14091	RARSQLSEFWKSHN	Extended	y5	55.2	2	1			877.452	679.34
CTSE	P14091	RARSQLSEFWKSHN	Extended	b11	52.2	2	2			877.452	699.38
CTSE	P14091	RARSQLSEFWKSHN	Extended	y6	46.2	2	1			877.452	826.409
CTSE	P14091	RARSQLSEFWKSHN	Extended	b8	40.2	2	1			877.452	928.496
CTSE	P14091	SQLSEFWK	Tryptic	y3	22.8	2	1	512.759	480.261	516.766	488.275
CTSE	P14091	SQLSEFWK	Tryptic	y4	12.8	2	1	512.759	609.303	516.766	617.317
CTSE	P14091	SQLSEFWK	Tryptic	y5	12.8	2	1	512.759	696.335	516.766	704.349
CTSH	P09668	HKTPDKVNHAVLAVGYGEKNGIPYW	Extended	y3	43.5	3	1			934.492	465.213
CTSH	P09668	HKTPDKVNHAVLAVGYGEKNGIPYW	Extended	b14	43.5	3	2			934.492	755.928
CTSH	P09668	HKTPDKVNHAVLAVGYGEKNGIPYW	Extended	b22	25.5	3	2			934.492	1169.13
CTSH	P09668	HKTPDKVNHAVLAVGYGEKNGIPYW	Extended	y21	25.5	3	2			934.492	1169.61
CTSH	P09668	VNHAVLAVGYGEK	Tryptic	b8	10	3	2	452.914	402.74	455.585	402.74
CTSH	P09668	VNHAVLAVGYGEK	Tryptic	y5	10	3	1	452.914	553.262	455.585	561.276
CTSH	P09668	VNHAVLAVGYGEK	Tryptic	y6	10	3	1	452.914	652.33	455.585	660.344
CTSH	P09668	VNHAVLAVGYGEK	Tryptic	b7	10	3	1	452.914	705.404	455.585	705.404
CTSH	P09668	YTSAGISVTVK	Tryptic	y5	25.2	2	1	563.311	533.329	567.318	541.344
CTSH	P09668	YTSAGISVTVK	Tryptic	y6	20.2	2	1	563.311	646.413	567.318	654.428
CTSH	P09668	YTSAGISVTVK	Tryptic	y7	25.2	2	1	563.311	703.435	567.318	711.449
CTSH	P09668	YTSAGISVTVK	Tryptic	y8	25.2	2	1	563.311	774.472	567.318	782.486
CTSK	P43235	APDSVDYR	Tryptic	b5	15.3	2	1	461.717	470.225	466.721	470.225
CTSK	P43235	APDSVDYR	Tryptic	y4	15.3	2	1	461.717	552.278	466.721	562.286
CTSK	P43235	APDSVDYR	Tryptic	y5	20.3	2	1	461.717	639.31	466.721	649.318
CTSS	P25774	AATC[CAM]SKYTELPYGREDVLKE	Extended	y11	39.5	3	2			780.719	664.858
CTSS	P25774	AATC[CAM]SKYTELPYGREDVLKE	Extended	b16	45.5	3	2			780.719	926.924
CTSS	P25774	AATC[CAM]SKYTELPYGREDVLKE	Extended	y16	42.5	3	2			780.719	968.998
CTSS	P25774	AATC[CAM]SKYTELPYGREDVLKE	Extended	b17	45.5	3	2			780.719	976.458
CTSS	P25774	LKTGKLVSLSAQNLVDC[CAM]STEKYGNKG	Extended	y19	52.7	3	2			940.167	1040
CTSS	P25774	LKTGKLVSLSAQNLVDC[CAM]STEKYGNKG	Extended	y20	49.7	3	2			940.167	1089.53
CTSS	P25774	LKTGKLVSLSAQNLVDC[CAM]STEKYGNKG	Extended	y21	46.7	3	2			940.167	1146.08
CTSS	P25774	LKTGKLVSLSAQNLVDC[CAM]STEKYGNKG	Extended	y11	55.7	3	1			940.167	1266.55
CTSS	P25774	LVSLSAQNLVDC[CAM]STEK	Tryptic	y6	40.7	2	1	882.446	739.293	886.453	747.307
CTSS	P25774	LVSLSAQNLVDC[CAM]STEK	Tryptic	y7	40.7	2	1	882.446	838.361	886.453	846.375
CTSS	P25774	LVSLSAQNLVDC[CAM]STEK	Tryptic	y9	40.7	2	1	882.446	1065.49	886.453	1073.5
CTSS	P25774	LVSLSAQNLVDC[CAM]STEK	Tryptic	y12	40.7	2	1	882.446	1351.62	886.453	1359.63
CTSS	P25774	YTELPYGR	Tryptic	y4	17.1	2	2	499.751	246.632	504.755	251.636
CTSS	P25774	YTELPYGR	Tryptic	b3	12.1	2	1	499.751	394.161	504.755	394.161
CTSS	P25774	YTELPYGR	Tryptic	y5	22.1	2	1	499.751	605.341	504.755	615.349
CXCR4	P61073	TSAQHALTSVSR	Tryptic	b7	10	3	2	419.89	355.185	423.226	355.185
CXCR4	P61073	TSAQHALTSVSR	Tryptic	b8	10	3	2	419.89	405.709	423.226	405.709
CXCR4	P61073	TSAQHALTSVSR	Tryptic	y4	12.5	3	1	419.89	448.251	423.226	458.26
CXCR4	P61073	TSAQHALTSVSR	Tryptic	y5	17.5	3	1	419.89	549.299	423.226	559.307
DAK(TKFC)	Q3LXA3	VAGALAEAGVGLEEIAK	Tryptic	y7	36.7	2	1	799.443	759.425	803.451	767.439
DAK(TKFC)	Q3LXA3	VAGALAEAGVGLEEIAK	Tryptic	y9	36.7	2	1	799.443	915.515	803.451	923.529
DAK(TKFC)	Q3LXA3	VAGALAEAGVGLEEIAK	Tryptic	y12	36.7	2	1	799.443	1186.63	803.451	1194.65
DAP3	P51398	GSPLGEVVEQGITR	Tryptic	b7	27.9	2	1	721.386	640.33	726.39	640.33
DAP3	P51398	GSPLGEVVEQGITR	Tryptic	y6	32.9	2	1	721.386	703.373	726.39	713.382
DAP3	P51398	GSPLGEVVEQGITR	Tryptic	y7	32.9	2	1	721.386	802.442	726.39	812.45
DAP3	P51398	GSPLGEVVEQGITR	Tryptic	y8	37.9	2	1	721.386	901.51	726.39	911.518
DARS	P14868	DSFRFGAPPHAGGGIGLERVTML	Extended	b10	46.4	3	2			799.079	556.767
DARS	P14868	DSFRFGAPPHAGGGIGLERVTML	Extended	b15	40.4	3	2			799.079	734.36
DARS	P14868	DSFRFGAPPHAGGGIGLERVTML	Extended	b7	49.4	3	1			799.079	781.363
DARS	P14868	DSFRFGAPPHAGGGIGLERVTML	Extended	y8	49.4	3	1			799.079	928.516
DARS	P14868	FGAPPHAGGGIGLER	Tryptic	b3	15.2	3	1	479.253	276.134	482.589	276.134
DARS	P14868	FGAPPHAGGGIGLER	Tryptic	y11	15.2	3	2	479.253	532.286	482.589	537.29
DARS	P14868	FGAPPHAGGGIGLER	Tryptic	y12	15.2	3	2	479.253	580.812	482.589	585.816
DARS	P14868	LPLQLDDAVRPEAEGEEEGR	Tryptic	y13	36.9	3	2	741.701	714.839	745.037	719.843
DARS	P14868	LPLQLDDAVRPEAEGEEEGR	Tryptic	y15	36.9	3	2	741.701	829.866	745.037	834.87
DARS	P14868	LPLQLDDAVRPEAEGEEEGR	Tryptic	y16	36.9	3	2	741.701	886.408	745.037	891.412
DARS	P14868	LPLQLDDAVRPEAEGEEEGR	Tryptic	y17	36.9	3	2	741.701	950.438	745.037	955.442
DDX3X	O00571	SDYDGIGSR	Tryptic	y3	16.4	2	1	485.217	319.172	490.221	329.181
DDX3X	O00571	SDYDGIGSR	Tryptic	y6	21.4	2	1	485.217	604.305	490.221	614.313
DDX3X	O00571	SDYDGIGSR	Tryptic	b6	11.4	2	1	485.217	651.262	490.221	651.262
DEGS1	O15121	EDFEWVYTDQPHADR	Tryptic	y8	22.2	3	2	636.611	470.218	639.947	475.222
DEGS1	O15121	EDFEWVYTDQPHADR	Tryptic	y9	22.2	3	2	636.611	551.749	639.947	556.753
DEGS1	O15121	EDFEWVYTDQPHADR	Tryptic	y10	22.2	3	2	636.611	601.283	639.947	606.288
DEGS1	O15121	EDFEWVYTDQPHADR	Tryptic	y11	22.2	3	2	636.611	694.323	639.947	699.327
DPP4	P27487	DLNKRQLITEERIPNNT	Extended	y4	38.4	3	1			688.707	445.204
DPP4	P27487	DLNKRQLITEERIPNNT	Extended	y8	38.4	3	2			688.707	491.745
DPP4	P27487	DLNKRQLITEERIPNNT	Extended	b12	44.4	3	2			688.707	753.917
DPP4	P27487	DLNKRQLITEERIPNNT	Extended	b13	38.4	3	2			688.707	810.459
DPP4	P27487	QLITEER	Tryptic	b3	14.4	2	1	444.743	355.234	449.747	355.234
DPP4	P27487	QLITEER	Tryptic	y3	14.4	2	1	444.743	433.204	449.747	443.212
DPP4	P27487	QLITEER	Tryptic	y4	14.4	2	1	444.743	534.252	449.747	544.26
DPP4	P27487	VTC[CAM]LSC[CAM]ELNPER	Tryptic	y3	33.7	2	1	739.342	401.214	744.346	411.223
DPP4	P27487	VTC[CAM]LSC[CAM]ELNPER	Tryptic	y4	28.7	2	1	739.342	515.257	744.346	525.266
DPP4	P27487	VTC[CAM]LSC[CAM]ELNPER	Tryptic	y8	38.7	2	1	739.342	1004.45	744.346	1014.45
DPP4	P27487	VTC[CAM]LSC[CAM]ELNPER	Tryptic	b9	23.7	2	1	739.342	1077.47	744.346	1077.47
DPP4	P27487	YTKVTC[CAM]LSC[CAM]ELNPERC[CAM]QY	Extended	b11	36.4	3	2			777.686	678.32
DPP4	P27487	YTKVTC[CAM]LSC[CAM]ELNPERC[CAM]QY	Extended	b12	36.4	3	2			777.686	735.342
DPP4	P27487	YTKVTC[CAM]LSC[CAM]ELNPERC[CAM]QY	Extended	y6	42.4	3	1			777.686	862.375
DPP4	P27487	YTKVTC[CAM]LSC[CAM]ELNPERC[CAM]QY	Extended	b15	36.4	3	2			777.686	931.444
DUSP3	P51452	AADFIDQALAQK	Tryptic	y7	34.2	2	1	645.838	773.415	649.845	781.429
DUSP3	P51452	AADFIDQALAQK	Tryptic	y8	29.2	2	1	645.838	886.499	649.845	894.513
DUSP3	P51452	AADFIDQALAQK	Tryptic	b9	24.2	2	1	645.838	945.468	649.845	945.468
DUSP3	P51452	IYVGNASVAQDIPK	Tryptic	y5	28.7	2	1	737.899	600.335	741.906	608.349
DUSP3	P51452	IYVGNASVAQDIPK	Tryptic	y6	33.7	2	1	737.899	671.372	741.906	679.386
DUSP3	P51452	IYVGNASVAQDIPK	Tryptic	y8	38.7	2	1	737.899	857.473	741.906	865.487
DUSP3	P51452	IYVGNASVAQDIPK	Tryptic	y11	33.7	2	1	737.899	1099.57	741.906	1107.59
DUSP3	P51452	TPRIYVGNASVAQDIPKLQK	Extended	y5	46.6	3	1			736.086	621.417
DUSP3	P51452	TPRIYVGNASVAQDIPKLQK	Extended	y9	43.6	3	1			736.086	1048.62
DUSP3	P51452	TPRIYVGNASVAQDIPKLQK	Extended	b10	46.6	3	1			736.086	1059.56
EFNA1	P20827	FTPFTLGK	Tryptic	y4	20	2	1	455.755	418.266	459.762	426.28
EFNA1	P20827	FTPFTLGK	Tryptic	b4	10	2	1	455.755	493.245	459.762	493.245
EFNA1	P20827	FTPFTLGK	Tryptic	y5	20	2	1	455.755	565.334	459.762	573.349
EFNA1	P20827	LAADDPEVR	Tryptic	y4	26.8	2	1	493.251	500.283	498.255	510.291
EFNA1	P20827	LAADDPEVR	Tryptic	y5	16.8	2	1	493.251	615.31	498.255	625.318
EFNA1	P20827	LAADDPEVR	Tryptic	y6	16.8	2	1	493.251	730.337	498.255	740.345
EFNA1	P20827	QEKRLAADDPEVRVLHS	Extended	y8	37.1	3	2			658.353	473.771
EFNA1	P20827	QEKRLAADDPEVRVLHS	Extended	y9	34.1	3	2			658.353	531.284
EFNA1	P20827	QEKRLAADDPEVRVLHS	Extended	y11	34.1	3	2			658.353	624.316
EFNA1	P20827	QEKRLAADDPEVRVLHS	Extended	y8	43.1	3	1			658.353	946.534
EGR1	P18146	VLVETSYPSQTTR	Tryptic	y6	38.8	2	1	740.886	689.358	745.89	699.366
EGR1	P18146	VLVETSYPSQTTR	Tryptic	y7	38.8	2	1	740.886	852.421	745.89	862.429
EGR1	P18146	VLVETSYPSQTTR	Tryptic	y8	43.8	2	1	740.886	939.453	745.89	949.461
EGR1	P18146	VLVETSYPSQTTR	Tryptic	y9	38.8	2	1	740.886	1040.5	745.89	1050.51
ELANE	P08246	QVFAVQR	Tryptic	b3	13.5	2	1	424.243	375.203	429.247	375.203
ELANE	P08246	QVFAVQR	Tryptic	y3	13.5	2	1	424.243	402.246	429.247	412.254
ELANE	P08246	QVFAVQR	Tryptic	y4	13.5	2	1	424.243	473.283	429.247	483.291
ELANE	P08246	VVLGAHNLSR	Tryptic	b3	10	3	1	355.877	312.228	359.213	312.228
ELANE	P08246	VVLGAHNLSR	Tryptic	y6	10	3	2	355.877	349.191	359.213	354.195
ELANE	P08246	VVLGAHNLSR	Tryptic	y7	10	3	2	355.877	377.701	359.213	382.706
ELANE	P08246	VVLGAHNLSR	Tryptic	y4	10	3	1	355.877	489.278	359.213	499.286
EPCAM	P16422	ENYKLAVNC[CAM]FVNNNRQC[CAM]QC[CAM]T	Extended	y12	42.6	3	2			848.047	805.828
EPCAM	P16422	ENYKLAVNC[CAM]FVNNNRQC[CAM]QC[CAM]T	Extended	b16	42.6	3	2			848.047	987.978
EPCAM	P16422	ENYKLAVNC[CAM]FVNNNRQC[CAM]QC[CAM]T	Extended	y17	45.6	3	2			848.047	1068.49
EPCAM	P16422	LAVNC[CAM]FVNNNR	Tryptic	y4	29.9	2	1	660.828	517.248	665.832	527.256
EPCAM	P16422	LAVNC[CAM]FVNNNR	Tryptic	y5	29.9	2	1	660.828	616.316	665.832	626.324
EPCAM	P16422	LAVNC[CAM]FVNNNR	Tryptic	y6	29.9	2	1	660.828	763.385	665.832	773.393
EPCAM	P16422	LAVNC[CAM]FVNNNR	Tryptic	y8	29.9	2	1	660.828	1037.46	665.832	1047.47
F2	P00734	IEGRTATSEYQTFFNPRTFGS	Extended	b12	37.7	3	2			807.057	669.32
F2	P00734	IEGRTATSEYQTFFNPRTFGS	Extended	y6	46.7	3	1			807.057	674.35
F2	P00734	IEGRTATSEYQTFFNPRTFGS	Extended	y7	46.7	3	1			807.057	788.392
F2	P00734	IEGRTATSEYQTFFNPRTFGS	Extended	y8	43.7	3	1			807.057	935.461
F2	P00734	TATSEYQTFFNPR	Tryptic	y4	35.8	2	1	781.368	533.283	786.372	543.291
F2	P00734	TATSEYQTFFNPR	Tryptic	y5	35.8	2	1	781.368	680.351	786.372	690.36
F2	P00734	TATSEYQTFFNPR	Tryptic	y7	35.8	2	1	781.368	909.458	786.372	919.466
F2	P00734	TATSEYQTFFNPR	Tryptic	y8	35.8	2	1	781.368	1072.52	786.372	1082.53
F2	P00734	VTGWGNLK	Tryptic	y3	24.1	2	1	437.743	374.24	441.75	382.254
F2	P00734	VTGWGNLK	Tryptic	y4	14.1	2	1	437.743	431.261	441.75	439.275
F2	P00734	VTGWGNLK	Tryptic	y5	14.1	2	1	437.743	617.341	441.75	625.355
FAS	P25445	IQTIILK	Tryptic	b3	23	2	1	414.781	343.198	418.788	343.198
FAS	P25445	IQTIILK	Tryptic	y3	18	2	1	414.781	373.281	418.788	381.295
FAS	P25445	IQTIILK	Tryptic	y4	13	2	1	414.781	486.365	418.788	494.379
FAS	P25445	LAEKIQTIILKDITS	Extended	b8	20.9	3	2			565.345	449.274
FAS	P25445	LAEKIQTIILKDITS	Extended	y9	20.9	3	2			565.345	506.312
FAS	P25445	LAEKIQTIILKDITS	Extended	y6	26.9	3	1			565.345	684.402
FAS	P25445	LAEKIQTIILKDITS	Extended	y7	26.9	3	1			565.345	797.486
FCER1G	P30273	AAITSYEK	Tryptic	b4	10	2	1	441.732	357.213	445.739	357.213
FCER1G	P30273	AAITSYEK	Tryptic	y4	19.3	2	1	441.732	526.251	445.739	534.265
FCER1G	P30273	AAITSYEK	Tryptic	y5	10	2	1	441.732	627.298	445.739	635.313
FCER1G	P30273	SDGVYTGLSTR	Tryptic	y5	25.9	2	1	578.286	533.304	583.29	543.312
FCER1G	P30273	SDGVYTGLSTR	Tryptic	y6	30.9	2	1	578.286	634.352	583.29	644.36
FCER1G	P30273	SDGVYTGLSTR	Tryptic	y7	25.9	2	1	578.286	797.415	583.29	807.423
FCER1G	P30273	SYEKSDGVYTGLSTRNQET	Extended	b12	27.6	3	2			715.671	650.806
FCER1G	P30273	SYEKSDGVYTGLSTRNQET	Extended	b13	30.6	3	2			715.671	694.322
FCER1G	P30273	SYEKSDGVYTGLSTRNQET	Extended	b15	33.6	3	2			715.671	827.901
FCER1G	P30273	SYEKSDGVYTGLSTRNQET	Extended	b16	33.6	3	2			715.671	884.922
FCGR1A	P12314	VFTEGEPLALR	Tryptic	y5	27.8	2	1	616.338	569.377	621.342	579.385
FCGR1A	P12314	VFTEGEPLALR	Tryptic	b6	17.8	2	1	616.338	663.298	621.342	663.298
FCGR1A	P12314	VFTEGEPLALR	Tryptic	y7	27.8	2	1	616.338	755.441	621.342	765.449
FCGR1A	P12314	VFTEGEPLALR	Tryptic	y8	27.8	2	1	616.338	884.484	621.342	894.492
FCGR1A	P12314	VSSRVFTEGEPLALRC[CAM]HAW	Extended	y9	43.8	3	2			742.377	567.299
FCGR1A	P12314	VSSRVFTEGEPLALRC[CAM]HAW	Extended	b12	37.8	3	2			742.377	651.838
FCGR1A	P12314	VSSRVFTEGEPLALRC[CAM]HAW	Extended	b8	46.8	3	1			742.377	906.468
FCGR1A	P12314	VSSRVFTEGEPLALRC[CAM]HAW	Extended	b10	46.8	3	1			742.377	1092.53
FCN1	O00602	VDLVDFEGNHQFAK	Tryptic	b3	17.9	3	1	540.267	328.187	542.938	328.187
FCN1	O00602	VDLVDFEGNHQFAK	Tryptic	y7	17.9	3	2	540.267	401.204	542.938	405.211
FCN1	O00602	VDLVDFEGNHQFAK	Tryptic	y10	12.9	3	2	540.267	596.773	542.938	600.78
FCN1	O00602	VDLVDFEGNHQFAK	Tryptic	y11	12.9	3	2	540.267	646.307	542.938	650.314
FCN3	O75636	ATFRLLGEVDHYQLALGKFSEG	Extended	b13	50.4	3	2			820.432	765.889
FCN3	O75636	ATFRLLGEVDHYQLALGKFSEG	Extended	b15	47.4	3	2			820.432	857.949
FCN3	O75636	ATFRLLGEVDHYQLALGKFSEG	Extended	b16	50.4	3	2			820.432	914.491
FCN3	O75636	ATFRLLGEVDHYQLALGKFSEG	Extended	b17	50.4	3	2			820.432	943.002
FCN3	O75636	LLGEVDHYQLALGK	Tryptic	y8	27	3	2	519.287	465.264	521.959	469.271
FCN3	O75636	LLGEVDHYQLALGK	Tryptic	y10	27	3	2	519.287	572.311	521.959	576.319
FCN3	O75636	LLGEVDHYQLALGK	Tryptic	y6	17	3	1	519.287	629.398	521.959	637.412
FCN3	O75636	LLGEVDHYQLALGK	Tryptic	y11	17	3	2	519.287	636.833	521.959	640.84
GBP1	P32455	GFSLGSTVQSHTK	Tryptic	y9	13.9	3	2	450.233	472.743	452.905	476.751
GBP1	P32455	GFSLGSTVQSHTK	Tryptic	y10	13.9	3	2	450.233	529.285	452.905	533.293
GBP1	P32455	GFSLGSTVQSHTK	Tryptic	y5	18.9	3	1	450.233	600.31	452.905	608.324
GBP1	P32455	LALKLQEQEQLLKEGF	Extended	y4	38.9	3	1			632.362	488.259
GBP1	P32455	LALKLQEQEQLLKEGF	Extended	b10	26.9	3	2			632.362	591.33
GBP1	P32455	LALKLQEQEQLLKEGF	Extended	y5	29.9	3	1			632.362	601.344
GBP1	P32455	LALKLQEQEQLLKEGF	Extended	b12	20.9	3	2			632.362	704.414
GBP1	P32455	LQEQEQLLK	Tryptic	b4	30.3	2	1	564.817	499.251	568.824	499.251
GBP1	P32455	LQEQEQLLK	Tryptic	y4	30.3	2	1	564.817	501.34	568.824	509.354
GBP1	P32455	LQEQEQLLK	Tryptic	y5	30.3	2	1	564.817	630.382	568.824	638.396
GBP1	P32455	LQEQEQLLK	Tryptic	y6	30.3	2	1	564.817	758.441	568.824	766.455
GCA	P28676	ALTDFFR	Tryptic	b4	10	2	1	435.229	401.203	440.234	401.203
GCA	P28676	ALTDFFR	Tryptic	y3	19	2	1	435.229	469.256	440.234	479.264
GCA	P28676	ALTDFFR	Tryptic	y4	14	2	1	435.229	584.283	440.234	594.291
GCA	P28676	LSPQTLTTIVK	Tryptic	y4	37	2	1	600.864	460.313	604.871	468.327
GCA	P28676	LSPQTLTTIVK	Tryptic	y5	32	2	1	600.864	561.361	604.871	569.375
GCA	P28676	LSPQTLTTIVK	Tryptic	y6	32	2	1	600.864	674.445	604.871	682.459
GCA	P28676	LSPQTLTTIVK	Tryptic	y7	32	2	1	600.864	775.492	604.871	783.507
GPLD1	P80108	IADVTSGLIGGEDGR	Tryptic	y6	33.3	2	1	730.373	590.253	735.377	600.261
GPLD1	P80108	IADVTSGLIGGEDGR	Tryptic	y7	33.3	2	1	730.373	703.337	735.377	713.345
GPLD1	P80108	IADVTSGLIGGEDGR	Tryptic	b9	28.3	2	1	730.373	870.493	735.377	870.493
GPLD1	P80108	IADVTSGLIGGEDGR	Tryptic	y11	38.3	2	1	730.373	1061.52	735.377	1071.53
GPLD1	P80108	MAAPLRIADVTSGLIGGEDGRVYVYNG	Extended	b21	43.5	3	2			935.481	1046.05
GPLD1	P80108	MAAPLRIADVTSGLIGGEDGRVYVYNG	Extended	b22	43.5	3	2			935.481	1095.58
GPLD1	P80108	MAAPLRIADVTSGLIGGEDGRVYVYNG	Extended	b23	43.5	3	2			935.481	1177.11
GPLD1	P80108	MAAPLRIADVTSGLIGGEDGRVYVYNG	Extended	b12	43.5	3	1			935.481	1226.66
GZMA	P12544	YVTILHLPK	Tryptic	y4	10	3	2	361.89	247.658	364.562	251.665
GZMA	P12544	YVTILHLPK	Tryptic	y4	10	3	1	361.89	494.309	364.562	502.323
GZMA	P12544	YVTILHLPK	Tryptic	y5	10	3	1	361.89	607.393	364.562	615.407
HCLS1	P14317	EHPVPLLPIR	Tryptic	y3	10	3	1	390.905	385.256	394.241	395.264
HCLS1	P14317	EHPVPLLPIR	Tryptic	y4	10	3	1	390.905	498.34	394.241	508.348
HCLS1	P14317	EHPVPLLPIR	Tryptic	b6	10	3	1	390.905	673.367	394.241	673.367
HCLS1	P14317	EHPVPLLPIR	Tryptic	b7	10	3	1	390.905	786.451	394.241	786.451
HCLS1	P14317	GFGGQYGIQK	Tryptic	y4	18.5	2	1	527.769	445.277	531.777	453.291
HCLS1	P14317	GFGGQYGIQK	Tryptic	b6	13.5	2	1	527.769	610.262	531.777	610.262
HCLS1	P14317	GFGGQYGIQK	Tryptic	y5	18.5	2	1	527.769	608.34	531.777	616.354
HCLS1	P14317	GFGGQYGIQK	Tryptic	y7	18.5	2	1	527.769	793.42	531.777	801.434
HCLS1	P14317	TSREHPVPLLPIRQTL	Extended	b7	29.5	3	2			623.031	404.209
HCLS1	P14317	TSREHPVPLLPIRQTL	Extended	y9	29.5	3	2			623.031	530.841
HCLS1	P14317	TSREHPVPLLPIRQTL	Extended	y6	38.5	3	1			623.031	737.454
HCLS1	P14317	TSREHPVPLLPIRQTL	Extended	b7	32.5	3	1			623.031	807.411
HLA-DMB	P28068	SVQVAKTTPFNTREPVMLA	Extended	y11	29.9	3	2			700.378	642.836
HLA-DMB	P28068	SVQVAKTTPFNTREPVMLA	Extended	b14	41.9	3	2			700.378	785.417
HLA-DMB	P28068	SVQVAKTTPFNTREPVMLA	Extended	b16	35.9	3	2			700.378	883.477
HLA-DMB	P28068	SVQVAKTTPFNTREPVMLA	Extended	y16	32.9	3	2			700.378	892.984
HLA-DMB	P28068	TRPPSVQVAK	Tryptic	b6	10	3	2	361.549	319.685	364.22	319.685
HLA-DMB	P28068	TRPPSVQVAK	Tryptic	y4	10	3	1	361.549	445.277	364.22	453.291
HLA-DMB	P28068	TTPFNTR	Tryptic	b3	23.2	2	1	418.717	300.155	423.721	300.155
HLA-DMB	P28068	TTPFNTR	Tryptic	y3	23.2	2	1	418.717	390.21	423.721	400.218
HLA-DMB	P28068	TTPFNTR	Tryptic	b4	10	2	1	418.717	447.224	423.721	447.224
HLA-DMB	P28068	TTPFNTR	Tryptic	y4	23.2	2	1	418.717	537.278	423.721	547.286
HLA-DRA	P01903	NGKPVTTGVSETVFLPR	Tryptic	y4	20.7	3	1	601.332	532.324	604.668	542.332
HLA-DRA	P01903	NGKPVTTGVSETVFLPR	Tryptic	b12	15.7	3	2	601.332	586.301	604.668	586.301
HLA-DRA	P01903	NGKPVTTGVSETVFLPR	Tryptic	b13	15.7	3	2	601.332	635.836	604.668	635.836
HLA-DRA	P01903	NGKPVTTGVSETVFLPR	Tryptic	b14	15.7	3	2	601.332	709.37	604.668	709.37
HLA-G	P17693	AYDGKDYLALNEDLRSWTAA	Extended	y15	35.7	3	2			761.37	874.43
HLA-G	P17693	AYDGKDYLALNEDLRSWTAA	Extended	b16	32.7	3	2			761.37	917.946
HLA-G	P17693	AYDGKDYLALNEDLRSWTAA	Extended	b9	41.7	3	1			761.37	997.463
HLA-G	P17693	AYDGKDYLALNEDLRSWTAA	Extended	b17	29.7	3	2			761.37	1010.99
HLA-G	P17693	DYLALNEDLR	Tryptic	b4	22.5	2	1	611.309	463.219	616.313	463.219
HLA-G	P17693	DYLALNEDLR	Tryptic	y5	22.5	2	1	611.309	646.315	616.313	656.324
HLA-G	P17693	DYLALNEDLR	Tryptic	y6	27.5	2	1	611.309	759.4	616.313	769.408
HLA-G	P17693	DYLALNEDLR	Tryptic	y7	27.5	2	1	611.309	830.437	616.313	840.445
ICAM1	P05362	DQPKLLGIETPLPKKELLL	Extended	y10	36.8	3	2			718.439	580.381
ICAM1	P05362	DQPKLLGIETPLPKKELLL	Extended	y6	45.8	3	1			718.439	751.517
ICAM1	P05362	DQPKLLGIETPLPKKELLL	Extended	y7	42.8	3	1			718.439	848.57
ICAM1	P05362	DQPKLLGIETPLPKKELLL	Extended	y9	39.8	3	1			718.439	1058.71
ICAM1	P05362	EPAVGEPAEVTTTVLVR	Tryptic	y11	40.8	2	2	884.478	593.346	889.482	598.35
ICAM1	P05362	EPAVGEPAEVTTTVLVR	Tryptic	y7	50.8	2	1	884.478	789.483	889.482	799.491
ICAM1	P05362	EPAVGEPAEVTTTVLVR	Tryptic	y11	40.8	2	1	884.478	1185.68	889.482	1195.69
ICAM1	P05362	EPAVGEPAEVTTTVLVR	Tryptic	y13	40.8	2	1	884.478	1371.75	889.482	1381.76
ICAM1	P05362	LLGIETPLPK	Tryptic	b4	19.1	2	2	540.837	199.144	544.844	199.144
ICAM1	P05362	LLGIETPLPK	Tryptic	b4	14.1	2	1	540.837	397.281	544.844	397.281
ICAM1	P05362	LLGIETPLPK	Tryptic	y6	14.1	2	1	540.837	684.393	544.844	692.407
IDH2	P48735	IQLKYFDLGLPNRDQT	Extended	y6	30.4	3	2			644.347	370.682
IDH2	P48735	IQLKYFDLGLPNRDQT	Extended	b9	30.4	3	2			644.347	539.8
IDH2	P48735	IQLKYFDLGLPNRDQT	Extended	b10	24.4	3	2			644.347	596.342
IDH2	P48735	IQLKYFDLGLPNRDQT	Extended	y6	33.4	3	1			644.347	740.356
IDH2	P48735	YFDLGLPNR	Tryptic	y3	24.4	2	1	547.785	386.215	552.789	396.223
IDH2	P48735	YFDLGLPNR	Tryptic	b3	24.4	2	1	547.785	426.166	552.789	426.166
IDH2	P48735	YFDLGLPNR	Tryptic	y5	24.4	2	1	547.785	556.32	552.789	566.328
IDH2	P48735	YFDLGLPNR	Tryptic	b6	24.4	2	1	547.785	709.356	552.789	709.356
IDO1	P14902	AFFSVLR	Tryptic	b3	10	2	1	420.242	366.181	425.246	366.181
IDO1	P14902	AFFSVLR	Tryptic	y3	13.3	2	1	420.242	387.271	425.246	397.28
IDO1	P14902	AFFSVLR	Tryptic	b4	10	2	1	420.242	453.213	425.246	453.213
IDO1	P14902	AFFSVLR	Tryptic	y4	13.3	2	1	420.242	474.303	425.246	484.312
IFI27	P40305	AKVVRVASGSAVVLPLARIATVV	Extended	b14	35.7	3	2			762.813	669.417
IFI27	P40305	AKVVRVASGSAVVLPLARIATVV	Extended	b15	29.7	3	2			762.813	717.943
IFI27	P40305	AKVVRVASGSAVVLPLARIATVV	Extended	y9	44.7	3	1			762.813	949.607
IFI27	P40305	AKVVRVASGSAVVLPLARIATVV	Extended	b20	35.7	3	2			762.813	985.119
IFI27	P40305	VASGSAVVLPLAR	Tryptic	y4	28	2	1	620.375	456.293	625.379	466.301
IFI27	P40305	VASGSAVVLPLAR	Tryptic	y5	28	2	1	620.375	569.377	625.379	579.385
IFI27	P40305	VASGSAVVLPLAR	Tryptic	y6	28	2	1	620.375	668.445	625.379	678.454
IFI27	P40305	VASGSAVVLPLAR	Tryptic	y7	28	2	1	620.375	767.514	625.379	777.522
IFI30	P13284	GMQLMHANAQR	Tryptic	b4	17.5	3	1	419.538	430.212	422.874	430.212
IFI30	P13284	GMQLMHANAQR	Tryptic	y8	17.5	3	2	419.538	470.743	422.874	475.747
IFI30	P13284	GMQLMHANAQR	Tryptic	y5	32.5	3	1	419.538	559.295	422.874	569.303
IFI30	P13284	MGDRGMQLMHANAQRTDAL	Extended	b10	42.3	3	2			709.336	579.254
IFI30	P13284	MGDRGMQLMHANAQRTDAL	Extended	b12	45.3	3	2			709.336	671.794
IFI30	P13284	MGDRGMQLMHANAQRTDAL	Extended	y8	45.3	3	1			709.336	898.462
IFI30	P13284	MGDRGMQLMHANAQRTDAL	Extended	y9	45.3	3	1			709.336	969.499
IFI35	P80217	VAEQVLQQK	Tryptic	y3	13.2	2	1	521.798	403.23	525.805	411.244
IFI35	P80217	VAEQVLQQK	Tryptic	b4	18.2	2	1	521.798	428.214	525.805	428.214
IFI35	P80217	VAEQVLQQK	Tryptic	y5	23.2	2	1	521.798	615.382	525.805	623.397
IFI35	P80217	VAEQVLQQK	Tryptic	b6	13.2	2	1	521.798	640.366	525.805	640.366
IFI35	P80217	VLVTGFPASLR	Tryptic	y5	26	2	1	580.345	543.325	585.349	553.333
IFI35	P80217	VLVTGFPASLR	Tryptic	b6	16	2	1	580.345	617.366	585.349	617.366
IFI35	P80217	VLVTGFPASLR	Tryptic	y7	26	2	1	580.345	747.415	585.349	757.423
IFI35	P80217	VLVTGFPASLR	Tryptic	y8	26	2	1	580.345	848.462	585.349	858.471
IFI44	Q8TCB0	YNSPTNFQIDGR	Tryptic	y9	32.1	2	2	706.334	524.265	711.338	529.269
IFI44	Q8TCB0	YNSPTNFQIDGR	Tryptic	y5	32.1	2	1	706.334	588.31	711.338	598.318
IFI44	Q8TCB0	YNSPTNFQIDGR	Tryptic	y6	42.1	2	1	706.334	735.378	711.338	745.387
IFI44	Q8TCB0	YNSPTNFQIDGR	Tryptic	y9	32.1	2	1	706.334	1047.52	711.338	1057.53
IFI44L	Q53G44	DYRPYADLVSEIR	Tryptic	b8	10	3	2	532.939	497.735	536.275	497.735
IFI44L	Q53G44	DYRPYADLVSEIR	Tryptic	y4	12.6	3	1	532.939	504.278	536.275	514.286
IFI44L	Q53G44	DYRPYADLVSEIR	Tryptic	b9	10	3	2	532.939	547.269	536.275	547.269
IFI44L	Q53G44	ILLVGPVGSGK	Tryptic	b4	13.1	2	1	520.329	439.328	524.336	439.328
IFI44L	Q53G44	ILLVGPVGSGK	Tryptic	y7	18.1	2	1	520.329	601.33	524.336	609.345
IFI44L	Q53G44	ILLVGPVGSGK	Tryptic	y8	18.1	2	1	520.329	700.399	524.336	708.413
IFI44L	Q53G44	SEIRILLVGPVGSGKSSFF	Extended	y10	28.5	3	2			667.713	510.766
IFI44L	Q53G44	SEIRILLVGPVGSGKSSFF	Extended	b11	25.5	3	2			667.713	589.369
IFI44L	Q53G44	SEIRILLVGPVGSGKSSFF	Extended	y5	43.5	3	1			667.713	623.328
IFI44L	Q53G44	SEIRILLVGPVGSGKSSFF	Extended	y13	25.5	3	2			667.713	645.353
IFIH1	Q9BYX4	ISFPEVVK	Tryptic	b3	10.2	2	1	459.768	348.192	463.775	348.192
IFIH1	Q9BYX4	ISFPEVVK	Tryptic	y4	25.2	2	1	459.768	474.292	463.775	482.306
IFIH1	Q9BYX4	ISFPEVVK	Tryptic	y5	15.2	2	1	459.768	571.345	463.775	579.359
IFIH1	Q9BYX4	TQLKISFPEVVKSC[CAM]DI	Extended	y9	29.6	3	2			624.672	527.77
IFIH1	Q9BYX4	TQLKISFPEVVKSC[CAM]DI	Extended	b10	23.6	3	2			624.672	572.324
IFIH1	Q9BYX4	TQLKISFPEVVKSC[CAM]DI	Extended	y6	29.6	3	1			624.672	729.369
IFIH1	Q9BYX4	TQLKISFPEVVKSC[CAM]DI	Extended	b7	29.6	3	1			624.672	818.477
IFIH1	Q9BYX4	VIGLSGDTQLK	Tryptic	b4	20.3	2	1	565.824	383.265	569.832	383.265
IFIH1	Q9BYX4	VIGLSGDTQLK	Tryptic	y6	25.3	2	1	565.824	661.352	569.832	669.366
IFIH1	Q9BYX4	VIGLSGDTQLK	Tryptic	y7	25.3	2	1	565.824	748.384	569.832	756.398
IFIT1	P09914	DSLEQLR	Tryptic	b3	13.8	2	1	430.727	316.15	435.731	316.15
IFIT1	P09914	DSLEQLR	Tryptic	y3	13.8	2	1	430.727	416.262	435.731	426.27
IFIT1	P09914	DSLEQLR	Tryptic	b4	10	2	1	430.727	445.193	435.731	445.193
IFIT1	P09914	DSLEQLR	Tryptic	y4	13.8	2	1	430.727	545.304	435.731	555.312
IFIT2	P09913	NSLESSLR	Tryptic	y3	14.9	2	1	453.238	375.235	458.242	385.243
IFIT2	P09913	NSLESSLR	Tryptic	y4	19.9	2	1	453.238	462.267	458.242	472.275
IFIT2	P09913	NSLESSLR	Tryptic	b5	10	2	1	453.238	531.241	458.242	531.241
IFIT2	P09913	NSLESSLR	Tryptic	y5	14.9	2	1	453.238	591.31	458.242	601.318
IFIT3	O14879	AIELFQR	Tryptic	b3	14.2	2	1	438.751	314.171	443.755	314.171
IFIT3	O14879	AIELFQR	Tryptic	b4	14.2	2	1	438.751	427.255	443.755	427.255
IFIT3	O14879	AIELFQR	Tryptic	y3	14.2	2	1	438.751	450.246	443.755	460.254
IFIT3	O14879	AIELFQR	Tryptic	y4	19.2	2	1	438.751	563.33	443.755	573.338
IFIT3	O14879	GDLDKAIELFQRVLEST	Extended	b14	50.8	2	2			972.519	804.953
IFIT3	O14879	GDLDKAIELFQRVLEST	Extended	y7	59.8	2	1			972.519	842.461
IFIT3	O14879	GDLDKAIELFQRVLEST	Extended	y9	59.8	2	1			972.519	1102.61
IFIT3	O14879	GDLDKAIELFQRVLEST	Extended	y10	59.8	2	1			972.519	1231.66
IFITM3	Q01628	EEHEVAVLGAPHNPAPPTSTVIHIR	Tryptic	y10	43.6	3	2	891.137	560.827	894.473	565.831
IFITM3	Q01628	EEHEVAVLGAPHNPAPPTSTVIHIR	Tryptic	y15	33.6	3	2	891.137	818.95	894.473	823.954
IFITM3	Q01628	EEHEVAVLGAPHNPAPPTSTVIHIR	Tryptic	y20	38.6	3	2	891.137	1024.57	894.473	1029.58
IFITM3	Q01628	EEHEVAVLGAPHNPAPPTSTVIHIR	Tryptic	y10	48.6	3	1	891.137	1120.65	894.473	1130.66
IGF2R	P11717	TTTGDVQVLGLVHTQK	Tryptic	y7	39	2	1	848.965	782.452	852.972	790.466
IGF2R	P11717	TTTGDVQVLGLVHTQK	Tryptic	y8	39	2	1	848.965	895.536	852.972	903.55
IGF2R	P11717	TTTGDVQVLGLVHTQK	Tryptic	y9	44	2	1	848.965	994.604	852.972	1002.62
IGF2R	P11717	TTTGDVQVLGLVHTQK	Tryptic	y10	34	2	1	848.965	1122.66	852.972	1130.68
IGFBP6	P24592	APAVAEENPK	Tryptic	y5	22.8	2	1	513.267	616.294	517.274	624.308
IGFBP6	P24592	APAVAEENPK	Tryptic	y6	22.8	2	1	513.267	687.331	517.274	695.345
IGFBP6	P24592	APAVAEENPK	Tryptic	y7	17.8	2	1	513.267	786.399	517.274	794.413
IGFBP6	P24592	GAQTLYVPNC[CAM]DHR	Tryptic	y6	16.6	3	2	510.909	399.669	514.245	404.673
IGFBP6	P24592	GAQTLYVPNC[CAM]DHR	Tryptic	y8	10	3	2	510.909	530.735	514.245	535.739
IGFBP6	P24592	GAQTLYVPNC[CAM]DHR	Tryptic	y4	11.6	3	1	510.909	587.235	514.245	597.244
IGFBP6	P24592	GAQTLYVPNC[CAM]DHR	Tryptic	y10	11.6	3	2	510.909	637.801	514.245	642.805
IGFBP6	P24592	LPARAPAVAEENPKESKPQ	Extended	y7	41.1	3	2			680.704	411.234
IGFBP6	P24592	LPARAPAVAEENPKESKPQ	Extended	y5	44.1	3	1			680.704	588.299
IGFBP6	P24592	LPARAPAVAEENPKESKPQ	Extended	b15	44.1	3	2			680.704	791.427
IKBKB	O14920	DLKPENIVLQQGEQR	Tryptic	b8	20.1	3	2	589.651	455.256	592.987	455.256
IKBKB	O14920	DLKPENIVLQQGEQR	Tryptic	y4	25.1	3	1	589.651	489.242	592.987	499.25
IKBKB	O14920	DLKPENIVLQQGEQR	Tryptic	b9	15.1	3	2	589.651	511.798	592.987	511.798
IKBKB	O14920	DLKPENIVLQQGEQR	Tryptic	b11	15.1	3	2	589.651	639.856	592.987	639.856
IKBKB	O14920	KKVRVIYTQLSKTVVC[CAM]	Extended	b9	36.4	3	2			644.051	558.848
IKBKB	O14920	KKVRVIYTQLSKTVVC[CAM]	Extended	b10	33.4	3	2			644.051	615.39
IKBKB	O14920	KKVRVIYTQLSKTVVC[CAM]	Extended	y6	39.4	3	1			644.051	701.374
IKBKB	O14920	KKVRVIYTQLSKTVVC[CAM]	Extended	y7	36.4	3	1			644.051	814.458
IKBKB	O14920	VIYTQLSK	Tryptic	y3	26	2	1	476.279	347.229	480.286	355.243
IKBKB	O14920	VIYTQLSK	Tryptic	b3	11	2	1	476.279	376.223	480.286	376.223
IKBKB	O14920	VIYTQLSK	Tryptic	y5	16	2	1	476.279	576.335	480.286	584.349
IKBKB	O14920	VIYTQLSK	Tryptic	b5	10	2	1	476.279	605.329	480.286	605.329
IL16	Q14005	EEVKVLDEATLKQLDG	Extended	y10	25.4	3	2			598.991	549.282
IL16	Q14005	EEVKVLDEATLKQLDG	Extended	y5	28.4	3	1			598.991	568.318
IL16	Q14005	EEVKVLDEATLKQLDG	Extended	y6	28.4	3	1			598.991	681.402
IL16	Q14005	EEVKVLDEATLKQLDG	Extended	y7	28.4	3	1			598.991	782.45
IL16	Q14005	FEAWNIIK	Tryptic	y3	27.6	2	1	510.779	373.281	514.786	381.295
IL16	Q14005	FEAWNIIK	Tryptic	y4	17.6	2	1	510.779	487.324	514.786	495.338
IL16	Q14005	FEAWNIIK	Tryptic	y5	17.6	2	1	510.779	673.403	514.786	681.417
IL16	Q14005	MQGLTRFEAWNIIKALPDGP	Extended	y4	32.4	3	1			755.736	385.172
IL16	Q14005	MQGLTRFEAWNIIKALPDGP	Extended	b12	32.4	3	2			755.736	724.361
IL16	Q14005	MQGLTRFEAWNIIKALPDGP	Extended	y8	38.4	3	1			755.736	818.486
IL16	Q14005	MQGLTRFEAWNIIKALPDGP	Extended	b16	32.4	3	2			755.736	941.018
IL16	Q14005	VLDEATLK	Tryptic	b3	14.4	2	1	444.755	328.187	448.763	328.187
IL16	Q14005	VLDEATLK	Tryptic	y3	24.4	2	1	444.755	361.245	448.763	369.259
IL16	Q14005	VLDEATLK	Tryptic	y4	19.4	2	1	444.755	432.282	448.763	440.296
IL16	Q14005	VLDEATLK	Tryptic	y5	14.4	2	1	444.755	561.324	448.763	569.338
IL17RA	Q96F46	EQRQSVQSDQGYISRSSP	Extended	y5	41.4	3	1			687.999	543.276
IL17RA	Q96F46	EQRQSVQSDQGYISRSSP	Extended	y6	38.4	3	1			687.999	656.36
IL17RA	Q96F46	EQRQSVQSDQGYISRSSP	Extended	y12	32.4	3	2			687.999	667.814
IL17RA	Q96F46	EQRQSVQSDQGYISRSSP	Extended	b15	32.4	3	2			687.999	886.931
IL17RA	Q96F46	LEPHLQPR	Tryptic	y4	10	3	2	330.522	257.161	333.859	262.165
IL17RA	Q96F46	LEPHLQPR	Tryptic	y3	13.5	3	1	330.522	400.23	333.859	410.239
IL17RA	Q96F46	LEPHLQPR	Tryptic	b4	10	3	1	330.522	477.246	333.859	477.246
IL17RA	Q96F46	LEPHLQPR	Tryptic	y4	10	3	1	330.522	513.314	333.859	523.323
IL17RA	Q96F46	QSVQSDQGYISR	Tryptic	y3	36.1	2	1	684.331	375.235	689.335	385.243
IL17RA	Q96F46	QSVQSDQGYISR	Tryptic	y5	36.1	2	1	684.331	595.32	689.335	605.328
IL17RA	Q96F46	QSVQSDQGYISR	Tryptic	y6	41.1	2	1	684.331	723.378	689.335	733.387
IL17RA	Q96F46	QSVQSDQGYISR	Tryptic	y8	36.1	2	1	684.331	925.437	689.335	935.446
IL17RA	Q96F46	VAKLEPHLQPRGQP	Extended	y9	28.2	3	2			527.303	520.287
IL17RA	Q96F46	VAKLEPHLQPRGQP	Extended	b5	25.2	3	1			527.303	541.334
IL17RA	Q96F46	VAKLEPHLQPRGQP	Extended	y5	34.2	3	1			527.303	564.313
IL17RA	Q96F46	VAKLEPHLQPRGQP	Extended	y11	28.2	3	2			527.303	641.351
IL18	Q14116	DTKSDIIFFQRSVP	Extended	b11	47	2	2			831.94	681.358
IL18	Q14116	DTKSDIIFFQRSVP	Extended	y6	53	2	1			831.94	743.407
IL18	Q14116	DTKSDIIFFQRSVP	Extended	y7	53	2	1			831.94	890.476
IL18	Q14116	DTKSDIIFFQRSVP	Extended	y8	53	2	1			831.94	1003.56
IL18	Q14116	SDIIFFQR	Tryptic	b4	10	2	1	513.274	429.234	518.279	429.234
IL18	Q14116	SDIIFFQR	Tryptic	y4	17.8	2	1	513.274	597.314	518.279	607.323
IL18	Q14116	SDIIFFQR	Tryptic	y5	17.8	2	1	513.274	710.398	518.279	720.407
IL1R2	P27930	EDLHMDFK	Tryptic	y5	10	3	2	345.492	339.157	348.163	343.165
IL1R2	P27930	EDLHMDFK	Tryptic	y3	10	3	1	345.492	409.208	348.163	417.222
IL1R2	P27930	EDLHMDFK	Tryptic	y4	10	3	1	345.492	540.249	348.163	548.263
IL1R2	P27930	LEGEPVALR	Tryptic	b3	21.8	2	1	492.28	300.155	497.284	300.155
IL1R2	P27930	LEGEPVALR	Tryptic	b4	11.8	2	1	492.28	429.198	497.284	429.198
IL1R2	P27930	LEGEPVALR	Tryptic	y5	16.8	2	1	492.28	555.361	497.284	565.37
IL1RAP	Q9NPH3	GLDTMRQIQVFEDEPARIKC[CAM]PLF	Extended	b18	55	3	2			925.139	1055.53
IL1RAP	Q9NPH3	GLDTMRQIQVFEDEPARIKC[CAM]PLF	Extended	y9	55	3	1			925.139	1111.63
IL1RAP	Q9NPH3	GLDTMRQIQVFEDEPARIKC[CAM]PLF	Extended	b20	55	3	2			925.139	1199.6
IL1RAP	Q9NPH3	GLDTMRQIQVFEDEPARIKC[CAM]PLF	Extended	b13	55	3	1			925.139	1533.74
IL1RAP	Q9NPH3	QIQVFEDEPAR	Tryptic	y5	40.2	2	1	666.333	587.278	671.337	597.287
IL1RAP	Q9NPH3	QIQVFEDEPAR	Tryptic	y6	40.2	2	1	666.333	716.321	671.337	726.329
IL1RAP	Q9NPH3	QIQVFEDEPAR	Tryptic	y7	35.2	2	1	666.333	863.389	671.337	873.398
IL1RAP	Q9NPH3	QIQVFEDEPAR	Tryptic	y8	30.2	2	1	666.333	962.458	671.337	972.466
IL6ST	P40189	ILDYEVTLTR	Tryptic	y4	27.6	2	1	611.838	490.298	616.842	500.307
IL6ST	P40189	ILDYEVTLTR	Tryptic	y5	27.6	2	1	611.838	589.367	616.842	599.375
IL6ST	P40189	ILDYEVTLTR	Tryptic	y6	27.6	2	1	611.838	718.409	616.842	728.418
IL6ST	P40189	ILDYEVTLTR	Tryptic	y7	27.6	2	1	611.838	881.473	616.842	891.481
IL6ST	P40189	NGKILDYEVTLTRWKS	Extended	y5	42.5	3	1			645.019	687.381
IL6ST	P40189	NGKILDYEVTLTRWKS	Extended	y12	33.5	3	2			645.019	760.903
IL6ST	P40189	NGKILDYEVTLTRWKS	Extended	y13	36.5	3	2			645.019	817.445
IL6ST	P40189	NGKILDYEVTLTRWKS	Extended	y7	42.5	3	1			645.019	901.513
ILF2	Q12905	VLQSALAAIR	Tryptic	y4	23.2	2	1	521.324	430.277	526.329	440.286
ILF2	Q12905	VLQSALAAIR	Tryptic	y5	23.2	2	1	521.324	543.361	526.329	553.37
ILF2	Q12905	VLQSALAAIR	Tryptic	y7	23.2	2	1	521.324	701.43	526.329	711.439
ILF3	Q12906	EEMEKVLAGETLSVNDPPDVLDRQK	Extended	y9	52.7	3	2			941.475	539.3
ILF3	Q12906	EEMEKVLAGETLSVNDPPDVLDRQK	Extended	y9	55.7	3	1			941.475	1077.59
ILF3	Q12906	EEMEKVLAGETLSVNDPPDVLDRQK	Extended	y20	52.7	3	2			941.475	1088.58
ILF3	Q12906	EEMEKVLAGETLSVNDPPDVLDRQK	Extended	b16	52.7	3	1			941.475	1745.83
ILF3	Q12906	VLAGETLSVNDPPDVLDR	Tryptic	y7	44.2	2	1	955.497	811.431	960.501	821.439
ILF3	Q12906	VLAGETLSVNDPPDVLDR	Tryptic	y9	44.2	2	1	955.497	1040.5	960.501	1050.51
ILF3	Q12906	VLAGETLSVNDPPDVLDR	Tryptic	b11	44.2	2	1	955.497	1099.56	960.501	1099.56
ILF3	Q12906	VLAGETLSVNDPPDVLDR	Tryptic	y11	44.2	2	1	955.497	1226.6	960.501	1236.61
IRAK1	P51617	AIQFLHQDSPSLIHGDIK	Tryptic	y9	33.9	3	2	673.693	490.282	676.365	494.289
IRAK1	P51617	AIQFLHQDSPSLIHGDIK	Tryptic	b11	33.9	3	2	673.693	612.804	676.365	612.804
IRAK1	P51617	AIQFLHQDSPSLIHGDIK	Tryptic	y13	33.9	3	2	673.693	723.87	676.365	727.878
IRAK1	P51617	AIQFLHQDSPSLIHGDIK	Tryptic	y15	28.9	3	2	673.693	853.947	676.365	857.954
IRAK1	P51617	GPNQPVESDESLGGLSAALR	Tryptic	y5	28.6	3	1	666.336	517.309	669.672	527.318
IRAK1	P51617	GPNQPVESDESLGGLSAALR	Tryptic	b15	33.6	3	2	666.336	740.849	669.672	740.849
IRAK1	P51617	GPNQPVESDESLGGLSAALR	Tryptic	y8	28.6	3	1	666.336	744.436	669.672	754.445
IRAK1	P51617	GPNQPVESDESLGGLSAALR	Tryptic	b16	23.6	3	2	666.336	784.365	669.672	784.365
IRAK1	P51617	LQRGPNQPVESDESLGGLSAALRSWH	Extended	y6	55.6	3	1			938.81	779.419
IRAK1	P51617	LQRGPNQPVESDESLGGLSAALRSWH	Extended	b7	55.6	3	1			938.81	794.427
IRAK1	P51617	LQRGPNQPVESDESLGGLSAALRSWH	Extended	y11	55.6	3	1			938.81	1164.61
IRAK1	P51617	LQRGPNQPVESDESLGGLSAALRSWH	Extended	b23	55.6	3	2			938.81	1193.62
IRAK4	Q9NWZ3	ISDFGLAR	Tryptic	y4	19.2	2	1	439.74	416.262	444.744	426.27
IRAK4	Q9NWZ3	ISDFGLAR	Tryptic	b4	19.2	2	1	439.74	463.219	444.744	463.219
IRAK4	Q9NWZ3	ISDFGLAR	Tryptic	y5	19.2	2	1	439.74	563.33	444.744	573.338
IRAK4	Q9NWZ3	ISDFGLAR	Tryptic	y6	19.2	2	1	439.74	678.357	444.744	688.365
IRAK4	Q9NWZ3	TAKISDFGLARASE	Extended	b9	17.6	3	2			492.596	467.256
IRAK4	Q9NWZ3	TAKISDFGLARASE	Extended	y5	23.6	3	1			492.596	543.276
IRAK4	Q9NWZ3	TAKISDFGLARASE	Extended	b8	20.6	3	1			492.596	820.42
IRF2	P14316	NWAIHTGK	Tryptic	y5	10	3	2	309.5	278.166	312.171	282.173
IRF2	P14316	NWAIHTGK	Tryptic	y3	12.6	3	1	309.5	305.182	312.171	313.196
IRF2	P14316	NWAIHTGK	Tryptic	y5	10	3	1	309.5	555.325	312.171	563.339
IRF6	O14896	AWAVETGK	Tryptic	y3	23.8	2	1	431.227	305.182	435.234	313.196
IRF6	O14896	AWAVETGK	Tryptic	b3	10	2	1	431.227	329.161	435.234	329.161
IRF6	O14896	AWAVETGK	Tryptic	y5	13.8	2	1	431.227	533.293	435.234	541.307
IRF6	O14896	AWAVETGK	Tryptic	b5	10	2	1	431.227	557.272	435.234	557.272
IRF6	O14896	NTIFKAWAVETGKYQEGV	Extended	y7	29.2	3	1			683.689	788.403
IRF6	O14896	NTIFKAWAVETGKYQEGV	Extended	y15	29.2	3	2			683.689	860.943
IRF6	O14896	NTIFKAWAVETGKYQEGV	Extended	b15	26.2	3	2			683.689	873.459
IRF6	O14896	NTIFKAWAVETGKYQEGV	Extended	y8	32.2	3	1			683.689	889.451
IRF6	O14896	SFDSGSVR	Tryptic	b3	13.6	2	1	427.704	350.135	432.708	350.135
IRF6	O14896	SFDSGSVR	Tryptic	y3	18.6	2	1	427.704	361.219	432.708	371.228
IRF6	O14896	SFDSGSVR	Tryptic	y4	13.6	2	1	427.704	418.241	432.708	428.249
IRF6	O14896	SFDSGSVR	Tryptic	y5	18.6	2	1	427.704	505.273	432.708	515.281
IRF7	Q92985	GGGPPPEAETAER	Tryptic	y9	38.6	2	2	634.299	500.241	639.303	505.245
IRF7	Q92985	GGGPPPEAETAER	Tryptic	y10	28.6	2	2	634.299	548.767	639.303	553.771
IRF7	Q92985	GGGPPPEAETAER	Tryptic	y8	38.6	2	1	634.299	902.421	639.303	912.43
IRF7	Q92985	GGGPPPEAETAER	Tryptic	y9	33.6	2	1	634.299	999.474	639.303	1009.48
IRF9	Q00978	DLVRYFQGLGPPPKFQVT	Extended	y8	29.5	3	2			690.714	461.268
IRF9	Q00978	DLVRYFQGLGPPPKFQVT	Extended	b10	26.5	3	2			690.714	575.306
IRF9	Q00978	DLVRYFQGLGPPPKFQVT	Extended	y8	29.5	3	1			690.714	921.528
IRF9	Q00978	DLVRYFQGLGPPPKFQVT	Extended	b10	32.5	3	1			690.714	1149.61
IRF9	Q00978	GILVASNPR	Tryptic	y4	10.4	2	1	463.775	473.247	468.779	483.255
IRF9	Q00978	GILVASNPR	Tryptic	y5	15.4	2	1	463.775	544.284	468.779	554.292
IRF9	Q00978	GILVASNPR	Tryptic	y6	15.4	2	1	463.775	643.352	468.779	653.36
IRF9	Q00978	LERGILVASNPRGLF	Extended	b8	20.3	3	2			551.322	426.769
IRF9	Q00978	LERGILVASNPRGLF	Extended	b10	17.3	3	2			551.322	527.306
IRF9	Q00978	LERGILVASNPRGLF	Extended	y5	29.3	3	1			551.322	599.354
IRF9	Q00978	LERGILVASNPRGLF	Extended	y7	29.3	3	1			551.322	800.429
IRF9	Q00978	YFQGLGPPPK	Tryptic	y4	24.7	2	1	552.298	438.271	556.305	446.285
IRF9	Q00978	YFQGLGPPPK	Tryptic	y5	19.7	2	1	552.298	495.293	556.305	503.307
IRF9	Q00978	YFQGLGPPPK	Tryptic	b6	19.7	2	1	552.298	666.325	556.305	666.325
IRF9	Q00978	YFQGLGPPPK	Tryptic	y7	19.7	2	1	552.298	665.398	556.305	673.412
ISG20	Q96AZ6	ATMELYQISQR	Tryptic	y3	25.4	2	1	670.337	390.21	675.342	400.218
ISG20	Q96AZ6	ATMELYQISQR	Tryptic	y5	30.4	2	1	670.337	631.352	675.342	641.36
ISG20	Q96AZ6	ATMELYQISQR	Tryptic	y6	30.4	2	1	670.337	794.416	675.342	804.424
ISG20	Q96AZ6	ATMELYQISQR	Tryptic	b8	20.4	2	1	670.337	950.465	675.342	950.465
ISG20	Q96AZ6	FIRPEGEITDYR	Tryptic	b7	11.1	3	2	499.256	415.214	502.592	415.214
ISG20	Q96AZ6	FIRPEGEITDYR	Tryptic	b8	11.1	3	2	499.256	471.756	502.592	471.756
ISG20	Q96AZ6	FIRPEGEITDYR	Tryptic	y4	16.1	3	1	499.256	554.257	502.592	564.265
ISG20	Q96AZ6	FIRPEGEITDYR	Tryptic	b7	16.1	3	1	499.256	829.42	502.592	829.42
ITGAL	P20701	GHAVVGAVGAK	Tryptic	b3	26.3	2	1	483.28	266.125	487.287	266.125
ITGAL	P20701	GHAVVGAVGAK	Tryptic	y6	26.3	2	1	483.28	502.298	487.287	510.313
ITGAL	P20701	GHAVVGAVGAK	Tryptic	y7	21.3	2	1	483.28	601.367	487.287	609.381
ITGAL	P20701	GHAVVGAVGAK	Tryptic	y8	21.3	2	1	483.28	700.435	487.287	708.449
ITGAL	P20701	SRQKTSLLASGAPRYQHM	Extended	y6	44.1	3	1			681.026	841.401
ITGAL	P20701	SRQKTSLLASGAPRYQHM	Extended	y8	41.1	3	1			681.026	969.46
ITGAL	P20701	SRQKTSLLASGAPRYQHM	Extended	y9	44.1	3	1			681.026	1056.49
ITGAL	P20701	SRQKTSLLASGAPRYQHM	Extended	y10	44.1	3	1			681.026	1127.53
ITGAL	P20701	TSLLASGAPR	Tryptic	b4	11.5	2	1	486.777	415.255	491.781	415.255
ITGAL	P20701	TSLLASGAPR	Tryptic	y6	16.5	2	1	486.777	558.299	491.781	568.308
ITGAL	P20701	TSLLASGAPR	Tryptic	y7	16.5	2	1	486.777	671.383	491.781	681.392
ITGB1	P05556	GEVFNELVGK	Tryptic	y6	24.4	2	1	546.29	659.372	550.297	667.386
ITGB1	P05556	GEVFNELVGK	Tryptic	b7	24.4	2	1	546.29	789.378	550.297	789.378
ITGB1	P05556	GEVFNELVGK	Tryptic	y7	24.4	2	1	546.29	806.441	550.297	814.455
ITGB1	P05556	LTNKGEVFNELVGKQR	Extended	y4	41.1	3	1			614.01	496.308
ITGB1	P05556	LTNKGEVFNELVGKQR	Extended	y5	41.1	3	1			614.01	595.377
ITGB1	P05556	LTNKGEVFNELVGKQR	Extended	y10	35.1	3	2			614.01	599.345
ITGB1	P05556	LTNKGEVFNELVGKQR	Extended	y12	35.1	3	2			614.01	692.377
ITGB2	P05107	ALNEITESGR	Tryptic	b4	19.3	2	1	545.28	428.214	550.285	428.214
ITGB2	P05107	ALNEITESGR	Tryptic	y4	19.3	2	1	545.28	448.215	550.285	458.223
ITGB2	P05107	ALNEITESGR	Tryptic	y6	19.3	2	1	545.28	662.347	550.285	672.355
ITGB2	P05107	GDLLRALNEITESGRIGFGS	Extended	b7	42.2	3	1			705.707	739.446
ITGB2	P05107	GDLLRALNEITESGRIGFGS	Extended	y8	39.2	3	1			705.707	790.408
ITGB2	P05107	GDLLRALNEITESGRIGFGS	Extended	b16	27.2	3	2			705.707	874.98
ITGB2	P05107	GDLLRALNEITESGRIGFGS	Extended	b17	27.2	3	2			705.707	903.491
ITGB2	P05107	KLSSRVFLDHNALPDTLKVTYDS	Extended	b12	52.9	3	2			876.469	684.873
ITGB2	P05107	KLSSRVFLDHNALPDTLKVTYDS	Extended	b13	46.9	3	2			876.469	741.415
ITGB2	P05107	KLSSRVFLDHNALPDTLKVTYDS	Extended	b17	52.9	3	2			876.469	954.521
ITGB2	P05107	KLSSRVFLDHNALPDTLKVTYDS	Extended	y10	52.9	3	1			876.469	1146.58
ITGB2	P05107	VFLDHNALPDTLK	Tryptic	b8	10	3	2	494.937	455.743	497.608	455.743
ITGB2	P05107	VFLDHNALPDTLK	Tryptic	y10	10.9	3	2	494.937	562.291	497.608	566.298
ITGB2	P05107	VFLDHNALPDTLK	Tryptic	y5	10.9	3	1	494.937	573.324	497.608	581.338
ITGB2	P05107	VFLDHNALPDTLK	Tryptic	b7	10.9	3	1	494.937	797.394	497.608	797.394
KARS	Q15046	ALGMKLPETNLFETEETRK	Extended	y6	46.7	3	1			739.72	773.403
KARS	Q15046	ALGMKLPETNLFETEETRK	Extended	y13	43.7	3	2			739.72	802.396
KARS	Q15046	ALGMKLPETNLFETEETRK	Extended	y14	43.7	3	2			739.72	858.938
KARS	Q15046	ALGMKLPETNLFETEETRK	Extended	y7	46.7	3	1			739.72	902.445
KARS	Q15046	LPETNLFETEETR	Tryptic	y5	36.2	2	1	789.886	635.299	794.89	645.308
KARS	Q15046	LPETNLFETEETR	Tryptic	y6	36.2	2	1	789.886	764.342	794.89	774.35
KARS	Q15046	LPETNLFETEETR	Tryptic	y7	36.2	2	1	789.886	911.411	794.89	921.419
KARS	Q15046	LPETNLFETEETR	Tryptic	y8	36.2	2	1	789.886	1024.49	794.89	1034.5
KRT1	P04264	GSRSLVNLGGSKSIS	Extended	b8	17.6	3	2			490.61	414.24
KRT1	P04264	GSRSLVNLGGSKSIS	Extended	b9	17.6	3	2			490.61	442.751
KRT1	P04264	GSRSLVNLGGSKSIS	Extended	y6	20.6	3	1			490.61	586.329
KRT1	P04264	GSRSLVNLGGSKSIS	Extended	y7	20.6	3	1			490.61	643.35
KRT1	P04264	SLVNLGGSK	Tryptic	y4	24.1	2	1	437.753	348.188	441.76	356.202
KRT1	P04264	SLVNLGGSK	Tryptic	y5	19.1	2	1	437.753	461.272	441.76	469.286
KRT1	P04264	SLVNLGGSK	Tryptic	y6	14.1	2	1	437.753	575.315	441.76	583.329
KRT1	P04264	VLQTKWELLQQVDTSTRTHNLE	Extended	y17	47.2	3	2			883.801	1040.52
KRT1	P04264	VLQTKWELLQQVDTSTRTHNLE	Extended	b19	50.2	3	2			883.801	1138.11
KRT1	P04264	VLQTKWELLQQVDTSTRTHNLE	Extended	y19	50.2	3	2			883.801	1155.09
KRT1	P04264	VLQTKWELLQQVDTSTRTHNLE	Extended	y10	53.2	3	1			883.801	1183.56
KRT1	P04264	WELLQQVDTSTR	Tryptic	y5	33.7	2	1	738.378	579.273	743.382	589.282
KRT1	P04264	WELLQQVDTSTR	Tryptic	y7	33.7	2	1	738.378	806.4	743.382	816.409
KRT1	P04264	WELLQQVDTSTR	Tryptic	y8	33.7	2	1	738.378	934.459	743.382	944.467
KRT1	P04264	WELLQQVDTSTR	Tryptic	y9	33.7	2	1	738.378	1047.54	743.382	1057.55
LCP2	Q13094	DGARFLNLTENDIQKFPKL	Extended	y3	46.9	3	1			743.07	357.25
LCP2	Q13094	DGARFLNLTENDIQKFPKL	Extended	y9	40.9	3	2			743.07	555.823
LCP2	Q13094	DGARFLNLTENDIQKFPKL	Extended	b8	46.9	3	1			743.07	887.473
LCP2	Q13094	DGARFLNLTENDIQKFPKL	Extended	b16	43.9	3	2			743.07	935.981
LCP2	Q13094	ESQVYLLGTGLR	Tryptic	y5	30.3	2	1	668.367	503.294	673.371	513.302
LCP2	Q13094	ESQVYLLGTGLR	Tryptic	y6	30.3	2	1	668.367	616.378	673.371	626.386
LCP2	Q13094	ESQVYLLGTGLR	Tryptic	b7	20.3	2	1	668.367	833.44	673.371	833.44
LCP2	Q13094	ESQVYLLGTGLR	Tryptic	y8	30.3	2	1	668.367	892.525	673.371	902.533
LCP2	Q13094	FLNLTENDIQK	Tryptic	b3	30.3	2	1	667.851	375.203	671.858	375.203
LCP2	Q13094	FLNLTENDIQK	Tryptic	y6	30.3	2	1	667.851	746.368	671.858	754.382
LCP2	Q13094	FLNLTENDIQK	Tryptic	y7	25.3	2	1	667.851	847.416	671.858	855.43
LCP2	Q13094	FLNLTENDIQK	Tryptic	y8	30.3	2	1	667.851	960.5	671.858	968.514
LCP2	Q13094	YQKESQVYLLGTGLRGKE	Extended	y14	35.6	3	2			693.708	765.929
LCP2	Q13094	YQKESQVYLLGTGLRGKE	Extended	y8	41.6	3	1			693.708	827.461
LCP2	Q13094	YQKESQVYLLGTGLRGKE	Extended	y15	35.6	3	2			693.708	830.451
LCP2	Q13094	YQKESQVYLLGTGLRGKE	Extended	y9	44.6	3	1			693.708	940.545
LGALS1	P09382	LPDGYEFK	Tryptic	y4	21.4	2	1	484.74	586.287	488.747	594.301
LGALS1	P09382	LPDGYEFK	Tryptic	y5	21.4	2	1	484.74	643.309	488.747	651.323
LGALS1	P09382	LPDGYEFK	Tryptic	b6	21.4	2	1	484.74	675.298	488.747	675.298
LGALS1	P09382	LPDGYEFK	Tryptic	y6	21.4	2	1	484.74	758.336	488.747	766.35
LGALS3	P17931	VAVNDAHLLQYNHR	Tryptic	y9	18.4	3	2	550.622	576.307	553.958	581.311
LGALS3	P17931	VAVNDAHLLQYNHR	Tryptic	y10	10	3	2	550.622	633.821	553.958	638.825
LGALS3	P17931	VAVNDAHLLQYNHR	Tryptic	y11	18.4	3	2	550.622	690.842	553.958	695.846
LGALS3BP	Q08380	IDITLSSVK	Tryptic	b3	36.6	2	1	488.29	342.202	492.297	342.202
LGALS3BP	Q08380	IDITLSSVK	Tryptic	y5	16.6	2	1	488.29	533.329	492.297	541.344
LGALS3BP	Q08380	IDITLSSVK	Tryptic	y6	16.6	2	1	488.29	634.377	492.297	642.391
LTA4H	P09960	AILPC[CAM]QDTPSVK	Tryptic	y4	40.1	2	1	664.848	430.266	668.855	438.28
LTA4H	P09960	AILPC[CAM]QDTPSVK	Tryptic	y9	25.1	2	2	664.848	516.245	668.855	520.252
LTA4H	P09960	AILPC[CAM]QDTPSVK	Tryptic	y9	30.1	2	1	664.848	1031.48	668.855	1039.5
LTA4H	P09960	TLTGTAALTVQSQEDNLR	Tryptic	y4	32.4	3	1	640.001	517.273	643.337	527.281
LTA4H	P09960	TLTGTAALTVQSQEDNLR	Tryptic	y6	27.4	3	1	640.001	774.374	643.337	784.382
LTA4H	P09960	TLTGTAALTVQSQEDNLR	Tryptic	y7	27.4	3	1	640.001	861.406	643.337	871.414
LTA4H	P09960	TLTGTAALTVQSQEDNLR	Tryptic	y8	27.4	3	1	640.001	989.465	643.337	999.473
LTBP2	Q14767	LRRSSAAGEGTLARAQP	Extended	b9	36.7	3	2			584.323	464.752
LTBP2	Q14767	LRRSSAAGEGTLARAQP	Extended	y5	36.7	3	1			584.323	552.313
LTBP2	Q14767	LRRSSAAGEGTLARAQP	Extended	y6	39.7	3	1			584.323	665.397
LTBP2	Q14767	LRRSSAAGEGTLARAQP	Extended	y8	39.7	3	1			584.323	823.466
LTBP2	Q14767	SSAAGEGTLAR	Tryptic	y5	22.6	2	1	510.259	517.309	515.264	527.318
LTBP2	Q14767	SSAAGEGTLAR	Tryptic	y6	17.6	2	1	510.259	646.352	515.264	656.36
LTBP2	Q14767	SSAAGEGTLAR	Tryptic	y7	17.6	2	1	510.259	703.373	515.264	713.382
LTBP2	Q14767	SSAAGEGTLAR	Tryptic	y8	22.6	2	1	510.259	774.41	515.264	784.419
LTBP2	Q14767	SSEVYAQLC[CAM]NVAR	Tryptic	y5	34.2	2	1	748.862	619.298	753.866	629.306
LTBP2	Q14767	SSEVYAQLC[CAM]NVAR	Tryptic	y6	29.2	2	1	748.862	732.382	753.866	742.39
LTBP2	Q14767	SSEVYAQLC[CAM]NVAR	Tryptic	y7	34.2	2	1	748.862	860.441	753.866	870.449
LTBP2	Q14767	SSEVYAQLC[CAM]NVAR	Tryptic	y8	39.2	2	1	748.862	931.478	753.866	941.486
LYN	P07948	DFDPVHGDVIK	Tryptic	y8	28	2	2	621.312	432.751	625.319	436.758
LYN	P07948	DFDPVHGDVIK	Tryptic	y5	38	2	1	621.312	531.314	625.319	539.328
LYN	P07948	DFDPVHGDVIK	Tryptic	y6	33	2	1	621.312	668.373	625.319	676.387
LYN	P07948	DFDPVHGDVIK	Tryptic	y8	28	2	1	621.312	864.494	625.319	872.508
LYN	P07948	VLEEHGEWWK	Tryptic	y6	18.4	3	2	438.216	421.701	440.887	425.708
LYN	P07948	VLEEHGEWWK	Tryptic	y7	13.4	3	2	438.216	486.222	440.887	490.229
LYN	P07948	VLEEHGEWWK	Tryptic	b5	13.4	3	1	438.216	608.304	440.887	608.304
LYN	P07948	VLEEHGEWWK	Tryptic	y5	18.4	3	1	438.216	705.335	440.887	713.35
MAP3K7IP1	A8K6K3	QTSLDAVAQAVVDR	Tryptic	y7	38.6	2	1	736.889	758.416	741.893	768.424
MAP3K7IP1	A8K6K3	QTSLDAVAQAVVDR	Tryptic	y8	28.6	2	1	736.889	857.484	741.893	867.492
MAP3K7IP1	A8K6K3	QTSLDAVAQAVVDR	Tryptic	y9	28.6	2	1	736.889	928.521	741.893	938.529
MIF	P14174	LLC[CAM]GLLAER	Tryptic	y3	18.2	2	1	522.797	375.199	527.801	385.207
MIF	P14174	LLC[CAM]GLLAER	Tryptic	y4	18.2	2	1	522.797	488.283	527.801	498.291
MIF	P14174	LLC[CAM]GLLAER	Tryptic	y6	18.2	2	1	522.797	658.388	527.801	668.397
MIF	P14174	MPMFIVNTNVPR	Tryptic	y6	32.3	2	1	709.868	700.374	714.872	710.382
MIF	P14174	MPMFIVNTNVPR	Tryptic	y7	37.3	2	1	709.868	799.442	714.872	809.45
MIF	P14174	MPMFIVNTNVPR	Tryptic	y8	37.3	2	1	709.868	912.526	714.872	922.534
MIF	P14174	MPMFIVNTNVPR	Tryptic	y9	37.3	2	1	709.868	1059.59	714.872	1069.6
MIF	P14174	MPMFIVNTNVPRASVPDG	Extended	y3	27.8	3	1			652.33	288.119
MIF	P14174	MPMFIVNTNVPRASVPDG	Extended	b10	21.8	3	2			652.33	574.286
MIF	P14174	MPMFIVNTNVPRASVPDG	Extended	y8	27.8	3	1			652.33	808.419
MIF	P14174	MPMFIVNTNVPRASVPDG	Extended	b15	24.8	3	2			652.33	834.435
MSH6	P52701	GLRRSVAPAAPTSC[CAM]DFSPGDLVWAKMEG	Extended	b20	58.2	3	2			995.16	1021.99
MSH6	P52701	GLRRSVAPAAPTSC[CAM]DFSPGDLVWAKMEG	Extended	b22	58.2	3	2			995.16	1128.07
MSH6	P52701	GLRRSVAPAAPTSC[CAM]DFSPGDLVWAKMEG	Extended	b23	58.2	3	2			995.16	1221.11
MSH6	P52701	GLRRSVAPAAPTSC[CAM]DFSPGDLVWAKMEG	Extended	b25	58.2	3	2			995.16	1324.68
MSH6	P52701	SVAPAAPTSC[CAM]DFSPGDLVWAK	Tryptic	y15	50.7	2	2	1088.52	840.39	1092.53	844.397
MSH6	P52701	SVAPAAPTSC[CAM]DFSPGDLVWAK	Tryptic	y16	50.7	2	2	1088.52	875.909	1092.53	879.916
MSH6	P52701	SVAPAAPTSC[CAM]DFSPGDLVWAK	Tryptic	y18	50.7	2	2	1088.52	959.954	1092.53	963.961
MSN	P26038	EDAVLEYLK	Tryptic	y3	24.1	2	1	540.285	423.26	544.292	431.274
MSN	P26038	EDAVLEYLK	Tryptic	y4	24.1	2	1	540.285	552.303	544.292	560.317
MSN	P26038	EDAVLEYLK	Tryptic	y5	24.1	2	1	540.285	665.387	544.292	673.401
MSN	P26038	EDAVLEYLK	Tryptic	y6	24.1	2	1	540.285	764.455	544.292	772.469
MSR1	P21757	GQVVC[CAM]RSLGYPGVQAVHKAAHFGQ	Extended	y14	49.1	3	2			858.779	727.891
MSR1	P21757	GQVVC[CAM]RSLGYPGVQAVHKAAHFGQ	Extended	b7	46.1	3	1			858.779	787.388
MSR1	P21757	GQVVC[CAM]RSLGYPGVQAVHKAAHFGQ	Extended	b21	52.1	3	2			858.779	1112.59
MSR1	P21757	GQVVC[CAM]RSLGYPGVQAVHKAAHFGQ	Extended	b10	52.1	3	1			858.779	1120.56
MSR1	P21757	IQENTFK	Tryptic	b3	14.2	2	1	440.232	371.193	444.239	371.193
MSR1	P21757	IQENTFK	Tryptic	y3	19.2	2	1	440.232	395.229	444.239	403.243
MSR1	P21757	IQENTFK	Tryptic	y4	19.2	2	1	440.232	509.272	444.239	517.286
MSR1	P21757	SLGYPGVQAVHK	Tryptic	y8	28.4	2	2	628.343	418.243	632.35	422.25
MSR1	P21757	SLGYPGVQAVHK	Tryptic	y9	28.4	2	2	628.343	499.775	632.35	503.782
MSR1	P21757	SLGYPGVQAVHK	Tryptic	y7	33.4	2	1	628.343	738.426	632.35	746.44
MSR1	P21757	SLGYPGVQAVHK	Tryptic	y8	28.4	2	1	628.343	835.478	632.35	843.493
MTIF2	P46199	GLVTTAIIQR	Tryptic	y3	13.9	2	1	536.33	416.262	541.334	426.27
MTIF2	P46199	GLVTTAIIQR	Tryptic	y4	13.9	2	1	536.33	529.346	541.334	539.354
MTIF2	P46199	GLVTTAIIQR	Tryptic	y5	18.9	2	1	536.33	600.383	541.334	610.391
MTIF2	P46199	GLVTTAIIQR	Tryptic	y7	18.9	2	1	536.33	802.478	541.334	812.486
MTIF2	P46199	LVEDLQEELSSR	Tryptic	y5	32.3	2	1	709.362	591.31	714.366	601.318
MTIF2	P46199	LVEDLQEELSSR	Tryptic	y6	32.3	2	1	709.362	720.352	714.366	730.361
MTIF2	P46199	LVEDLQEELSSR	Tryptic	y7	32.3	2	1	709.362	848.411	714.366	858.419
MTIF2	P46199	LVEDLQEELSSR	Tryptic	y9	32.3	2	1	709.362	1076.52	714.366	1086.53
MYD88	Q99836	LEIRQLETQADPTGRLLDA	Extended	b10	33.7	3	2			717.054	591.827
MYD88	Q99836	LEIRQLETQADPTGRLLDA	Extended	b11	30.7	3	2			717.054	649.341
MYD88	Q99836	LEIRQLETQADPTGRLLDA	Extended	y8	39.7	3	1			717.054	852.481
MYD88	Q99836	LEIRQLETQADPTGRLLDA	Extended	b16	33.7	3	2			717.054	916.499
MYD88	Q99836	QLETQADPTGR	Tryptic	y4	37.4	2	1	608.302	430.241	613.306	440.249
MYD88	Q99836	QLETQADPTGR	Tryptic	y5	27.4	2	1	608.302	545.268	613.306	555.276
MYD88	Q99836	QLETQADPTGR	Tryptic	y6	32.4	2	1	608.302	616.305	613.306	626.313
MYD88	Q99836	QLETQADPTGR	Tryptic	y8	32.4	2	1	608.302	845.411	613.306	855.419
MYD88	Q99836	QQQEEAEKPLQVAAVDSSVPR	Tryptic	y6	33.2	3	1	770.396	660.331	773.732	670.339
MYD88	Q99836	QQQEEAEKPLQVAAVDSSVPR	Tryptic	y7	33.2	3	1	770.396	759.4	773.732	769.408
MYD88	Q99836	QQQEEAEKPLQVAAVDSSVPR	Tryptic	y8	38.2	3	1	770.396	830.437	773.732	840.445
MYD88	Q99836	QQQEEAEKPLQVAAVDSSVPR	Tryptic	y9	38.2	3	1	770.396	901.474	773.732	911.482
MYD88	Q99836	YILKQQQEEAEKPLQVAAVDSSVPRTAEL	Extended	y6	62.1	3	1			1084.24	696.391
MYD88	Q99836	YILKQQQEEAEKPLQVAAVDSSVPRTAEL	Extended	y9	59.1	3	1			1084.24	969.524
MYD88	Q99836	YILKQQQEEAEKPLQVAAVDSSVPRTAEL	Extended	b20	62.1	3	2			1084.24	1141.6
MYD88	Q99836	YILKQQQEEAEKPLQVAAVDSSVPRTAEL	Extended	y13	62.1	3	1			1084.24	1325.69
NCF4	Q15080	AEALFDFTGNSK	Tryptic	y7	29.4	2	1	650.314	768.352	654.322	776.366
NCF4	Q15080	AEALFDFTGNSK	Tryptic	y8	24.4	2	1	650.314	915.421	654.322	923.435
NCF4	Q15080	AEALFDFTGNSK	Tryptic	y9	24.4	2	1	650.314	1028.5	654.322	1036.52
NCF4	Q15080	APRAEALFDFTGNSKLEL	Extended	b11	25.3	3	2			663.017	610.309
NCF4	Q15080	APRAEALFDFTGNSKLEL	Extended	b12	28.3	3	2			663.017	638.82
NCF4	Q15080	APRAEALFDFTGNSKLEL	Extended	y7	31.3	3	1			663.017	768.434
NCF4	Q15080	APRAEALFDFTGNSKLEL	Extended	b15	28.3	3	2			663.017	807.412
NCF4	Q15080	EDIALNYR	Tryptic	y3	12	2	1	497.254	452.225	502.258	462.233
NCF4	Q15080	EDIALNYR	Tryptic	y4	17	2	1	497.254	565.309	502.258	575.318
NCF4	Q15080	EDIALNYR	Tryptic	y5	17	2	1	497.254	636.346	502.258	646.355
NCF4	Q15080	REFQREDIALNYRDAEGD	Extended	b7	46.6	3	2			736.35	481.228
NCF4	Q15080	REFQREDIALNYRDAEGD	Extended	b11	46.6	3	2			736.35	686.852
NCF4	Q15080	REFQREDIALNYRDAEGD	Extended	y9	46.6	3	1			736.35	1062.47
NCF4	Q15080	REFQREDIALNYRDAEGD	Extended	y11	46.6	3	1			736.35	1246.59
NCK1	P16333	ALNERGHEGDFLIRDSESS	Extended	b10	45.6	3	2			714.674	540.247
NCK1	P16333	ALNERGHEGDFLIRDSESS	Extended	b11	42.6	3	2			714.674	613.781
NCK1	P16333	ALNERGHEGDFLIRDSESS	Extended	b12	42.6	3	2			714.674	670.323
NCK1	P16333	ALNERGHEGDFLIRDSESS	Extended	y7	45.6	3	1			714.674	803.377
NCK1	P16333	GHEGDFLIR	Tryptic	y3	10	3	2	348.514	201.147	351.85	206.151
NCK1	P16333	GHEGDFLIR	Tryptic	b6	10	3	2	348.514	322.127	351.85	322.127
NCK1	P16333	GHEGDFLIR	Tryptic	y3	10	3	1	348.514	401.287	351.85	411.295
NCK1	P16333	GHEGDFLIR	Tryptic	b6	10	3	1	348.514	643.247	351.85	643.247
NCK1	P16333	MNKTGFVPSNYVERKNS	Extended	y10	40.2	3	2			660.999	602.303
NCK1	P16333	MNKTGFVPSNYVERKNS	Extended	y13	37.2	3	2			660.999	753.882
NCK1	P16333	MNKTGFVPSNYVERKNS	Extended	y14	34.2	3	2			660.999	804.406
NCK1	P16333	TGFVPSNYVER	Tryptic	b4	23.7	2	1	634.817	405.213	639.821	405.213
NCK1	P16333	TGFVPSNYVER	Tryptic	y8	23.7	2	2	634.817	482.248	639.821	487.252
NCK1	P16333	TGFVPSNYVER	Tryptic	y7	28.7	2	1	634.817	864.421	639.821	874.429
NFKB1	P19838	VFETLEAR	Tryptic	y3	16.3	2	1	482.759	375.199	487.763	385.207
NFKB1	P19838	VFETLEAR	Tryptic	b5	11.3	2	1	482.759	590.318	487.763	590.318
NFKB1	P19838	VFETLEAR	Tryptic	y5	16.3	2	1	482.759	589.33	487.763	599.339
NFKB1	P19838	YVC[CAM]EGPSHGGLPGASSEK	Tryptic	b11	21.1	3	2	611.281	579.256	613.952	579.256
NFKB1	P19838	YVC[CAM]EGPSHGGLPGASSEK	Tryptic	y14	26.1	3	2	611.281	640.815	613.952	644.822
NFKB1	P19838	YVC[CAM]EGPSHGGLPGASSEK	Tryptic	y7	36.1	3	1	611.281	675.331	613.952	683.345
NFKB1	P19838	YVC[CAM]EGPSHGGLPGASSEK	Tryptic	y15	26.1	3	2	611.281	705.336	613.952	709.344
NFKB2	Q00653	DSGEEAAEPSAPSR	Tryptic	y6	31.9	2	1	701.808	614.326	706.812	624.334
NFKB2	Q00653	DSGEEAAEPSAPSR	Tryptic	y7	36.9	2	1	701.808	743.368	706.812	753.377
NFKB2	Q00653	DSGEEAAEPSAPSR	Tryptic	b8	26.9	2	1	701.808	789.29	706.812	789.29
NFKB2	Q00653	DSGEEAAEPSAPSR	Tryptic	y8	36.9	2	1	701.808	814.405	706.812	824.414
NFKB2	Q00653	PSRDSGEEAAEPSAPSRTPQ	Extended	y9	32.6	3	2			693.659	475.75
NFKB2	Q00653	PSRDSGEEAAEPSAPSRTPQ	Extended	b11	32.6	3	2			693.659	565.241
NFKB2	Q00653	PSRDSGEEAAEPSAPSRTPQ	Extended	y9	38.6	3	1			693.659	950.493
NFKB2	Q00653	PSRDSGEEAAEPSAPSRTPQ	Extended	b11	38.6	3	1			693.659	1129.48
NFKB2	Q00653	QTTSPSGSLLR	Tryptic	y7	25.7	2	2	573.809	365.216	578.813	370.22
NFKB2	Q00653	QTTSPSGSLLR	Tryptic	y7	30.7	2	1	573.809	729.425	578.813	739.434
NFKB2	Q00653	QTTSPSGSLLR	Tryptic	y8	30.7	2	1	573.809	816.457	578.813	826.466
NFKB2	Q00653	TYRQTTSPSGSLLRSYE	Extended	y10	30.8	3	2			652.661	559.789
NFKB2	Q00653	TYRQTTSPSGSLLRSYE	Extended	y5	33.8	3	1			652.661	677.349
NFKB2	Q00653	TYRQTTSPSGSLLRSYE	Extended	b7	33.8	3	1			652.661	838.405
NFKBIA	P25963	ALTMEVIR	Tryptic	b3	15.5	2	1	466.765	286.176	471.769	286.176
NFKBIA	P25963	ALTMEVIR	Tryptic	y3	20.5	2	1	466.765	387.271	471.769	397.28
NFKBIA	P25963	ALTMEVIR	Tryptic	y4	20.5	2	1	466.765	516.314	471.769	526.322
NFKBIA	P25963	ALTMEVIR	Tryptic	y5	15.5	2	1	466.765	647.355	471.769	657.363
NFKBIA	P25963	IHEEKALTMEVIRQVKGD	Extended	y8	39	3	2			702.713	462.779
NFKBIA	P25963	IHEEKALTMEVIRQVKGD	Extended	b11	36	3	2			702.713	641.329
NFKBIA	P25963	IHEEKALTMEVIRQVKGD	Extended	y15	42	3	2			702.713	863.973
NFKBIA	P25963	IHEEKALTMEVIRQVKGD	Extended	b15	39	3	2			702.713	894.489
NFKBIB	Q15653	DAGADLDKPEPTC[CAM]GR	Tryptic	y8	12.7	3	2	534.579	472.735	537.915	477.739
NFKBIB	Q15653	DAGADLDKPEPTC[CAM]GR	Tryptic	y10	12.7	3	2	534.579	586.79	537.915	591.794
NFKBIB	Q15653	DAGADLDKPEPTC[CAM]GR	Tryptic	y11	12.7	3	2	534.579	644.304	537.915	649.308
NFKBIB	Q15653	DAGADLDKPEPTC[CAM]GR	Tryptic	y12	17.7	3	2	534.579	679.822	537.915	684.826
NFKBIB	Q15653	EAPDTYLAQGPDR	Tryptic	y4	42.6	2	1	716.839	444.22	721.843	454.228
NFKBIB	Q15653	EAPDTYLAQGPDR	Tryptic	y5	32.6	2	1	716.839	572.279	721.843	582.287
NFKBIB	Q15653	EAPDTYLAQGPDR	Tryptic	y6	37.6	2	1	716.839	643.316	721.843	653.324
NFKBIB	Q15653	EAPDTYLAQGPDR	Tryptic	y7	37.6	2	1	716.839	756.4	721.843	766.408
NFKBIE	O00221	AGADSLLR	Tryptic	b5	10	2	1	401.725	402.162	406.729	402.162
NFKBIE	O00221	AGADSLLR	Tryptic	y3	10	2	1	401.725	401.287	406.729	411.295
NFKBIE	O00221	AGADSLLR	Tryptic	y4	17.4	2	1	401.725	488.319	406.729	498.327
NFKBIE	O00221	SGKTALHLAVETQERGLV	Extended	b9	36.2	3	2			640.358	440.256
NFKBIE	O00221	SGKTALHLAVETQERGLV	Extended	b10	33.2	3	2			640.358	489.79
NFKBIE	O00221	SGKTALHLAVETQERGLV	Extended	b11	33.2	3	2			640.358	554.311
NFKBIE	O00221	SGKTALHLAVETQERGLV	Extended	y7	39.2	3	1			640.358	812.45
NFKBIE	O00221	STLC[CAM]KAGADSLLRNVEDE	Extended	b9	51.9	2	1			994.485	904.419
NFKBIE	O00221	STLC[CAM]KAGADSLLRNVEDE	Extended	y9	60.9	2	1			994.485	1084.55
NFKBIE	O00221	STLC[CAM]KAGADSLLRNVEDE	Extended	y12	60.9	2	1			994.485	1327.64
NFKBIE	O00221	STLC[CAM]KAGADSLLRNVEDE	Extended	y13	60.9	2	1			994.485	1398.67
NFKBIE	O00221	TALHLAVETQER	Tryptic	b8	10	3	2	456.581	418.237	459.917	418.237
NFKBIE	O00221	TALHLAVETQER	Tryptic	y4	14.2	3	1	456.581	533.268	459.917	543.276
NFKBIE	O00221	TALHLAVETQER	Tryptic	b6	14.2	3	1	456.581	607.356	459.917	607.356
NFKBIE	O00221	TALHLAVETQER	Tryptic	y5	14.2	3	1	456.581	662.31	459.917	672.319
NME1	P15531	IQVGRNIIHGSDSVESAEKEIGLWF	Extended	b15	55.3	3	2			931.487	803.421
NME1	P15531	IQVGRNIIHGSDSVESAEKEIGLWF	Extended	b8	55.3	3	1			931.487	894.552
NME1	P15531	IQVGRNIIHGSDSVESAEKEIGLWF	Extended	b21	52.3	3	2			931.487	1136.09
NME1	P15531	IQVGRNIIHGSDSVESAEKEIGLWF	Extended	b22	55.3	3	2			931.487	1164.61
NME1	P15531	NIIHGSDSVESAEK	Tryptic	y4	20.9	3	1	495.911	434.225	498.582	442.239
NME1	P15531	NIIHGSDSVESAEK	Tryptic	y5	15.9	3	1	495.911	563.267	498.582	571.281
NME1	P15531	NIIHGSDSVESAEK	Tryptic	y6	15.9	3	1	495.911	662.336	498.582	670.35
NME1	P15531	NIIHGSDSVESAEK	Tryptic	b8	15.9	3	1	495.911	824.39	498.582	824.39
NOTCH2	Q04721	AGSKVFLEIDNRQC[CAM]V	Extended	b12	24.7	3	2			582.634	670.863
NOTCH2	Q04721	AGSKVFLEIDNRQC[CAM]V	Extended	y6	27.7	3	1			582.634	801.355
NOTCH2	Q04721	AGSKVFLEIDNRQC[CAM]V	Extended	b8	27.7	3	1			582.634	832.456
NOTCH2	Q04721	VFLEIDNR	Tryptic	y3	17.3	2	1	503.272	404.189	508.276	414.197
NOTCH2	Q04721	VFLEIDNR	Tryptic	b4	17.3	2	1	503.272	489.271	508.276	489.271
NOTCH2	Q04721	VFLEIDNR	Tryptic	y4	17.3	2	1	503.272	517.273	508.276	527.281
NOTCH2	Q04721	VFLEIDNR	Tryptic	y5	22.3	2	1	503.272	646.315	508.276	656.324
NPEPPS	P55786	SPVYLTVLK	Tryptic	y7	22.6	2	2	510.31	418.268	514.318	422.275
NPEPPS	P55786	SPVYLTVLK	Tryptic	y8	22.6	2	2	510.31	466.794	514.318	470.802
NPEPPS	P55786	SPVYLTVLK	Tryptic	y5	22.6	2	1	510.31	573.397	514.318	581.411
NPEPPS	P55786	SPVYLTVLK	Tryptic	y6	22.6	2	1	510.31	736.46	514.318	744.475
NPM1	P06748	DYHFKVDNDENEHQLSLRTVSLG	Extended	y18	54.3	3	2			909.44	1018.5
NPM1	P06748	DYHFKVDNDENEHQLSLRTVSLG	Extended	y19	51.3	3	2			909.44	1082.55
NPM1	P06748	DYHFKVDNDENEHQLSLRTVSLG	Extended	y20	54.3	3	2			909.44	1156.08
NPM1	P06748	GSPIKVTLATLKMSVQP	Extended	b6	49.8	2	1			889.52	582.361
NPM1	P06748	GSPIKVTLATLKMSVQP	Extended	b8	52.8	2	1			889.52	796.493
NPM1	P06748	GSPIKVTLATLKMSVQP	Extended	b9	49.8	2	1			889.52	867.53
NPM1	P06748	GSPIKVTLATLKMSVQP	Extended	b11	55.8	2	1			889.52	1081.66
NPM1	P06748	VDNDENEHQLSLR	Tryptic	y6	27.2	3	2	523.581	377.222	526.918	382.226
NPM1	P06748	VDNDENEHQLSLR	Tryptic	y8	17.2	3	2	523.581	498.765	526.918	503.769
NPM1	P06748	VDNDENEHQLSLR	Tryptic	y9	17.2	3	2	523.581	563.286	526.918	568.29
NPM1	P06748	VDNDENEHQLSLR	Tryptic	y10	17.2	3	2	523.581	620.799	526.918	625.804
NPM1	P06748	VTLATLK	Tryptic	b3	10	2	1	373.245	314.207	377.252	314.207
NPM1	P06748	VTLATLK	Tryptic	y3	21	2	1	373.245	361.245	377.252	369.259
NPM1	P06748	VTLATLK	Tryptic	b4	10	2	1	373.245	385.245	377.252	385.245
NPM1	P06748	VTLATLK	Tryptic	y4	11	2	1	373.245	432.282	377.252	440.296
OTUB1	Q96FW1	AQQDRIQQEIAVQNPLVSERLEL	Extended	b11	47.7	3	2			896.483	641.331
OTUB1	Q96FW1	AQQDRIQQEIAVQNPLVSERLEL	Extended	b12	41.7	3	2			896.483	690.865
OTUB1	Q96FW1	AQQDRIQQEIAVQNPLVSERLEL	Extended	y6	44.7	3	1			896.483	756.413
OTUB1	Q96FW1	AQQDRIQQEIAVQNPLVSERLEL	Extended	y9	50.7	3	1			896.483	1065.62
OTUB1	Q96FW1	IQQEIAVQNPLVSER	Tryptic	y7	39.7	2	1	862.471	814.442	867.475	824.45
OTUB1	Q96FW1	IQQEIAVQNPLVSER	Tryptic	y8	39.7	2	1	862.471	942.5	867.475	952.509
OTUB1	Q96FW1	IQQEIAVQNPLVSER	Tryptic	y9	39.7	2	1	862.471	1041.57	867.475	1051.58
OTUB1	Q96FW1	IQQEIAVQNPLVSER	Tryptic	y10	39.7	2	1	862.471	1112.61	867.475	1122.61
PARP1	P09874	EANIRVVSEDFLQDVSASTKSLQEL	Extended	b16	40.2	3	2			929.481	901.95
PARP1	P09874	EANIRVVSEDFLQDVSASTKSLQEL	Extended	b20	37.2	3	2			929.481	1099.56
PARP1	P09874	EANIRVVSEDFLQDVSASTKSLQEL	Extended	b21	43.2	3	2			929.481	1143.08
PARP1	P09874	EANIRVVSEDFLQDVSASTKSLQEL	Extended	b22	40.2	3	2			929.481	1199.62
PARP1	P09874	VVSEDFLQDVSASTK	Tryptic	y5	37.3	2	1	812.907	493.262	816.914	501.276
PARP1	P09874	VVSEDFLQDVSASTK	Tryptic	y7	37.3	2	1	812.907	707.357	816.914	715.371
PARP1	P09874	VVSEDFLQDVSASTK	Tryptic	y8	37.3	2	1	812.907	835.416	816.914	843.43
PARP1	P09874	VVSEDFLQDVSASTK	Tryptic	y9	37.3	2	1	812.907	948.5	816.914	956.514
PARP12	Q9H0J9	FVRGNASFVRPPAKEGW	Extended	b10	42.4	3	2			642.679	567.812
PARP12	Q9H0J9	FVRGNASFVRPPAKEGW	Extended	b13	42.4	3	2			642.679	700.383
PARP12	Q9H0J9	FVRGNASFVRPPAKEGW	Extended	b14	42.4	3	2			642.679	768.438
PARP12	Q9H0J9	FVRGNASFVRPPAKEGW	Extended	y7	42.4	3	1			642.679	792.413
PARP12	Q9H0J9	GNASFVRPPAK	Tryptic	y5	10.8	3	2	381.88	284.682	384.552	288.689
PARP12	Q9H0J9	GNASFVRPPAK	Tryptic	y6	10.8	3	2	381.88	334.216	384.552	338.223
PARP12	Q9H0J9	GNASFVRPPAK	Tryptic	y7	10.8	3	2	381.88	407.75	384.552	411.757
PARP12	Q9H0J9	GNASFVRPPAK	Tryptic	y8	10.8	3	2	381.88	451.266	384.552	455.273
PARP12	Q9H0J9	QGTVHPVTTVSSSDVEK	Tryptic	y12	40.2	3	3	590.967	416.882	593.639	419.554
PARP12	Q9H0J9	QGTVHPVTTVSSSDVEK	Tryptic	y10	20.2	3	2	590.967	526.759	593.639	530.766
PARP12	Q9H0J9	QGTVHPVTTVSSSDVEK	Tryptic	b7	30.2	3	1	590.967	719.383	593.639	719.383
PARP14	Q460N5	LLEVTNTIR	Tryptic	b4	13.6	2	1	529.814	455.286	534.818	455.286
PARP14	Q460N5	LLEVTNTIR	Tryptic	y5	18.6	2	1	529.814	604.341	534.818	614.35
PARP14	Q460N5	LLEVTNTIR	Tryptic	y6	18.6	2	1	529.814	703.41	534.818	713.418
PARP14	Q460N5	LLPGNATISK	Tryptic	y4	27.5	2	1	507.303	448.277	511.31	456.291
PARP14	Q460N5	LLPGNATISK	Tryptic	b6	10	2	1	507.303	566.33	511.31	566.33
PARP14	Q460N5	LLPGNATISK	Tryptic	y6	22.5	2	1	507.303	633.357	511.31	641.371
PARP14	Q460N5	LLPGNATISK	Tryptic	y7	22.5	2	1	507.303	690.378	511.31	698.392
PARP9	Q8IXQ6	PGRTELEIEGARADL	Extended	b8	26	3	2			546.289	448.745
PARP9	Q8IXQ6	PGRTELEIEGARADL	Extended	b9	26	3	2			546.289	513.267
PARP9	Q8IXQ6	PGRTELEIEGARADL	Extended	y6	32	3	1			546.289	612.334
PARP9	Q8IXQ6	PGRTELEIEGARADL	Extended	y7	32	3	1			546.289	741.377
PARP9	Q8IXQ6	RYGKVSAGEIAVTGAGRLPC[CAM]K	Extended	b17	40.4	3	2			734.068	842.462
PARP9	Q8IXQ6	RYGKVSAGEIAVTGAGRLPC[CAM]K	Extended	y8	46.4	3	1			734.068	868.47
PARP9	Q8IXQ6	RYGKVSAGEIAVTGAGRLPC[CAM]K	Extended	b18	40.4	3	2			734.068	899.004
PARP9	Q8IXQ6	RYGKVSAGEIAVTGAGRLPC[CAM]K	Extended	y9	46.4	3	1			734.068	969.517
PARP9	Q8IXQ6	TELEIEGAR	Tryptic	y4	22.6	2	1	509.264	432.22	514.268	442.228
PARP9	Q8IXQ6	TELEIEGAR	Tryptic	b4	22.6	2	1	509.264	473.224	514.268	473.224
PARP9	Q8IXQ6	TELEIEGAR	Tryptic	y5	27.6	2	1	509.264	545.304	514.268	555.312
PARP9	Q8IXQ6	TELEIEGAR	Tryptic	y6	22.6	2	1	509.264	674.347	514.268	684.355
PARP9	Q8IXQ6	VSAGEIAVTGAGR	Tryptic	y5	26.7	2	1	594.323	461.247	599.327	471.255
PARP9	Q8IXQ6	VSAGEIAVTGAGR	Tryptic	y6	26.7	2	1	594.323	560.315	599.327	570.323
PARP9	Q8IXQ6	VSAGEIAVTGAGR	Tryptic	y7	31.7	2	1	594.323	631.352	599.327	641.36
PARP9	Q8IXQ6	VSAGEIAVTGAGR	Tryptic	y8	26.7	2	1	594.323	744.436	599.327	754.445
PAWR	Q96IZ0	STTSVSEEDVSSR	Tryptic	y5	21.5	2	1	692.315	563.278	697.319	573.287
PAWR	Q96IZ0	STTSVSEEDVSSR	Tryptic	y7	31.5	2	1	692.315	821.364	697.319	831.372
PAWR	Q96IZ0	STTSVSEEDVSSR	Tryptic	y8	26.5	2	1	692.315	908.396	697.319	918.404
PCBP1	Q15365	LVVPATQC[CAM]GSLIGK	Tryptic	y11	32.9	2	2	721.905	566.295	725.913	570.302
PCBP1	Q15365	LVVPATQC[CAM]GSLIGK	Tryptic	y9	32.9	2	1	721.905	963.493	725.913	971.507
PCBP1	Q15365	LVVPATQC[CAM]GSLIGK	Tryptic	y11	32.9	2	1	721.905	1131.58	725.913	1139.6
PCBP1	Q15365	VTLRLVVPATQC[CAM]GSLIGKGGC[CAM]K	Extended	y6	48.3	3	1			774.767	614.317
PCBP1	Q15365	VTLRLVVPATQC[CAM]GSLIGKGGC[CAM]K	Extended	b6	48.3	3	1			774.767	682.461
PCBP1	Q15365	VTLRLVVPATQC[CAM]GSLIGKGGC[CAM]K	Extended	y7	48.3	3	1			774.767	727.401
PCBP1	Q15365	VTLRLVVPATQC[CAM]GSLIGKGGC[CAM]K	Extended	b7	48.3	3	1			774.767	781.529
PDCD2L	Q9BRP1	DAPVHGSPTGPGAWTASK	Tryptic	y8	19.7	3	2	579.285	409.214	581.956	413.221
PDCD2L	Q9BRP1	DAPVHGSPTGPGAWTASK	Tryptic	y9	14.7	3	2	579.285	437.725	581.956	441.732
PDCD2L	Q9BRP1	DAPVHGSPTGPGAWTASK	Tryptic	y11	14.7	3	2	579.285	536.775	581.956	540.782
PDCD2L	Q9BRP1	DAPVHGSPTGPGAWTASK	Tryptic	y8	19.7	3	1	579.285	817.42	581.956	825.434
PDCD2L	Q9BRP1	GLRDAPVHGSPTGPGAWTASKLGG	Extended	b10	47.9	3	2			766.401	495.759
PDCD2L	Q9BRP1	GLRDAPVHGSPTGPGAWTASKLGG	Extended	b16	47.9	3	2			766.401	735.876
PDCD2L	Q9BRP1	GLRDAPVHGSPTGPGAWTASKLGG	Extended	b19	44.9	3	2			766.401	914.958
PDCD2L	Q9BRP1	GLRDAPVHGSPTGPGAWTASKLGG	Extended	b20	44.9	3	2			766.401	958.474
PDCD2L	Q9BRP1	SQC[CAM]LQVPER	Tryptic	y3	20	2	1	558.777	401.214	563.781	411.223
PDCD2L	Q9BRP1	SQC[CAM]LQVPER	Tryptic	y4	20	2	1	558.777	500.283	563.781	510.291
PDCD2L	Q9BRP1	SQC[CAM]LQVPER	Tryptic	y5	20	2	1	558.777	628.341	563.781	638.35
PDCD2L	Q9BRP1	SQC[CAM]LQVPER	Tryptic	b6	15	2	1	558.777	716.34	563.781	716.34
PDCD2L	Q9BRP1	WKVFRSQC[CAM]LQVPEREAQDA	Extended	b10	45.8	3	2			786.395	667.345
PDCD2L	Q9BRP1	WKVFRSQC[CAM]LQVPEREAQDA	Extended	b5	42.8	3	1			786.395	717.419
PDCD2L	Q9BRP1	WKVFRSQC[CAM]LQVPEREAQDA	Extended	y8	48.8	3	1			786.395	925.425
PDCD2L	Q9BRP1	WKVFRSQC[CAM]LQVPEREAQDA	Extended	y9	48.8	3	1			786.395	1024.49
PDCD4	Q53EL6	ALDTPRAPQLVGQFIARAVGDGI	Extended	b14	37.1	3	2			792.44	747.907
PDCD4	Q53EL6	ALDTPRAPQLVGQFIARAVGDGI	Extended	b18	37.1	3	2			792.44	958.541
PDCD4	Q53EL6	ALDTPRAPQLVGQFIARAVGDGI	Extended	b19	34.1	3	2			792.44	1008.07
PDCD4	Q53EL6	ALDTPRAPQLVGQFIARAVGDGI	Extended	b20	34.1	3	2			792.44	1036.59
PDCD4	Q53EL6	APQLVGQFIAR	Tryptic	b5	22	2	1	600.348	509.308	605.353	509.308
PDCD4	Q53EL6	APQLVGQFIAR	Tryptic	y6	32	2	1	600.348	691.389	605.353	701.397
PDCD4	Q53EL6	APQLVGQFIAR	Tryptic	y7	32	2	1	600.348	790.457	605.353	800.465
PDCD4	Q53EL6	APQLVGQFIAR	Tryptic	y8	32	2	1	600.348	903.541	605.353	913.549
PDCD4	Q53EL6	DSGRGDSVSDSGSDALRSGLT	Extended	y5	35.2	3	1			683.65	543.312
PDCD4	Q53EL6	DSGRGDSVSDSGSDALRSGLT	Extended	b14	29.2	3	2			683.65	661.758
PDCD4	Q53EL6	DSGRGDSVSDSGSDALRSGLT	Extended	b16	26.2	3	2			683.65	753.819
PDCD4	Q53EL6	DSGRGDSVSDSGSDALRSGLT	Extended	b17	29.2	3	2			683.65	836.873
PDCD4	Q53EL6	GDSVSDSGSDALR	Tryptic	y6	28.6	2	1	633.284	618.321	638.288	628.329
PDCD4	Q53EL6	GDSVSDSGSDALR	Tryptic	y7	38.6	2	1	633.284	705.353	638.288	715.361
PDCD4	Q53EL6	GDSVSDSGSDALR	Tryptic	y8	28.6	2	1	633.284	820.38	638.288	830.388
PDCD4	Q53EL6	GDSVSDSGSDALR	Tryptic	y9	28.6	2	1	633.284	907.412	638.288	917.42
PECAM1	P16284	AVPDAVESR	Tryptic	y3	25.8	2	1	472.246	391.194	477.25	401.202
PECAM1	P16284	AVPDAVESR	Tryptic	b5	10.8	2	1	472.246	454.23	477.25	454.23
PECAM1	P16284	AVPDAVESR	Tryptic	y4	20.8	2	1	472.246	490.262	477.25	500.27
PECAM1	P16284	AVPDAVESR	Tryptic	b6	10.8	2	1	472.246	553.298	477.25	553.298
PECAM1	P16284	EAIQGGIVR	Tryptic	y4	15.8	2	1	471.772	444.293	476.776	454.301
PECAM1	P16284	EAIQGGIVR	Tryptic	y5	15.8	2	1	471.772	501.314	476.776	511.323
PECAM1	P16284	EAIQGGIVR	Tryptic	y6	15.8	2	1	471.772	629.373	476.776	639.381
PECAM1	P16284	LDKKEAIQGGIVRVNC[CAM]S	Extended	b11	29.9	3	2			633.011	577.332
PECAM1	P16284	LDKKEAIQGGIVRVNC[CAM]S	Extended	y6	38.9	3	1			633.011	744.37
PECAM1	P16284	LDKKEAIQGGIVRVNC[CAM]S	Extended	b14	32.9	3	2			633.011	759.456
PECAM1	P16284	LDKKEAIQGGIVRVNC[CAM]S	Extended	y9	38.9	3	1			633.011	971.497
PF4	P02776	IC[CAM]LDLQAPLYK	Tryptic	y4	40.2	2	1	667.363	520.313	671.37	528.327
PF4	P02776	IC[CAM]LDLQAPLYK	Tryptic	y5	25.2	2	1	667.363	591.35	671.37	599.364
PF4	P02776	IC[CAM]LDLQAPLYK	Tryptic	b7	20.2	2	1	667.363	814.413	671.37	814.413
PF4	P02776	IC[CAM]LDLQAPLYK	Tryptic	y8	30.2	2	1	667.363	947.52	671.37	955.534
PLCB1	Q9NQ66	EADPGETPSEAPSEAR	Tryptic	y9	23.3	3	2	548.245	472.228	551.581	477.232
PLCB1	Q9NQ66	EADPGETPSEAPSEAR	Tryptic	y10	23.3	3	2	548.245	522.751	551.581	527.756
PLCB1	Q9NQ66	EADPGETPSEAPSEAR	Tryptic	y5	28.3	3	1	548.245	559.283	551.581	569.292
PLCB1	Q9NQ66	EADPGETPSEAPSEAR	Tryptic	b6	23.3	3	1	548.245	599.231	551.581	599.231
PLCB1	Q9NQ66	VKKEADPGETPSEAPSEARTTP	Extended	b6	48	3	1			769.716	671.372
PLCB1	Q9NQ66	VKKEADPGETPSEAPSEARTTP	Extended	b14	42	3	2			769.716	720.354
PLCB1	Q9NQ66	VKKEADPGETPSEAPSEARTTP	Extended	y16	42	3	2			769.716	818.888
PLCB1	Q9NQ66	VKKEADPGETPSEAPSEARTTP	Extended	y8	48	3	1			769.716	868.44
PML	P29590	APASEEEFQFLR	Tryptic	y4	37.4	2	1	712.346	563.33	717.35	573.338
PML	P29590	APASEEEFQFLR	Tryptic	y6	37.4	2	1	712.346	839.441	717.35	849.449
PML	P29590	APASEEEFQFLR	Tryptic	y7	37.4	2	1	712.346	968.484	717.35	978.492
PML	P29590	APASEEEFQFLR	Tryptic	y9	37.4	2	1	712.346	1184.56	717.35	1194.57
PML	P29590	ELLEAVDAR	Tryptic	y4	12.5	2	1	508.275	460.251	513.279	470.26
PML	P29590	ELLEAVDAR	Tryptic	y5	17.5	2	1	508.275	531.289	513.279	541.297
PML	P29590	ELLEAVDAR	Tryptic	y6	17.5	2	1	508.275	660.331	513.279	670.339
PML	P29590	PSPTERAPASEEEFQFLRC[CAM]QQC[CAM]QA	Extended	b15	56.6	3	2			959.437	828.879
PML	P29590	PSPTERAPASEEEFQFLRC[CAM]QQC[CAM]QA	Extended	b18	56.6	3	2			959.437	1042.01
PML	P29590	PSPTERAPASEEEFQFLRC[CAM]QQC[CAM]QA	Extended	b19	56.6	3	2			959.437	1122.02
PML	P29590	PSPTERAPASEEEFQFLRC[CAM]QQC[CAM]QA	Extended	b21	56.6	3	2			959.437	1250.08
PML	P29590	QERELLEAVDARYQR	Extended	y5	41.8	3	2			629.33	352.197
PML	P29590	QERELLEAVDARYQR	Extended	y8	38.8	3	2			629.33	494.764
PML	P29590	QERELLEAVDARYQR	Extended	b7	41.8	3	1			629.33	898.463
PML	P29590	QERELLEAVDARYQR	Extended	b10	41.8	3	1			629.33	1183.6
POLR3C	Q9BUI4	DQAIVSAVANR	Tryptic	b4	25.6	2	1	572.309	428.214	577.314	428.214
POLR3C	Q9BUI4	DQAIVSAVANR	Tryptic	y6	35.6	2	1	572.309	617.337	577.314	627.345
POLR3C	Q9BUI4	DQAIVSAVANR	Tryptic	y7	30.6	2	1	572.309	716.405	577.314	726.413
POLR3C	Q9BUI4	HFRDQAIVSAVANRMDQ	Extended	b10	31	3	2			656.663	563.294
POLR3C	Q9BUI4	HFRDQAIVSAVANRMDQ	Extended	b11	28	3	2			656.663	612.828
POLR3C	Q9BUI4	HFRDQAIVSAVANRMDQ	Extended	y6	40	3	1			656.663	744.333
POLR3C	Q9BUI4	HFRDQAIVSAVANRMDQ	Extended	y7	40	3	1			656.663	843.402
POLR3C	Q9BUI4	SLPVGYNISK	Tryptic	y5	24	2	1	539.301	624.335	543.308	632.349
POLR3C	Q9BUI4	SLPVGYNISK	Tryptic	y6	29	2	1	539.301	681.357	543.308	689.371
POLR3C	Q9BUI4	SLPVGYNISK	Tryptic	y7	34	2	1	539.301	780.425	543.308	788.439
PRKCB	P05771	IYIQAHIDR	Tryptic	y5	15.6	3	2	376.877	306.167	380.213	311.171
PRKCB	P05771	IYIQAHIDR	Tryptic	y6	10.6	3	2	376.877	370.196	380.213	375.2
PRKCB	P05771	IYIQAHIDR	Tryptic	y3	15.6	3	1	376.877	403.23	380.213	413.238
PRKCB	P05771	IYIQAHIDR	Tryptic	y5	10.6	3	1	376.877	611.326	380.213	621.334
PSMA2	P25787	HIGLVYSGMGPDYR	Tryptic	b10	10	3	2	522.257	508.255	525.593	508.255
PSMA2	P25787	HIGLVYSGMGPDYR	Tryptic	y4	10	3	1	522.257	550.262	525.593	560.27
PSMA2	P25787	HIGLVYSGMGPDYR	Tryptic	y5	12.1	3	1	522.257	607.283	525.593	617.292
PSMA2	P25787	HIGLVYSGMGPDYR	Tryptic	b8	10	3	1	522.257	827.441	525.593	827.441
PSMA2	P25787	LTPTEVK	Tryptic	b3	32	2	1	394.232	312.192	398.239	312.192
PSMA2	P25787	LTPTEVK	Tryptic	b4	17	2	1	394.232	413.239	398.239	413.239
PSMA2	P25787	LTPTEVK	Tryptic	y4	17	2	1	394.232	476.271	398.239	484.286
PSMA3	P25788	DGVVFGVEK	Tryptic	b4	10.9	2	1	475.253	371.193	479.26	371.193
PSMA3	P25788	DGVVFGVEK	Tryptic	y5	10.9	2	1	475.253	579.314	479.26	587.328
PSMA3	P25788	DGVVFGVEK	Tryptic	y6	10.9	2	1	475.253	678.382	479.26	686.396
PSMA3	P25788	EEASNFR	Tryptic	y3	13.6	2	1	426.696	436.23	431.7	446.239
PSMA3	P25788	EEASNFR	Tryptic	y4	13.6	2	1	426.696	523.262	431.7	533.271
PSMA3	P25788	IRC[CAM]KDGVVFGVEKLVLS	Extended	b8	33.4	3	2			643.036	464.755
PSMA3	P25788	IRC[CAM]KDGVVFGVEKLVLS	Extended	b9	33.4	3	2			643.036	538.289
PSMA3	P25788	IRC[CAM]KDGVVFGVEKLVLS	Extended	y11	36.4	3	2			643.036	599.37
PSMA3	P25788	IRC[CAM]KDGVVFGVEKLVLS	Extended	b11	33.4	3	2			643.036	616.334
PSMA3	P25788	LADIAREEASNFRSNFGYN	Extended	b12	28.2	3	2			728.683	659.325
PSMA3	P25788	LADIAREEASNFRSNFGYN	Extended	b13	34.2	3	2			728.683	742.38
PSMA3	P25788	LADIAREEASNFRSNFGYN	Extended	b15	43.2	3	2			728.683	842.917
PSMA3	P25788	LADIAREEASNFRSNFGYN	Extended	b16	31.2	3	2			728.683	916.452
PSMB2	P49721	NLADC[CAM]LR	Tryptic	b3	13.8	2	1	431.216	299.171	436.22	299.171
PSMB2	P49721	NLADC[CAM]LR	Tryptic	b4	13.8	2	1	431.216	414.198	436.22	414.198
PSMB2	P49721	NLADC[CAM]LR	Tryptic	y3	18.8	2	1	431.216	448.234	436.22	458.242
PSMB2	P49721	NLADC[CAM]LR	Tryptic	y4	13.8	2	1	431.216	563.261	436.22	573.269
PSMB2	P49721	SDRVAASNIVQMKDDH	Extended	y5	37.4	3	1			598.628	653.28
PSMB2	P49721	SDRVAASNIVQMKDDH	Extended	b8	40.4	3	1			598.628	801.385
PSMB2	P49721	SDRVAASNIVQMKDDH	Extended	y7	34.4	3	1			598.628	880.407
PSMB2	P49721	SDRVAASNIVQMKDDH	Extended	b9	37.4	3	1			598.628	914.469
PSMB2	P49721	VAASNIVQMK	Tryptic	y4	23.6	2	1	530.795	505.28	534.802	513.294
PSMB2	P49721	VAASNIVQMK	Tryptic	y6	18.6	2	1	530.795	732.407	534.802	740.421
PSMB2	P49721	VAASNIVQMK	Tryptic	y7	23.6	2	1	530.795	819.439	534.802	827.453
PSMB8	P28062	AIAYATHR	Tryptic	y3	10	3	2	301.5	207.116	304.836	212.121
PSMB8	P28062	AIAYATHR	Tryptic	b3	10	3	1	301.5	256.166	304.836	256.166
PSMB8	P28062	AIAYATHR	Tryptic	y5	10	3	2	301.5	324.167	304.836	329.171
PSMB8	P28062	AIAYATHR	Tryptic	y4	10	3	1	301.5	484.263	304.836	494.271
PSMB8	P28062	VESTDVSDLLHQYR	Tryptic	y8	18.6	3	2	554.609	516.267	557.945	521.271
PSMB8	P28062	VESTDVSDLLHQYR	Tryptic	y10	23.6	3	2	554.609	623.315	557.945	628.319
PSMB8	P28062	VESTDVSDLLHQYR	Tryptic	y11	18.6	3	2	554.609	673.839	557.945	678.843
PSMB8	P28062	VESTDVSDLLHQYR	Tryptic	b7	18.6	3	1	554.609	718.325	557.945	718.325
PSMB8	P28062	WVKVESTDVSDLLHQYREAN	Extended	y15	49.4	3	2			800.4	879.42
PSMB8	P28062	WVKVESTDVSDLLHQYREAN	Extended	y7	49.4	3	1			800.4	927.431
PSMB8	P28062	WVKVESTDVSDLLHQYREAN	Extended	y16	49.4	3	2			800.4	943.941
PSMB8	P28062	WVKVESTDVSDLLHQYREAN	Extended	y17	43.4	3	2			800.4	993.476
PSMB9	P28065	AGVDHRVILGNELPKFYDE	Extended	b12	43.2	3	2			727.379	631.336
PSMB9	P28065	AGVDHRVILGNELPKFYDE	Extended	b13	37.2	3	2			727.379	687.878
PSMB9	P28065	AGVDHRVILGNELPKFYDE	Extended	y6	43.2	3	1			727.379	806.381
PSMB9	P28065	AGVDHRVILGNELPKFYDE	Extended	y7	43.2	3	1			727.379	919.465
PSMB9	P28065	DSRVSAGEAVVNRVFD	Extended	b10	21.4	3	2			577.628	486.741
PSMB9	P28065	DSRVSAGEAVVNRVFD	Extended	b11	18.4	3	2			577.628	536.275
PSMB9	P28065	DSRVSAGEAVVNRVFD	Extended	y5	30.4	3	1			577.628	660.334
PSMB9	P28065	DSRVSAGEAVVNRVFD	Extended	y6	30.4	3	1			577.628	759.402
PSMB9	P28065	VILGNELPK	Tryptic	y3	31.7	2	1	491.8	357.25	495.807	365.264
PSMB9	P28065	VILGNELPK	Tryptic	y4	10	2	1	491.8	486.292	495.807	494.306
PSMB9	P28065	VILGNELPK	Tryptic	y5	11.7	2	1	491.8	600.335	495.807	608.349
PSMB9	P28065	VSAGEAVVNR	Tryptic	y3	22.2	2	1	501.272	388.23	506.276	398.239
PSMB9	P28065	VSAGEAVVNR	Tryptic	y5	22.2	2	1	501.272	558.336	506.276	568.344
PSMB9	P28065	VSAGEAVVNR	Tryptic	y7	27.2	2	1	501.272	744.4	506.276	754.408
PSME1	Q06323	APLDIPVPDPVK	Tryptic	b4	38.5	2	1	630.864	397.208	634.871	397.208
PSME1	Q06323	APLDIPVPDPVK	Tryptic	b5	28.5	2	1	630.864	510.292	634.871	510.292
PSME1	Q06323	APLDIPVPDPVK	Tryptic	y7	33.5	2	1	630.864	751.435	634.871	759.449
PSME1	Q06323	APLDIPVPDPVK	Tryptic	b9	33.5	2	1	630.864	918.493	634.871	918.493
PSME2	Q9UL46	AMVLDLR	Tryptic	b3	17.7	2	1	409.234	302.153	414.238	302.153
PSME2	Q9UL46	AMVLDLR	Tryptic	y4	17.7	2	1	409.234	516.314	414.238	526.322
PSME2	Q9UL46	AMVLDLR	Tryptic	y5	12.7	2	1	409.234	615.382	414.238	625.391
PSME2	Q9UL46	ETHVMDYR	Tryptic	y6	23.4	2	2	525.737	410.692	530.741	415.696
PSME2	Q9UL46	ETHVMDYR	Tryptic	y3	23.4	2	1	525.737	453.209	530.741	463.217
PSME2	Q9UL46	ETHVMDYR	Tryptic	b6	38.4	2	1	525.737	713.292	530.741	713.292
PSPC1	Q8WXF1	LFERYGEPSEVFINRDR	Extended	y7	45.5	3	2			713.028	465.263
PSPC1	Q8WXF1	LFERYGEPSEVFINRDR	Extended	y10	45.5	3	2			713.028	621.827
PSPC1	Q8WXF1	LFERYGEPSEVFINRDR	Extended	y13	45.5	3	2			713.028	796.391
PSPC1	Q8WXF1	LFERYGEPSEVFINRDR	Extended	b7	45.5	3	1			713.028	895.431
PSPC1	Q8WXF1	YGEPSEVFINR	Tryptic	y8	29.7	2	2	655.822	481.259	660.827	486.263
PSPC1	Q8WXF1	YGEPSEVFINR	Tryptic	y4	29.7	2	1	655.822	549.314	660.827	559.323
PSPC1	Q8WXF1	YGEPSEVFINR	Tryptic	y8	29.7	2	1	655.822	961.51	660.827	971.518
PTPN11	Q06124	FDSLTDLVEHYK	Tryptic	y4	43.5	2	1	733.862	576.278	737.869	584.292
PTPN11	Q06124	FDSLTDLVEHYK	Tryptic	y5	38.5	2	1	733.862	675.346	737.869	683.36
PTPN11	Q06124	FDSLTDLVEHYK	Tryptic	y7	48.5	2	1	733.862	903.457	737.869	911.471
PTPN11	Q06124	FDSLTDLVEHYK	Tryptic	y8	33.5	2	1	733.862	1004.5	737.869	1012.52
PTPN11	Q06124	IQNTGDYYDLYGGEK	Tryptic	y7	30	2	1	868.394	781.373	872.401	789.387
PTPN11	Q06124	IQNTGDYYDLYGGEK	Tryptic	y8	40	2	1	868.394	944.436	872.401	952.45
PTPN11	Q06124	IQNTGDYYDLYGGEK	Tryptic	y9	35	2	1	868.394	1107.5	872.401	1115.51
PTPN11	Q06124	IQNTGDYYDLYGGEK	Tryptic	y11	40	2	1	868.394	1279.55	872.401	1287.56
PTPN11	Q06124	THIKIQNTGDYYDLYGGEKFATL	Extended	b13	53.3	3	2			885.778	775.368
PTPN11	Q06124	THIKIQNTGDYYDLYGGEKFATL	Extended	y8	44.3	3	1			885.778	830.45
PTPN11	Q06124	THIKIQNTGDYYDLYGGEKFATL	Extended	y14	44.3	3	2			885.778	831.893
PTPN11	Q06124	THIKIQNTGDYYDLYGGEKFATL	Extended	b15	41.3	3	2			885.778	913.441
PTPN6	P29350	DLSGLDAETLLK	Tryptic	b5	23.8	2	1	637.846	486.256	641.853	486.256
PTPN6	P29350	DLSGLDAETLLK	Tryptic	y6	33.8	2	1	637.846	674.408	641.853	682.423
PTPN6	P29350	DLSGLDAETLLK	Tryptic	y7	28.8	2	1	637.846	789.435	641.853	797.449
PTPN6	P29350	DLSGLDAETLLK	Tryptic	y9	33.8	2	1	637.846	959.541	641.853	967.555
PTPRC	P08575	EIKLENLEPEHEYKC[CAM]DS	Extended	y9	39.6	3	2			714.336	586.742
PTPRC	P08575	EIKLENLEPEHEYKC[CAM]DS	Extended	y12	42.6	3	2			714.336	764.827
PTPRC	P08575	EIKLENLEPEHEYKC[CAM]DS	Extended	y13	36.6	3	2			714.336	829.348
PTPRC	P08575	EIKLENLEPEHEYKC[CAM]DS	Extended	y14	36.6	3	2			714.336	885.89
PTPRC	P08575	LENLEPEHEYK	Tryptic	y6	19.7	3	2	467.561	401.69	470.233	405.697
PTPRC	P08575	LENLEPEHEYK	Tryptic	y8	14.7	3	2	467.561	522.753	470.233	526.761
PTPRC	P08575	LENLEPEHEYK	Tryptic	y6	14.7	3	1	467.561	802.373	470.233	810.387
PTPRC	P08575	LENLEPEHEYK	Tryptic	y7	14.7	3	1	467.561	931.416	470.233	939.43
PTPRC	P08575	TDFGSPGEPQIIFC[CAM]R	Tryptic	y10	34.7	2	2	862.409	608.811	867.413	613.815
PTPRC	P08575	TDFGSPGEPQIIFC[CAM]R	Tryptic	b8	29.7	2	1	862.409	791.321	867.413	791.321
PTPRC	P08575	TDFGSPGEPQIIFC[CAM]R	Tryptic	y7	39.7	2	1	862.409	933.497	867.413	943.506
PTPRC	P08575	TDFGSPGEPQIIFC[CAM]R	Tryptic	y10	39.7	2	1	862.409	1216.61	867.413	1226.62
RELA	Q04206	ADVHRQVAIVFRTPPYA	Extended	b8	36.7	3	2			650.691	439.236
RELA	Q04206	ADVHRQVAIVFRTPPYA	Extended	b9	33.7	3	2			650.691	495.778
RELA	Q04206	ADVHRQVAIVFRTPPYA	Extended	b10	30.7	3	2			650.691	545.312
RELA	Q04206	ADVHRQVAIVFRTPPYA	Extended	b13	39.7	3	2			650.691	752.425
RELA	Q04206	EGRSAGSIPGERSTDT	Extended	b8	19.9	3	2			543.928	379.693
RELA	Q04206	EGRSAGSIPGERSTDT	Extended	y8	25.9	3	2			543.928	436.703
RELA	Q04206	EGRSAGSIPGERSTDT	Extended	b8	25.9	3	1			543.928	758.379
RELA	Q04206	EGRSAGSIPGERSTDT	Extended	y8	28.9	3	1			543.928	872.398
RELA	Q04206	QVAIVFR	Tryptic	b3	13.1	2	1	416.756	299.171	421.76	299.171
RELA	Q04206	QVAIVFR	Tryptic	y3	10	2	1	416.756	421.256	421.76	431.264
RELA	Q04206	QVAIVFR	Tryptic	y4	13.1	2	1	416.756	534.34	421.76	544.348
RELA	Q04206	SAGSIPGER	Tryptic	b4	14.1	2	1	437.225	303.13	442.229	303.13
RELA	Q04206	SAGSIPGER	Tryptic	b5	10	2	1	437.225	416.214	442.229	416.214
RELA	Q04206	SAGSIPGER	Tryptic	y4	14.1	2	1	437.225	458.236	442.229	468.244
RELA	Q04206	SAGSIPGER	Tryptic	y5	14.1	2	1	437.225	571.32	442.229	581.328
RIPK1	Q13546	LQDEANYHLYGSR	Tryptic	y4	27.1	3	1	522.583	482.236	525.919	492.244
RIPK1	Q13546	LQDEANYHLYGSR	Tryptic	y9	17.1	3	2	522.583	540.765	525.919	545.769
RIPK1	Q13546	LQDEANYHLYGSR	Tryptic	y5	22.1	3	1	522.583	595.32	525.919	605.328
RIPK1	Q13546	LQDEANYHLYGSR	Tryptic	y10	17.1	3	2	522.583	605.286	525.919	610.29
RIPK1	Q13546	YQAIFDNTTSLTDK	Tryptic	y3	42.1	2	1	808.894	363.187	812.901	371.202
RIPK1	Q13546	YQAIFDNTTSLTDK	Tryptic	y4	32.1	2	1	808.894	476.271	812.901	484.286
RIPK1	Q13546	YQAIFDNTTSLTDK	Tryptic	b6	27.1	2	1	808.894	738.346	812.901	738.346
RIPK1	Q13546	YQAIFDNTTSLTDK	Tryptic	y10	32.1	2	1	808.894	1141.54	812.901	1149.55
RIPK2	O43353	DLKTQNILLDNEFHVKIAD	Extended	b14	35	3	2			745.402	841.431
RIPK2	O43353	DLKTQNILLDNEFHVKIAD	Extended	b15	44	3	2			745.402	890.965
RIPK2	O43353	DLKTQNILLDNEFHVKIAD	Extended	y16	38	3	2			745.402	939.496
RIPK2	O43353	DLKTQNILLDNEFHVKIAD	Extended	b16	38	3	2			745.402	959.02
RIPK2	O43353	LQPGIAQQWIQSK	Tryptic	b5	29.2	2	1	748.915	509.308	752.922	509.308
RIPK2	O43353	LQPGIAQQWIQSK	Tryptic	y7	34.2	2	1	748.915	917.484	752.922	925.498
RIPK2	O43353	LQPGIAQQWIQSK	Tryptic	y8	34.2	2	1	748.915	988.521	752.922	996.535
RIPK2	O43353	LQPGIAQQWIQSK	Tryptic	b10	29.2	2	1	748.915	1135.63	752.922	1135.63
RIPK2	O43353	SERLQPGIAQQWIQSKRED	Extended	b5	47.6	3	1			759.732	614.326
RIPK2	O43353	SERLQPGIAQQWIQSKRED	Extended	b12	47.6	3	2			759.732	697.862
RIPK2	O43353	SERLQPGIAQQWIQSKRED	Extended	y14	47.6	3	2			759.732	832.436
RIPK2	O43353	SERLQPGIAQQWIQSKRED	Extended	y7	47.6	3	1			759.732	883.472
RIPK2	O43353	TQNILLDNEFHVK	Tryptic	y6	17.2	3	2	524.279	387.201	526.95	391.208
RIPK2	O43353	TQNILLDNEFHVK	Tryptic	y8	17.2	3	2	524.279	501.256	526.95	505.263
RIPK2	O43353	TQNILLDNEFHVK	Tryptic	y9	17.2	3	2	524.279	557.798	526.95	561.805
RIPK2	O43353	TQNILLDNEFHVK	Tryptic	y10	12.2	3	2	524.279	614.34	526.95	618.347
RPS27A	P62979	EC[CAM]PSDEC[CAM]GAGVFMASHFDR	Tryptic	y12	31.2	3	2	724.624	647.803	727.96	652.808
RPS27A	P62979	EC[CAM]PSDEC[CAM]GAGVFMASHFDR	Tryptic	y14	31.2	3	2	724.624	792.34	727.96	797.344
RPS27A	P62979	EC[CAM]PSDEC[CAM]GAGVFMASHFDR	Tryptic	y15	31.2	3	2	724.624	849.854	727.96	854.858
RPS27A	P62979	EC[CAM]PSDEC[CAM]GAGVFMASHFDR	Tryptic	y16	31.2	3	2	724.624	893.37	727.96	898.374
S100A13	Q99584	DSLSVNEFK	Tryptic	b5	13.1	2	1	519.759	502.251	523.766	502.251
S100A13	Q99584	DSLSVNEFK	Tryptic	y4	18.1	2	1	519.759	537.267	523.766	545.281
S100A13	Q99584	DSLSVNEFK	Tryptic	y5	23.1	2	1	519.759	636.335	523.766	644.349
S100A13	Q99584	DSLSVNEFK	Tryptic	y6	23.1	2	1	519.759	723.367	523.766	731.381
S100A13	Q99584	EGRKDSLSVNEFKELVT	Extended	b9	33.9	3	2			653.681	486.759
S100A13	Q99584	EGRKDSLSVNEFKELVT	Extended	b11	33.9	3	2			653.681	608.302
S100A13	Q99584	EGRKDSLSVNEFKELVT	Extended	b13	36.9	3	2			653.681	749.891
S100A13	Q99584	EGRKDSLSVNEFKELVT	Extended	y8	33.9	3	1			653.681	987.524
S100A13	Q99584	SLDVNQDSELK	Tryptic	b3	38.2	2	1	624.309	316.15	628.316	316.15
S100A13	Q99584	SLDVNQDSELK	Tryptic	y5	33.2	2	1	624.309	591.298	628.316	599.313
S100A13	Q99584	SLDVNQDSELK	Tryptic	y7	23.2	2	1	624.309	833.4	628.316	841.414
S100A13	Q99584	SLDVNQDSELK	Tryptic	y8	23.2	2	1	624.309	932.468	628.316	940.483
S100A14	Q9HCY8	AIETLIK	Tryptic	y2	22	2	1	394.25	260.197	398.257	268.211
S100A14	Q9HCY8	AIETLIK	Tryptic	b3	10	2	1	394.25	314.171	398.257	314.171
S100A14	Q9HCY8	AIETLIK	Tryptic	y4	12	2	1	394.25	474.329	398.257	482.343
S100A14	Q9HCY8	AIETLIK	Tryptic	b5	10	2	1	394.25	528.303	398.257	528.303
S100A14	Q9HCY8	DVERAIETLIKNFHQ	Extended	y8	31.8	3	2			607.663	504.789
S100A14	Q9HCY8	DVERAIETLIKNFHQ	Extended	y9	31.8	3	2			607.663	569.311
S100A14	Q9HCY8	DVERAIETLIKNFHQ	Extended	y5	37.8	3	1			607.663	681.356
S100A14	Q9HCY8	DVERAIETLIKNFHQ	Extended	b7	40.8	3	1			607.663	813.41
S100A8	P05109	ALNSIIDVYHK	Tryptic	y8	12.8	3	2	424.903	487.769	427.574	491.776
S100A8	P05109	ALNSIIDVYHK	Tryptic	y4	22.8	3	1	424.903	546.303	427.574	554.318
S100A8	P05109	ALNSIIDVYHK	Tryptic	y5	12.8	3	1	424.903	661.33	427.574	669.345
S100A8	P05109	ALNSIIDVYHK	Tryptic	y6	12.8	3	1	424.903	774.414	427.574	782.429
S100A8	P05109	EKALNSIIDVYHKYSLIK	Extended	y11	45.6	3	2			714.74	693.897
S100A8	P05109	EKALNSIIDVYHKYSLIK	Extended	y13	39.6	3	2			714.74	793.955
S100A8	P05109	EKALNSIIDVYHKYSLIK	Extended	y14	39.6	3	2			714.74	850.977
S100A8	P05109	EKALNSIIDVYHKYSLIK	Extended	y15	36.6	3	2			714.74	907.519
S100A8	P05109	GNFHAVYR	Tryptic	y5	26.3	2	2	482.243	323.177	487.248	328.181
S100A8	P05109	GNFHAVYR	Tryptic	y3	21.3	2	1	482.243	437.251	487.248	447.259
S100A8	P05109	GNFHAVYR	Tryptic	y4	21.3	2	1	482.243	508.288	487.248	518.296
S100A8	P05109	GNFHAVYR	Tryptic	y5	26.3	2	1	482.243	645.347	487.248	655.355
S100A8	P05109	SLIKGNFHAVYRDDLK	Extended	y12	38.8	3	2			629.343	722.864
S100A8	P05109	SLIKGNFHAVYRDDLK	Extended	b13	29.8	3	2			629.343	756.403
S100A8	P05109	SLIKGNFHAVYRDDLK	Extended	y13	35.8	3	2			629.343	786.911
S100A8	P05109	SLIKGNFHAVYRDDLK	Extended	y8	38.8	3	1			629.343	989.529
S100A9	P06702	LGHPDTLNQGEFK	Tryptic	b8	10	3	2	485.912	424.717	488.584	424.717
S100A9	P06702	LGHPDTLNQGEFK	Tryptic	y5	15.5	3	1	485.912	608.304	488.584	616.318
S100A9	P06702	LGHPDTLNQGEFK	Tryptic	y6	15.5	3	1	485.912	722.347	488.584	730.361
S100A9	P06702	LTWASHEK	Tryptic	b5	18.2	3	3	324.503	187.101	327.174	187.101
S100A9	P06702	LTWASHEK	Tryptic	y5	13.3	3	2	324.503	286.145	327.174	290.152
S100A9	P06702	LTWASHEK	Tryptic	y4	13.3	3	1	324.503	500.246	327.174	508.261
S100A9	P06702	LTWASHEK	Tryptic	y5	13.3	3	1	324.503	571.283	327.174	579.298
S100A9	P06702	MLMARLTWASHEKMHEGD	Extended	y8	42.8	3	2			717.672	495.713
S100A9	P06702	MLMARLTWASHEKMHEGD	Extended	y11	45.8	3	2			717.672	667.787
S100A9	P06702	MLMARLTWASHEKMHEGD	Extended	y14	30.7	3	2			717.672	852.904
S100A9	P06702	MLMARLTWASHEKMHEGD	Extended	b15	30.8	3	2			717.672	916.454
S100A9	P06702	NIETIINTFHQYSVK	Tryptic	y9	30.7	3	2	602.984	562.28	605.656	566.287
S100A9	P06702	NIETIINTFHQYSVK	Tryptic	y10	25.7	3	2	602.984	618.822	605.656	622.829
S100A9	P06702	NIETIINTFHQYSVK	Tryptic	y11	25.7	3	2	602.984	675.364	605.656	679.371
S100A9	P06702	NIETIINTFHQYSVK	Tryptic	y12	25.7	3	2	602.984	725.888	605.656	729.895
SEMA4D	Q92854	FC[CAM]GKHGTC[CAM]EDC[CAM]VLARDPY	Extended	b10	43.4	3	2			732.316	596.729
SEMA4D	Q92854	FC[CAM]GKHGTC[CAM]EDC[CAM]VLARDPY	Extended	y5	46.4	3	1			732.316	631.307
SEMA4D	Q92854	FC[CAM]GKHGTC[CAM]EDC[CAM]VLARDPY	Extended	y6	46.4	3	1			732.316	744.391
SEMA4D	Q92854	FC[CAM]GKHGTC[CAM]EDC[CAM]VLARDPY	Extended	y13	34.4	3	2			732.316	783.334
SEMA4D	Q92854	HGTC[CAM]EDC[CAM]VLAR	Tryptic	b7	10	3	2	439.861	430.637	443.197	430.637
SEMA4D	Q92854	HGTC[CAM]EDC[CAM]VLAR	Tryptic	y7	13.4	3	2	439.861	431.708	443.197	436.712
SEMA4D	Q92854	HGTC[CAM]EDC[CAM]VLAR	Tryptic	y4	18.4	3	1	439.861	458.309	443.197	468.317
SEMA4D	Q92854	HGTC[CAM]EDC[CAM]VLAR	Tryptic	y5	10	3	1	439.861	618.339	443.197	628.347
SEMA4D	Q92854	TVFQVVAK	Tryptic	y6	24.5	2	2	446.269	346.211	450.276	350.218
SEMA4D	Q92854	TVFQVVAK	Tryptic	y5	19.5	2	1	446.269	544.345	450.276	552.36
SEMA4D	Q92854	TVFQVVAK	Tryptic	y6	14.5	2	1	446.269	691.414	450.276	699.428
SERPINB1	P30740	LARLGVQDLFNSSKADLS	Extended	b9	27.6	3	2			648.021	483.79
SERPINB1	P30740	LARLGVQDLFNSSKADLS	Extended	b10	27.6	3	2			648.021	557.324
SERPINB1	P30740	LARLGVQDLFNSSKADLS	Extended	b11	27.6	3	2			648.021	614.346
SERPINB1	P30740	LARLGVQDLFNSSKADLS	Extended	y8	30.6	3	1			648.021	829.414
SERPINB1	P30740	LGVQDLFNSSK	Tryptic	y5	27.2	2	1	604.32	582.288	608.327	590.302
SERPINB1	P30740	LGVQDLFNSSK	Tryptic	y6	27.2	2	1	604.32	695.372	608.327	703.386
SERPINB1	P30740	LGVQDLFNSSK	Tryptic	y7	27.2	2	1	604.32	810.399	608.327	818.413
SERPINB1	P30740	LGVQDLFNSSK	Tryptic	y8	27.2	2	1	604.32	938.458	608.327	946.472
SERPING1	P05155	FQPTLLTLPR	Tryptic	y3	26.7	2	1	593.353	385.256	598.357	395.264
SERPING1	P05155	FQPTLLTLPR	Tryptic	y4	31.7	2	1	593.353	486.303	598.357	496.312
SERPING1	P05155	FQPTLLTLPR	Tryptic	b6	16.7	2	1	593.353	700.403	598.357	700.403
SERPING1	P05155	FQPTLLTLPR	Tryptic	b7	16.7	2	1	593.353	801.451	598.357	801.451
SERPING1	P05155	LLDSLPSDTR	Tryptic	b4	20	2	1	558.798	429.234	563.803	429.234
SERPING1	P05155	LLDSLPSDTR	Tryptic	b5	15	2	1	558.798	542.318	563.803	542.318
SERPING1	P05155	LLDSLPSDTR	Tryptic	y5	20	2	1	558.798	575.278	563.803	585.287
SERPING1	P05155	LLDSLPSDTR	Tryptic	y7	20	2	1	558.798	775.394	563.803	785.403
SERPING1	P05155	MSKFQPTLLTLPRIKV	Extended	y5	32.7	3	1			628.046	622.427
SERPING1	P05155	MSKFQPTLLTLPRIKV	Extended	y6	38.7	3	1			628.046	735.511
SERPING1	P05155	MSKFQPTLLTLPRIKV	Extended	y13	29.7	3	2			628.046	768.481
SERPING1	P05155	MSKFQPTLLTLPRIKV	Extended	y7	38.7	3	1			628.046	836.559
SERPING1	P05155	NKISRLLDSLPSDTRLVLLN	Extended	y10	38.6	3	2			759.777	569.329
SERPING1	P05155	NKISRLLDSLPSDTRLVLLN	Extended	y5	38.6	3	1			759.777	571.381
SERPING1	P05155	NKISRLLDSLPSDTRLVLLN	Extended	b17	38.6	3	2			759.777	960.051
SERPING1	P05155	NKISRLLDSLPSDTRLVLLN	Extended	y10	44.6	3	1			759.777	1137.65
SMAD1	Q15797	GDVQAVAYEEPK	Tryptic	b6	24.6	2	1	653.32	570.288	657.327	570.288
SMAD1	Q15797	GDVQAVAYEEPK	Tryptic	y5	34.6	2	1	653.32	665.314	657.327	673.328
SMAD1	Q15797	GDVQAVAYEEPK	Tryptic	y6	29.6	2	1	653.32	736.351	657.327	744.365
SMAD1	Q15797	GDVQAVAYEEPK	Tryptic	y7	29.6	2	1	653.32	835.42	657.327	843.434
SMAD1	Q15797	HSEYNPQHSLLAQFR	Tryptic	y8	31	3	2	609.636	486.275	612.972	491.279
SMAD1	Q15797	HSEYNPQHSLLAQFR	Tryptic	b9	31	3	2	609.636	540.728	612.972	540.728
SMAD1	Q15797	HSEYNPQHSLLAQFR	Tryptic	y10	31	3	2	609.636	598.83	612.972	603.835
SMAD1	Q15797	HSEYNPQHSLLAQFR	Tryptic	y7	31	3	1	609.636	834.483	612.972	844.491
SMAD1	Q15797	SEINRGDVQAVAYEEPKHWC[CAM]SI	Extended	y7	49.4	3	1			866.083	935.465
SMAD1	Q15797	SEINRGDVQAVAYEEPKHWC[CAM]SI	Extended	b10	52.4	3	1			866.083	1070.52
SMAD1	Q15797	SEINRGDVQAVAYEEPKHWC[CAM]SI	Extended	b19	46.4	3	2			866.083	1109.54
SMAD1	Q15797	SEINRGDVQAVAYEEPKHWC[CAM]SI	Extended	b11	46.4	3	1			866.083	1169.59
SMAD1	Q15797	VPRHSEYNPQHSLLAQFRNLG	Extended	b11	44.5	3	2			825.096	673.323
SMAD1	Q15797	VPRHSEYNPQHSLLAQFRNLG	Extended	y7	50.5	3	1			825.096	815.44
SMAD1	Q15797	VPRHSEYNPQHSLLAQFRNLG	Extended	b8	50.5	3	1			825.096	983.469
SMAD1	Q15797	VPRHSEYNPQHSLLAQFRNLG	Extended	y10	50.5	3	1			825.096	1128.64
SMAD2	Q15796	NATVEMTR	Tryptic	b3	25.2	2	1	461.227	287.135	466.231	287.135
SMAD2	Q15796	NATVEMTR	Tryptic	y3	25.2	2	1	461.227	407.207	466.231	417.215
SMAD2	Q15796	NATVEMTR	Tryptic	y4	25.2	2	1	461.227	536.25	466.231	546.258
SMAD2	Q15796	NATVEMTR	Tryptic	y5	20.2	2	1	461.227	635.318	466.231	645.326
SMAD2	Q15796	NQRVGETFHASQPSLTVDGFTDPSNSERFC[CAM]L	Extended	y17	66	3	2			1169.55	984.456
SMAD2	Q15796	NQRVGETFHASQPSLTVDGFTDPSNSERFC[CAM]L	Extended	y9	66	3	1			1169.55	1119.51
SMAD2	Q15796	NQRVGETFHASQPSLTVDGFTDPSNSERFC[CAM]L	Extended	b22	66	3	2			1169.55	1194.56
SMAD2	Q15796	NQRVGETFHASQPSLTVDGFTDPSNSERFC[CAM]L	Extended	y13	66	3	1			1169.55	1539.68
SMAD2	Q15796	VGETFHASQPSLTVDGFTDPSNSER	Tryptic	y6	48.7	3	1	893.416	689.321	896.752	699.33
SMAD2	Q15796	VGETFHASQPSLTVDGFTDPSNSER	Tryptic	y7	38.7	3	1	893.416	804.348	896.752	814.357
SMAD2	Q15796	VGETFHASQPSLTVDGFTDPSNSER	Tryptic	y8	38.7	3	1	893.416	905.396	896.752	915.404
SMAD2	Q15796	VGETFHASQPSLTVDGFTDPSNSER	Tryptic	y11	38.7	3	1	893.416	1224.51	896.752	1234.52
SMAD3	P84022	AITTQNVNTK	Tryptic	y5	39.3	2	2	545.299	288.161	549.306	292.168
SMAD3	P84022	AITTQNVNTK	Tryptic	y7	19.3	2	2	545.299	402.714	549.306	406.721
SMAD3	P84022	AITTQNVNTK	Tryptic	b5	39.3	2	1	545.299	515.282	549.306	515.282
SMAD3	P84022	ELEKAITTQNVNTKC[CAM]ITI	Extended	b11	26.8	3	2			695.376	614.333
SMAD3	P84022	ELEKAITTQNVNTKC[CAM]ITI	Extended	b6	32.8	3	1			695.376	684.393
SMAD3	P84022	ELEKAITTQNVNTKC[CAM]ITI	Extended	y7	32.8	3	1			695.376	857.464
SMAD3	P84022	ELEKAITTQNVNTKC[CAM]ITI	Extended	b15	35.8	3	2			695.376	869.948
SMAD3	P84022	TGQLDELEK	Tryptic	b4	17.9	2	1	516.764	400.219	520.771	400.219
SMAD3	P84022	TGQLDELEK	Tryptic	y5	22.9	2	1	516.764	633.309	520.771	641.323
SMAD3	P84022	TGQLDELEK	Tryptic	y6	22.9	2	1	516.764	746.393	520.771	754.407
SOD2	P04179	GELLEAIK	Tryptic	b3	14.1	2	1	436.758	300.155	440.765	300.155
SOD2	P04179	GELLEAIK	Tryptic	y4	14.1	2	1	436.758	460.277	440.765	468.291
SOD2	P04179	GELLEAIK	Tryptic	y5	14.1	2	1	436.758	573.361	440.765	581.375
SOD2	P04179	GEPKGELLEAIKRDFG	Extended	y7	34	3	2			589.656	407.737
[truncated: 315 more rows]

## Sheet: S4_immunoMRMtransitions
Table S4. MRM parameters for peptides targeted by the immuno-MRM panel. 1,310 transitions to 330 precursors were monitored for 126 tryptic peptides (62 PO4-containing and 2 ubiquitin remanant-containing) and 78 extended peptides (31 PO4-containing and 1 ubiquitin remanant-containing) representing 62 proteins. Under Peptide Modified Sequence, [+80] refers to phosphorylation, [+57] to carbamidometh…
Gene Symbol	Accession ID	Peptide Modified Sequence	Peptide Type	Fragment Ion	Collision Energy	Precursor Charge	Product Charge	light Precursor Mz	light Product Mz	heavy Precursor Mz	heavy Product Mz
ATM	Q13315	SLEISQSYTTTQR	Tryptic	y9	36.8	2	1	757.378	1071.51	762.382	1081.51
ATM	Q13315	SLEISQSYTTTQR	Tryptic	y8	34.8	2	1	757.378	984.474	762.382	994.483
ATM	Q13315	SLEISQSYTTTQR	Tryptic	y7	35.6	2	1	757.378	856.416	762.382	866.424
ATM	Q13315	SLEISQSYTTTQR	Tryptic	y6	34.8	2	1	757.378	769.384	762.382	779.392
ATM	Q13315	SLEIS[+80]QSYTTTQR	Tryptic	y9	34.9	2	1	797.361	1151.47	802.366	1161.48
ATM	Q13315	SLEIS[+80]QSYTTTQR	Tryptic	y7	41.9	2	1	797.361	856.416	802.366	866.424
ATM	Q13315	SLEIS[+80]QSYTTTQR	Tryptic	y6	42.9	2	1	797.361	769.384	802.366	779.392
ATM	Q13315	SLEIS[+80]QSYTTTQR	Tryptic	y5	39.9	2	1	797.361	606.321	802.366	616.329
ATM	Q13315	SLEIS[+80]QSYTTTQR	Tryptic	y10 -98	36.9	2	2	797.361	583.794	802.366	588.798
ATM	Q13315	NLSDIDQSFNK	Tryptic	y9	27.7	2	1	640.809	1053.48	644.817	1061.5
ATM	Q13315	NLSDIDQSFNK	Tryptic	y8	28.7	2	1	640.809	966.453	644.817	974.467
ATM	Q13315	NLSDIDQSFNK	Tryptic	y7	28.7	2	1	640.809	851.426	644.817	859.44
ATM	Q13315	NLSDIDQSFNK	Tryptic	y6	26.7	2	1	640.809	738.342	644.817	746.356
ATM	Q13315	NLS[+80]DIDQSFNK	Tryptic	y9	26.8	2	1	680.793	1133.45	684.8	1141.47
ATM	Q13315	NLS[+80]DIDQSFNK	Tryptic	y9 -98	33.8	2	1	680.793	1035.47	684.8	1043.49
ATM	Q13315	NLS[+80]DIDQSFNK	Tryptic	y8	32.8	2	1	680.793	966.453	684.8	974.467
ATM	Q13315	NLS[+80]DIDQSFNK	Tryptic	y7	33.8	2	1	680.793	851.426	684.8	859.44
ATM	Q13315	FNEDTRSLEIS[+80]QSYTTTQRESSDYS	Extended	y9	46.9	3	1			1012.1	1082.46
ATM	Q13315	FNEDTRSLEIS[+80]QSYTTTQRESSDYS	Extended	y7	46.9	3	1			1012.1	853.356
ATM	Q13315	FNEDTRSLEIS[+80]QSYTTTQRESSDYS	Extended	y18	58.9	3	2			1012.1	1092.96
ATM	Q13315	FNEDTRSLEIS[+80]QSYTTTQRESSDYS	Extended	y16	37.9	3	2			1012.1	971.901
ATM	Q13315	FNEDTRSLEIS[+80]QSYTTTQRESSDYS	Extended	y16 -98	37.9	3	2			1012.1	922.912
ATM	Q13315	FNEDTRSLEIS[+80]QSYTTTQRESSDYS	Extended	b10	46.9	3	1			1012.1	1205.58
ATM	Q13315	FNEDTRSLEISQSYTTTQRESSDYS	Extended	y9	45.7	3	1			985.444	1082.46
ATM	Q13315	FNEDTRSLEISQSYTTTQRESSDYS	Extended	b9	57.7	3	1			985.444	1092.5
ATM	Q13315	FNEDTRSLEISQSYTTTQRESSDYS	Extended	b10	45.7	3	1			985.444	1205.58
ATM	Q13315	FNEDTRSLEISQSYTTTQRESSDYS	Extended	b15	36.7	3	2			985.444	886.41
ATM	Q13315	FNEDTRSLEISQSYTTTQRESSDYS	Extended	b20	39.7	3	2			985.444	1199.06
ATM	Q13315	FNEDTRSLEISQSYTTTQRESSDYS	Extended	b21	36.7	3	2			985.444	1242.58
ATR	Q13535	GVELC[+57]FPENETPPEGK	Tryptic	y10	41.6	2	1	901.917	1097.51	905.924	1105.53
ATR	Q13535	GVELC[+57]FPENETPPEGK	Tryptic	y6	41.6	2	1	901.917	628.33	905.924	636.344
ATR	Q13535	GVELC[+57]FPENETPPEGK	Tryptic	y5	41.6	2	1	901.917	527.282	905.924	535.297
ATR	Q13535	GVELC[+57]FPENETPPEGK	Tryptic	y4	41.6	2	1	901.917	430.23	905.924	438.244
ATR	Q13535	GVELC[+57]FPENET[+80]PPEGK	Tryptic	y10	40.6	2	1	941.9	1177.48	945.907	1185.49
ATR	Q13535	GVELC[+57]FPENET[+80]PPEGK	Tryptic	y10 -98	50.6	2	1	941.9	1079.5	945.907	1087.51
ATR	Q13535	GVELC[+57]FPENET[+80]PPEGK	Tryptic	y9	43.6	2	1	941.9	1080.42	945.907	1088.44
ATR	Q13535	GVELC[+57]FPENET[+80]PPEGK	Tryptic	y5	49.6	2	1	941.9	527.282	945.907	535.297
ATR	Q13535	LQKGVELC[+57]FPENET[+80]PPEGKNMLIHGR	Extended	y12	43	3	2			1027.83	678.868
ATR	Q13535	LQKGVELC[+57]FPENETPPEGKNMLIHGR	Extended	y20	42.6	3	2			1001.18	1174.07
ATR	Q13535	LQKGVELC[+57]FPENETPPEGKNMLIHGR	Extended	y19	42.6	3	2			1001.18	1117.53
ATR	Q13535	LQKGVELC[+57]FPENETPPEGKNMLIHGR	Extended	y12	42.6	3	2			1001.18	678.868
ATRIP	Q8WXE1	LAAPSVSHVS[+80]PR	Tryptic	y9 -98	37.2	2	1	650.824	947.506	655.828	957.514
ATRIP	Q8WXE1	LAAPSVSHVS[+80]PR	Tryptic	y6	30.2	2	1	650.824	762.329	655.828	772.338
ATRIP	Q8WXE1	LAAPSVSHVS[+80]PR	Tryptic	y9	31.2	2	2	650.824	523.245	655.828	528.249
ATRIP	Q8WXE1	LAAPSVSHVS[+80]PR	Tryptic	y9 -98	36.2	2	2	650.824	474.257	655.828	479.261
ATRIP	Q8WXE1	LSDGDMTSALR	Tryptic	y9	28.6	2	1	583.28	965.436	588.284	975.444
ATRIP	Q8WXE1	LSDGDMTSALR	Tryptic	y8	32.6	2	1	583.28	850.409	588.284	860.417
ATRIP	Q8WXE1	LSDGDMTSALR	Tryptic	y6	28.6	2	1	583.28	678.36	588.284	688.369
ATRIP	Q8WXE1	LSDGDMTSALR	Tryptic	y4	28.6	2	1	583.28	446.272	588.284	456.28
ATRIP	Q8WXE1	ANKLAAPSVSHVS[+80]PRKNPSVVIK	Extended	y18 -98	39.9	3	2			830.459	947.548
ATRIP	Q8WXE1	ANKLAAPSVSHVS[+80]PRKNPSVVIK	Extended	y17	39.9	3	2			830.459	961.018
ATRIP	Q8WXE1	ANKLAAPSVSHVS[+80]PRKNPSVVIK	Extended	y16	21.9	3	2			830.459	912.492
ATRIP	Q8WXE1	ANKLAAPSVSHVS[+80]PRKNPSVVIK	Extended	b6	33.9	3	1			830.459	569.341
ATRIP	Q8WXE1	SLVHRLSDGDMTSALRGVADDQG	Extended	b16	30.5	3	2			804.06	875.451
ATRIP	Q8WXE1	SLVHRLSDGDMTSALRGVADDQG	Extended	b18	30.5	3	2			804.06	953.496
ATRIP	Q8WXE1	SLVHRLSDGDMTSALRGVADDQG	Extended	b19	30.5	3	2			804.06	989.014
ATRIP	Q8WXE1	SLVHRLSDGDMTSALRGVADDQG	Extended	b20	33.5	3	2			804.06	1046.53
BRCA1	P38398	NYPSQEELIK	Tryptic	y8	25.1	2	1	610.812	943.509	614.819	951.524
BRCA1	P38398	NYPSQEELIK	Tryptic	y7	33.1	2	1	610.812	846.457	614.819	854.471
BRCA1	P38398	NYPSQEELIK	Tryptic	y8	27.1	2	2	610.812	472.258	614.819	476.265
BRCA1	P38398	NYPS[+80]QEELIK	Tryptic	y8	23.2	2	1	650.795	1023.48	654.802	1031.49
BRCA1	P38398	NYPS[+80]QEELIK	Tryptic	y8 -98	31.2	2	1	650.795	925.499	654.802	933.513
BRCA1	P38398	NYPS[+80]QEELIK	Tryptic	y7	30.2	2	1	650.795	926.423	654.802	934.437
BRCA1	P38398	NYPS[+80]QEELIK	Tryptic	y8	28.2	2	2	650.795	512.242	654.802	516.249
BRCA1	P38398	GSLQNRNYPS[+80]QEELIKVVDVEE	Extended	y15	40.6	3	2			878.756	932.939
BRCA1	P38398	GSLQNRNYPS[+80]QEELIKVVDVEE	Extended	b18	31.6	3	2			878.756	1072.53
BRCA1	P38398	GSLQNRNYPS[+80]QEELIKVVDVEE	Extended	b18 -98	37.6	3	2			878.756	1023.55
BRCA1	P38398	GSLQNRNYPS[+80]QEELIKVVDVEE	Extended	b19	34.6	3	2			878.756	1130.05
BRCA1	P38398	GSLQNRNYPSQEELIKVVDVEE	Extended	b8	40.2	3	1			852.101	933.454
BRCA1	P38398	GSLQNRNYPSQEELIKVVDVEE	Extended	b15	28.2	3	2			852.101	865.429
BRCA1	P38398	GSLQNRNYPSQEELIKVVDVEE	Extended	b14	34.2	3	2			852.101	808.887
BRCA1	P38398	GSLQNRNYPSQEELIKVVDVEE	Extended	b19	37.2	3	2			852.101	1090.07
CHEK1	O14757	YSSSQPEPR	Tryptic	y7	27.4	2	1	525.746	800.39	530.75	810.398
CHEK1	O14757	YSSSQPEPR	Tryptic	y6	27.4	2	1	525.746	713.358	530.75	723.366
CHEK1	O14757	YSSSQPEPR	Tryptic	y5	36.4	2	1	525.746	626.326	530.75	636.334
CHEK1	O14757	YSSS[+80]QPEPR	Tryptic	y6	26.7	2	1	565.729	793.324	570.733	803.332
CHEK1	O14757	YSSS[+80]QPEPR	Tryptic	y6 -98	25.3	2	1	565.729	695.347	570.733	705.355
CHEK1	O14757	YSSS[+80]QPEPR	Tryptic	y5	25.7	2	1	565.729	626.326	570.733	636.334
CHEK1	O14757	YSSS[+80]QPEPR	Tryptic	y4	18.7	2	1	565.729	498.267	570.733	508.275
CHEK1	O14757	SEENVKYSSS[+80]QPEPRTGLSLW	Extended	y10	36.9	3	1			828.715	1165.62
CHEK1	O14757	SEENVKYSSS[+80]QPEPRTGLSLW	Extended	y8	39.9	3	1			828.715	939.529
CHEK1	O14757	SEENVKYSSS[+80]QPEPRTGLSLW	Extended	y15	27.9	3	2			828.715	899.408
CHEK1	O14757	SEENVKYSSS[+80]QPEPRTGLSLW	Extended	b18	27.9	3	2			828.715	1040.47
CHEK1	O14757	SEENVKYSSSQPEPRTGLSLW	Extended	y10	33.4	3	1			802.06	1165.62
CHEK1	O14757	SEENVKYSSSQPEPRTGLSLW	Extended	y8	39.4	3	1			802.06	939.529
CHEK1	O14757	SEENVKYSSSQPEPRTGLSLW	Extended	b11	30.4	3	1			802.06	1239.55
CHEK1	O14757	SEENVKYSSSQPEPRTGLSLW	Extended	b11	27.4	3	2			802.06	620.278
CHEK1	O14757	SEENVKYSSSQPEPRTGLSLW	Extended	b18	30.4	3	2			802.06	1000.48
CLU	P10909	ASSIIDELFQDR	Tryptic	y10	31.7	2	1	697.352	1235.63	702.356	1245.63
CLU	P10909	ASSIIDELFQDR	Tryptic	y9	31.7	2	1	697.352	1148.59	702.356	1158.6
CLU	P10909	ASSIIDELFQDR	Tryptic	y8	31.7	2	1	697.352	1035.51	702.356	1045.52
CLU	P10909	ASSIIDELFQDR	Tryptic	y7	33.7	2	1	697.352	922.426	702.356	932.435
CLU	P10909	MQDHFSRASSIIDELFQDRFFTR	Extended	y15	53.2	3	2			952.797	942.48
CLU	P10909	MQDHFSRASSIIDELFQDRFFTR	Extended	y10	44.2	3	2			952.797	684.85
CLU	P10909	MQDHFSRASSIIDELFQDRFFTR	Extended	y9	53.2	3	2			952.797	620.329
FAAP100	Q0VG06	APSPLGPTR	Tryptic	y6	24.5	2	1	448.253	640.378	453.258	650.386
FAAP100	Q0VG06	APSPLGPTR	Tryptic	y5	30.5	2	1	448.253	543.325	453.258	553.333
FAAP100	Q0VG06	APSPLGPTR	Tryptic	y6	25.5	2	2	448.253	320.692	453.258	325.697
FAAP100	Q0VG06	APS[+80]PLGPTR	Tryptic	y7	23.6	2	1	488.237	807.376	493.241	817.384
FAAP100	Q0VG06	APS[+80]PLGPTR	Tryptic	y7 -98	29.6	2	1	488.237	709.399	493.241	719.407
FAAP100	Q0VG06	APPHTRAPS[+80]PLGPTRDPVATF	Extended	y12	32.8	3	2			759.047	640.847
FAAP100	Q0VG06	APPHTRAPS[+80]PLGPTRDPVATF	Extended	b9 -98	35.8	3	2			759.047	449.238
FAAP100	Q0VG06	APPHTRAPS[+80]PLGPTRDPVATF	Extended	b16	32.8	3	2			759.047	871.424
FAAP100	Q0VG06	APPHTRAPS[+80]PLGPTRDPVATF	Extended	y18	35.8	3	2			759.047	1005.5
FAAP100	Q0VG06	APPHTRAPSPLGPTRDPVATF	Extended	y18	34	3	2			732.391	965.512
FAAP100	Q0VG06	APPHTRAPSPLGPTRDPVATF	Extended	b16	37	3	2			732.391	831.441
FAAP100	Q0VG06	APPHTRAPSPLGPTRDPVATF	Extended	b18	31	3	2			732.391	929.502
FANCA	O15360	QQAAPDADLSQEPHLF	Tryptic	y10	41.5	2	1	883.921	1156.56	888.934	1166.59
FANCA	O15360	QQAAPDADLSQEPHLF	Tryptic	y9	40.5	2	1	883.921	1085.53	888.934	1095.55
FANCA	O15360	QQAAPDADLSQEPHLF	Tryptic	y8	42.5	2	1	883.921	970.499	888.934	980.526
FANCA	O15360	QQAAPDADLSQEPHLF	Tryptic	y4	44.5	2	1	883.921	513.282	888.934	523.309
FANCA	O15360	AALQSRQQAAPDADLSQEPHLF	Extended	b10	36.4	3	1			801.742	1025.55
FANCA	O15360	AALQSRQQAAPDADLSQEPHLF	Extended	y7	30.4	3	1			801.742	867.442
FANCA	O15360	AALQSRQQAAPDADLSQEPHLF	Extended	y12	30.4	3	2			801.742	689.839
FANCA	O15360	AALQSRQQAAPDADLSQEPHLF	Extended	b10	27.4	3	2			801.742	513.278
FANCD2	Q9BXW9	KQLSSTVFK	Tryptic	y7	28.2	2	1	519.303	781.445	523.31	789.46
FANCD2	Q9BXW9	KQLSSTVFK	Tryptic	y6	28.2	2	1	519.303	668.361	523.31	676.376
FANCD2	Q9BXW9	KQLSSTVFK	Tryptic	y5	31.2	2	1	519.303	581.329	523.31	589.344
FANCD2	Q9BXW9	K[+114]QLSSTVFK	Tryptic	y7	30.3	2	1	576.325	781.445	580.332	789.46
FANCD2	Q9BXW9	K[+114]QLSSTVFK	Tryptic	y5	29.3	2	1	576.325	581.329	580.332	589.344
FANCD2	Q9BXW9	K[+114]QLSSTVFK	Tryptic	b6	33.3	2	1	576.325	759.4	580.332	759.4
FANCD2	Q9BXW9	QLSSTVFK	Tryptic	y6	21.9	2	1	455.256	668.361	459.263	676.376
FANCD2	Q9BXW9	QLSSTVFK	Tryptic	y4	20.9	2	1	455.256	494.297	459.263	502.312
FANCD2	Q9BXW9	QLSSTVFK	Tryptic	y6	19.9	2	2	455.256	334.684	459.263	338.691
FANCD2	Q9BXW9	HLVIRKQLSSTVFKYK	Extended	y8	33.8	3	1			652.394	967.534
FANCD2	Q9BXW9	HLVIRKQLSSTVFKYK	Extended	y13	33.8	3	2			652.394	803.482
FANCD2	Q9BXW9	HLVIRKQLSSTVFKYK	Extended	y3	36.8	3	2			652.394	223.646
FANCD2	Q9BXW9	HLVIRKQLSSTVFKYK	Extended	b12	33.8	3	2			652.394	681.914
FANCD2	Q9BXW9	MHLVIRK[+114]QLSSTVFKYK	Extended	y8	34.5	3	1			734.089	967.534
FANCD2	Q9BXW9	MHLVIRK[+114]QLSSTVFKYK	Extended	b3	37.5	3	1			734.089	382.191
FANCD2	Q9BXW9	MHLVIRK[+114]QLSSTVFKYK	Extended	b13	34.5	3	2			734.089	804.456
FANCD2	Q9BXW9	MHLVIRKQLSSTVFKYK	Extended	y14	35.8	3	2			696.074	853.016
FANCD2	Q9BXW9	MHLVIRKQLSSTVFKYK	Extended	y13	32.8	3	2			696.074	803.482
FANCD2	Q9BXW9	MHLVIRKQLSSTVFKYK	Extended	b3	38.8	3	1			696.074	382.191
FANCD2	Q9BXW9	MHLVIRKQLSSTVFKYK	Extended	b11	32.8	3	2			696.074	647.377
FANCI	Q9NVI1	SADFS[+80]QSTSIGIK	Tryptic	y10 -98	37.4	2	1	710.821	1049.56	714.829	1057.58
FANCI	Q9NVI1	SADFS[+80]QSTSIGIK	Tryptic	y9	30.4	2	1	710.821	1000.47	714.829	1008.49
FANCI	Q9NVI1	SADFS[+80]QSTSIGIK	Tryptic	y9 -98	40.4	2	1	710.821	902.494	714.829	910.508
FANCI	Q9NVI1	SADFS[+80]QSTSIGIK	Tryptic	y10 -98	35.4	2	2	710.821	525.285	714.829	529.292
FANCI	Q9NVI1	SADFS[+80]QSTSIGIK	Tryptic	y9 -98	36.4	2	2	710.821	451.751	714.829	455.758
FANCI	Q9NVI1	ELDKSADFS[+80]QSTSIGIKNNIC[+57]	Extended	y7	30.5	3	1			805.704	826.433
FANCI	Q9NVI1	ELDKSADFS[+80]QSTSIGIKNNIC[+57]	Extended	y6	33.5	3	1			805.704	769.412
FANCI	Q9NVI1	ELDKSADFS[+80]QSTSIGIKNNIC[+57]	Extended	y5	30.5	3	1			805.704	656.328
FANCI	Q9NVI1	ELDKSADFS[+80]QSTSIGIKNNIC[+57]	Extended	b14 -98	27.5	3	2			805.704	746.352
FANCJ	Q9BX63	YSTPPYLLEAASHLSPENFVEDEAK	Tryptic	y22	36.7	3	2	936.452	1228.6	939.123	1232.61
FANCJ	Q9BX63	YSTPPYLLEAASHLSPENFVEDEAK	Tryptic	y21	41.7	3	2	936.452	1180.08	939.123	1184.08
FANCJ	Q9BX63	YSTPPYLLEAASHLSPENFVEDEAK	Tryptic	y18	41.7	3	2	936.452	993.476	939.123	997.483
FANCJ	Q9BX63	YSTPPYLLEAASHLS[+80]PENFVEDEAK	Tryptic	y10	41.9	3	1	963.107	1177.54	965.779	1185.55
FANCJ	Q9BX63	YSTPPYLLEAASHLS[+80]PENFVEDEAK	Tryptic	y22 -98	41.9	3	2	963.107	1219.6	965.779	1223.6
FANCJ	Q9BX63	YSTPPYLLEAASHLS[+80]PENFVEDEAK	Tryptic	y21	41.9	3	2	963.107	1220.06	965.779	1224.07
FANCJ	Q9BX63	YSTPPYLLEAASHLS[+80]PENFVEDEAK	Tryptic	y18	41.9	3	2	963.107	1033.46	965.779	1037.47
FANCJ	Q9BX63	YST[+80]PPYLLEAASHLSPENFVEDEAK	Tryptic	y10	41.9	3	1	963.107	1177.54	965.779	1185.55
FANCJ	Q9BX63	YST[+80]PPYLLEAASHLSPENFVEDEAK	Tryptic	y21	41.9	3	2	963.107	1180.08	965.779	1184.08
FANCJ	Q9BX63	YST[+80]PPYLLEAASHLSPENFVEDEAK	Tryptic	y19	41.9	3	2	963.107	1050.02	965.779	1054.03
FANCJ	Q9BX63	ATPELGSSENSASSPPR	Tryptic	y11	42.4	2	1	843.9	1118.51	848.904	1128.52
FANCJ	Q9BX63	ATPELGSSENSASSPPR	Tryptic	y10	46.4	2	1	843.9	1031.48	848.904	1041.48
FANCJ	Q9BX63	ATPELGSSENSASSPPR	Tryptic	y9	47.4	2	1	843.9	944.443	848.904	954.451
FANCJ	Q9BX63	ATPELGSSENSASSPPR	Tryptic	y8	47.4	2	1	843.9	815.401	848.904	825.409
FANCJ	Q9BX63	ATPELGSSENSASS[+80]PPR	Tryptic	y11	38.5	2	1	883.883	1198.47	888.887	1208.48
FANCJ	Q9BX63	ATPELGSSENSASS[+80]PPR	Tryptic	y3	47.5	2	1	883.883	369.224	888.887	379.233
FANCJ	Q9BX63	ATPELGSSENSASS[+80]PPR	Tryptic	y15	37.5	2	2	883.883	797.841	888.887	802.845
FANCJ	Q9BX63	IPKATPELGSSENSASSPPRFKTEK	Extended	y22	43.5	3	2			890.132	1165.58
FANCJ	Q9BX63	IPKATPELGSSENSASSPPRFKTEK	Extended	y21	43.5	3	2			890.132	1130.06
FANCJ	Q9BX63	IPKATPELGSSENSASSPPRFKTEK	Extended	y20	43.5	3	2			890.132	1079.54
FANCJ	Q9BX63	IPKATPELGSSENSASSPPRFKTEK	Extended	y18	46.5	3	2			890.132	966.488
JUN	P05412	NSDLLTSPDVGLLK	Tryptic	y10	38.7	2	1	736.404	1042.61	740.411	1050.63
JUN	P05412	NSDLLTSPDVGLLK	Tryptic	y9	40.7	2	1	736.404	929.53	740.411	937.544
JUN	P05412	NSDLLTSPDVGLLK	Tryptic	y8	37.7	2	1	736.404	828.483	740.411	836.497
JUN	P05412	NSDLLTS[+80]PDVGLLK	Tryptic	y10	33.8	2	1	776.387	1122.58	780.394	1130.59
JUN	P05412	NSDLLTS[+80]PDVGLLK	Tryptic	y9	30.8	2	1	776.387	1009.5	780.394	1017.51
JUN	P05412	NSDLLTS[+80]PDVGLLK	Tryptic	y9 -98	39.8	2	1	776.387	911.52	780.394	919.534
JUN	P05412	NSDLLTS[+80]PDVGLLK	Tryptic	y8	29.8	2	1	776.387	908.449	780.394	916.463
JUN	P05412	AKNSDLLTS[+80]PDVGLLKLASPEL	Extended	y4	28.5	3	1			790.42	445.229
JUN	P05412	AKNSDLLTS[+80]PDVGLLKLASPEL	Extended	y3	34.5	3	1			790.42	358.197
JUN	P05412	AKNSDLLTS[+80]PDVGLLKLASPEL	Extended	b18	25.5	3	2			790.42	963.015
JUN	P05412	AKNSDLLTS[+80]PDVGLLKLASPEL	Extended	b19	25.5	3	2			790.42	1006.53
MDC1	Q14676	AQPFGFIDSDTDAEEER	Tryptic	y9	52.7	2	1	963.921	1051.42	968.925	1061.43
MDC1	Q14676	AQPFGFIDSDTDAEEER	Tryptic	y7	53.7	2	1	963.921	849.358	968.925	859.367
MDC1	Q14676	AQPFGFIDS[+80]DTDAEEER	Tryptic	y9	50.8	2	1	1003.9	1131.38	1008.91	1141.39
MDC1	Q14676	AQPFGFIDS[+80]DTDAEEER	Tryptic	y15	50.8	2	2	1003.9	904.357	1008.91	909.361
MDC1	Q14676	AQPFGFIDS[+80]DTDAEEER	Tryptic	y14	50.8	2	2	1003.9	855.83	1008.91	860.834
MDC1	Q14676	HLERAQPFGFIDS[+80]DTDAEEERIPAT	Extended	y19	42.4	3	2			978.778	1100.47
MDC1	Q14676	HLERAQPFGFIDS[+80]DTDAEEERIPAT	Extended	b6	42.4	3	1			978.778	735.39
MDC1	Q14676	HLERAQPFGFIDS[+80]DTDAEEERIPAT	Extended	b12	42.4	3	2			978.778	706.359
MDC1	Q14676	HLERAQPFGFIDSDTDAEEERIPAT	Extended	b6	56.2	3	1			952.122	735.39
MDC1	Q14676	HLERAQPFGFIDSDTDAEEERIPAT	Extended	b12	44.2	3	2			952.122	706.359
NBN	O60934	TTTPGPSLSQGVSVDEK	Tryptic	y9	47.8	2	1	851.928	948.463	855.935	956.477
NBN	O60934	TTTPGPSLSQGVSVDEK	Tryptic	y14	38.8	2	2	851.928	700.357	855.935	704.364
NBN	O60934	TTTPGPSLSQGVSVDEK	Tryptic	y12	44.8	2	2	851.928	623.32	855.935	627.327
NBN	O60934	TTTPGPSLS[+80]QGVSVDEK	Tryptic	y5	44.9	2	1	891.911	577.283	895.919	585.297
NBN	O60934	TTTPGPSLS[+80]QGVSVDEK	Tryptic	y15	39.9	2	2	891.911	790.864	895.919	794.871
NBN	O60934	TTTPGPSLS[+80]QGVSVDEK	Tryptic	y14	37.9	2	2	891.911	740.34	895.919	744.347
NBN	O60934	TTTPGPSLS[+80]QGVSVDEK	Tryptic	y13	42.9	2	2	891.911	691.814	895.919	695.821
NBN	O60934	IPNYQLSPTK	Tryptic	y8	28.5	2	1	580.819	950.494	584.826	958.508
NBN	O60934	IPNYQLSPTK	Tryptic	y4	33.5	2	1	580.819	432.245	584.826	440.259
NBN	O60934	IPNYQLS[+80]PTK	Tryptic	y8	28	2	1	620.802	1030.46	624.809	1038.47
NBN	O60934	IPNYQLS[+80]PTK	Tryptic	y8 -98	28	2	1	620.802	932.484	624.809	940.498
NBN	O60934	IPNYQLS[+80]PTK	Tryptic	y9 -98	28	2	2	620.802	515.272	624.809	519.279
NBN	O60934	IPNYQLS[+80]PTK	Tryptic	y8	28	2	2	620.802	515.734	624.809	519.741
NBN	O60934	MRIPNYQLSPTKLPSINK	Extended	y9	36.1	3	1			703.397	1005.62
NBN	O60934	MRIPNYQLSPTKLPSINK	Extended	y10	33.1	3	2			703.397	546.829
NBN	O60934	MRIPNYQLSPTKLPSINK	Extended	y9	33.1	3	2			703.397	503.313
NBN	O60934	MRIPNYQLSPTKLPSINK	Extended	b9	36.1	3	1			703.397	1103.57
PALB2	Q86YC2	NENLQESEILS[+80]QPK	Tryptic	y9 -98	46	2	1	854.893	1012.53	858.9	1020.55
PALB2	Q86YC2	NENLQESEILS[+80]QPK	Tryptic	y8	35	2	1	854.893	981.465	858.9	989.479
PALB2	Q86YC2	NENLQESEILS[+80]QPK	Tryptic	y8 -98	47	2	1	854.893	883.488	858.9	891.503
PALB2	Q86YC2	NENLQESEILS[+80]QPK	Tryptic	y5 -98	45	2	1	854.893	554.33	858.9	562.344
PALB2	Q86YC2	NENLQESEILS[+80]QPK	Tryptic	y4	36	2	1	854.893	539.223	858.9	547.237
PALB2	Q86YC2	TLDGRNENLQESEILS[+80]QPKSLSLE	Extended	y9	38.5	3	1			930.121	1076.51
PALB2	Q86YC2	TLDGRNENLQESEILS[+80]QPKSLSLE	Extended	y7	38.5	3	1			930.121	781.455
PALB2	Q86YC2	TLDGRNENLQESEILS[+80]QPKSLSLE	Extended	b15	35.5	3	2			930.121	856.926
PALB2	Q86YC2	TLDGRNENLQESEILS[+80]QPKSLSLE	Extended	b17 -98	32.5	3	2			930.121	955.466
PCNA	P12004	LVQGSILK	Tryptic	y5	21.7	2	1	429.276	517.334	433.283	525.349
PCNA	P12004	LVQGSILK	Tryptic	y4	22.7	2	1	429.276	460.313	433.283	468.327
PCNA	P12004	LVQGSILK	Tryptic	y7	21.7	2	2	429.276	372.734	433.283	376.741
PCNA	P12004	DLSHIGDAVVISC[+57]AK	Tryptic	y7	40.8	3	1	528.94	776.433	531.611	784.448
PCNA	P12004	DLSHIGDAVVISC[+57]AK	Tryptic	y6	39.8	3	1	528.94	677.365	531.611	685.379
PCNA	P12004	DLSHIGDAVVISC[+57]AK	Tryptic	y5	39.8	3	1	528.94	578.297	531.611	586.311
PCNA	P12004	DLSHIGDAVVISC[+57]AK	Tryptic	b9	22.4	3	1	528.94	908.447	531.611	908.447
PCNA	P12004	DLSHIGDAVVISC[+57]AK[+114]DGVK	Tryptic	y9	34.1	3	1	700.025	1091.55	702.696	1099.57
PCNA	P12004	DLSHIGDAVVISC[+57]AK[+114]DGVK	Tryptic	y8	34.1	3	1	700.025	978.467	702.696	986.482
PCNA	P12004	DLSHIGDAVVISC[+57]AK[+114]DGVK	Tryptic	y7	33.1	3	1	700.025	891.435	702.696	899.45
PCNA	P12004	DLSHIGDAVVISC[+57]AK[+114]DGVK	Tryptic	y6	33.1	3	1	700.025	731.405	702.696	739.419
PCNA	P12004	DLSHIGDAVVISC[+57]AK[+114]DGVK	Tryptic	b8	39.1	3	1	700.025	809.379	702.696	809.379
PCNA	P12004	MFEARLVQGSILKKVLEALK	Extended	y8	35.7	3	1			761.123	936.633
PCNA	P12004	MFEARLVQGSILKKVLEALK	Extended	y7	23.7	3	1			761.123	800.524
PCNA	P12004	MFEARLVQGSILKKVLEALK	Extended	y6	47.7	3	1			761.123	672.429
PCNA	P12004	MFEARLVQGSILKKVLEALK	Extended	b7	47.7	3	1			761.123	847.449
RAD18	Q9NS91	NHLLQFALESPAK	Tryptic	y10	36.6	2	1	734.401	1103.61	738.408	1111.62
RAD18	Q9NS91	NHLLQFALESPAK	Tryptic	y9	34.6	2	1	734.401	990.525	738.408	998.54
RAD18	Q9NS91	NHLLQFALESPAK	Tryptic	y3	42.6	2	1	734.401	315.203	738.408	323.217
RAD18	Q9NS91	NHLLQFALES[+80]PAK	Tryptic	y6	34.7	2	1	774.385	724.328	778.392	732.342
RAD18	Q9NS91	NHLLQFALES[+80]PAK	Tryptic	y5	36.7	2	1	774.385	611.244	778.392	619.258
RAD18	Q9NS91	NHLLQFALES[+80]PAK	Tryptic	y4	38.7	2	1	774.385	482.201	778.392	490.215
RAD18	Q9NS91	NHLLQFALES[+80]PAK	Tryptic	y3	43.7	2	1	774.385	315.203	778.392	323.217
RAD18	Q9NS91	NDLQDTEIS[+80]PR	Tryptic	y7	28	2	1	684.296	897.371	689.3	907.38
RAD18	Q9NS91	NDLQDTEIS[+80]PR	Tryptic	y7 -98	39	2	1	684.296	799.394	689.3	809.403
RAD18	Q9NS91	NDLQDTEIS[+80]PR	Tryptic	y4	27	2	1	684.296	552.254	689.3	562.262
RAD18	Q9NS91	NDLQDTEIS[+80]PR	Tryptic	y4 -98	39	2	1	684.296	454.277	689.3	464.286
RAD18	Q9NS91	SLNFARNHLLQFALES[+80]PAKSPA	Extended	b11	40	3	2			833.759	647.854
RAD18	Q9NS91	SLNFARNHLLQFALES[+80]PAKSPA	Extended	b16 -98	34	3	2			833.759	912.481
RAD18	Q9NS91	SLNFARNHLLQFALES[+80]PAKSPA	Extended	b18	37	3	2			833.759	1045.51
RAD18	Q9NS91	SLNFARNHLLQFALES[+80]PAKSPA	Extended	b19	34	3	2			833.759	1113.57
RAD18	Q9NS91	SLNFARNHLLQFALESPAKSPA	Extended	b11	39.5	3	2			807.104	647.854
RAD18	Q9NS91	SLNFARNHLLQFALESPAKSPA	Extended	b12	39.5	3	2			807.104	721.389
RAD18	Q9NS91	SLNFARNHLLQFALESPAKSPA	Extended	b13	36.5	3	2			807.104	756.907
RAD18	Q9NS91	SLNFARNHLLQFALESPAKSPA	Extended	b19	30.5	3	2			807.104	1073.59
RAD23B	P54727	IDIDPEETVK	Tryptic	y8	26	2	1	579.798	930.478	583.805	938.492
RAD23B	P54727	IDIDPEETVK	Tryptic	y7	27	2	1	579.798	817.394	583.805	825.408
RAD23B	P54727	IDIDPEETVK	Tryptic	y6	28	2	1	579.798	702.367	583.805	710.381
RAD23B	P54727	ILNDDTALK	Tryptic	y8	24.2	2	1	501.777	889.463	505.784	897.477
RAD23B	P54727	ILNDDTALK	Tryptic	y7	22.2	2	1	501.777	776.378	505.784	784.393
RAD23B	P54727	ILNDDTALK	Tryptic	y6	23.2	2	1	501.777	662.336	505.784	670.35
RAD23B	P54727	ILNDDTALK	Tryptic	y5	26.2	2	1	501.777	547.309	505.784	555.323
RAD23B	P54727	LIYAGKILNDDTALKEYK	Extended	y11	29.6	3	2			692.72	659.342
RAD23B	P54727	LIYAGKILNDDTALKEYK	Extended	y8	35.6	3	1			692.72	975.524
RAD23B	P54727	LIYAGKILNDDTALKEYK	Extended	y6	35.6	3	1			692.72	759.449
RAD23B	P54727	LIYAGKILNDDTALKEYK	Extended	y14	32.6	3	2			692.72	808.443
RAD23B	P54727	TLQQQTFKIDIDPEETVKALK	Extended	y9	38.3	3	1			818.451	1022.6
RAD23B	P54727	TLQQQTFKIDIDPEETVKALK	Extended	y18	35.3	3	2			818.451	1056.08
RAD23B	P54727	TLQQQTFKIDIDPEETVKALK	Extended	y9	35.3	3	2			818.451	511.802
RAD50	Q92878	LFDVC[+57]GSQDFESDLDR	Tryptic	y10	44.1	2	1	951.912	1211.52	956.916	1221.53
RAD50	Q92878	LFDVC[+57]GSQDFESDLDR	Tryptic	y8	48.1	2	1	951.912	996.427	956.916	1006.44
RAD50	Q92878	LFDVC[+57]GSQDFESDLDR	Tryptic	y7	48.1	2	1	951.912	881.4	956.916	891.408
RAD50	Q92878	LFDVC[+57]GSQDFESDLDR	Tryptic	y6	48.1	2	1	951.912	734.332	956.916	744.34
RAD50	Q92878	LFDVC[+57]GS[+80]QDFESDLDR	Tryptic	y7	53.2	2	1	991.896	881.4	996.9	891.408
RAD50	Q92878	LFDVC[+57]GS[+80]QDFESDLDR	Tryptic	y6	56.2	2	1	991.896	734.332	996.9	744.34
RAD50	Q92878	LFDVC[+57]GS[+80]QDFESDLDR	Tryptic	y12	47.2	2	2	991.896	754.772	996.9	759.776
RAD50	Q92878	SYEDKLFDVC[+57]GS[+80]QDFESDLDRLK	Extended	y9	50.2	3	1			952.748	1132.59
RAD50	Q92878	SYEDKLFDVC[+57]GS[+80]QDFESDLDRLK	Extended	y18 -98	47.2	3	2			952.748	1068.5
RAD50	Q92878	SYEDKLFDVC[+57]GS[+80]QDFESDLDRLK	Extended	y15	38.2	3	2			952.748	929.899
RAD50	Q92878	SYEDKLFDVC[+57]GS[+80]QDFESDLDRLK	Extended	y15 -98	47.2	3	2			952.748	880.911
RAD50	Q92878	SYEDKLFDVC[+57]GSQDFESDLDRLK	Extended	y17	46.1	3	2			926.093	1020.96
RAD50	Q92878	SYEDKLFDVC[+57]GSQDFESDLDRLK	Extended	y15	43.1	3	2			926.093	889.916
RAD50	Q92878	SYEDKLFDVC[+57]GSQDFESDLDRLK	Extended	y14	46.1	3	2			926.093	840.382
RAD50	Q92878	SYEDKLFDVC[+57]GSQDFESDLDRLK	Extended	y9	43.1	3	2			926.093	566.797
RAD51C	O43502	DLVSFPLSPAVR	Tryptic	y9	28.2	2	1	650.867	973.547	655.871	983.555
RAD51C	O43502	DLVSFPLSPAVR	Tryptic	y8	28.2	2	1	650.867	886.515	655.871	896.523
RAD51C	O43502	DLVSFPLSPAVR	Tryptic	y7	27.2	2	1	650.867	739.446	655.871	749.454
RAD51C	O43502	DLVSFPLSPAVR	Tryptic	y4	28.2	2	1	650.867	442.277	655.871	452.286
RAD51C	O43502	FEMQRDLVSFPLSPAVRVK	Extended	y9	35.5	3	1			743.741	976.618
RAD51C	O43502	FEMQRDLVSFPLSPAVRVK	Extended	y7	38.5	3	1			743.741	766.481
RAD51C	O43502	FEMQRDLVSFPLSPAVRVK	Extended	y6	38.5	3	1			743.741	679.449
RAD51C	O43502	FEMQRDLVSFPLSPAVRVK	Extended	y9	32.5	3	2			743.741	488.813
RB1	P06400	IPGGNIYISPLK	Tryptic	y6	35.4	2	1	636.372	720.429	640.379	728.443
RB1	P06400	IPGGNIYISPLK	Tryptic	y5	38.4	2	1	636.372	557.366	640.379	565.38
RB1	P06400	IPGGNIYISPLK	Tryptic	y3	41.4	2	1	636.372	357.25	640.379	365.264
RB1	P06400	IPGGNIYIS[+80]PLK	Tryptic	y10	32.5	2	1	676.355	1141.57	680.362	1149.58
RB1	P06400	IPGGNIYIS[+80]PLK	Tryptic	y6	33.5	2	1	676.355	800.395	680.362	808.41
RB1	P06400	IPGGNIYIS[+80]PLK	Tryptic	y5	33.5	2	1	676.355	637.332	680.362	645.346
RB1	P06400	IPGGNIYIS[+80]PLK	Tryptic	y3	37.5	2	1	676.355	357.25	680.362	365.264
RB1	P06400	IPGGNIYIS[+80]PLK	Tryptic	y10	34.5	2	2	676.355	571.286	680.362	575.293
RB1	P06400	FPSSPLRIPGGNIYIS[+80]PLKSPYK	Extended	y7	37.7	3	1			873.799	840.507
RB1	P06400	FPSSPLRIPGGNIYIS[+80]PLKSPYK	Extended	y4	43.7	3	1			873.799	494.261
RB1	P06400	FPSSPLRIPGGNIYIS[+80]PLKSPYK	Extended	y19	40.7	3	2			873.799	1101.1
RB1	P06400	FPSSPLRIPGGNIYIS[+80]PLKSPYK	Extended	b16 -98	37.7	3	2			873.799	841.457
RB1	P06400	FPSSPLRIPGGNIYISPLKSPYK	Extended	y10	42.6	3	1			847.144	1203.69
RB1	P06400	FPSSPLRIPGGNIYISPLKSPYK	Extended	y9	42.6	3	1			847.144	1040.62
RB1	P06400	FPSSPLRIPGGNIYISPLKSPYK	Extended	y8	42.6	3	1			847.144	927.539
RB1	P06400	FPSSPLRIPGGNIYISPLKSPYK	Extended	y19	42.6	3	2			847.144	1061.12
REV3L	O60673	SGTLSPEIFEK	Tryptic	y9	28.7	2	1	604.314	1063.57	608.321	1071.58
REV3L	O60673	SGTLSPEIFEK	Tryptic	y7	26.7	2	1	604.314	849.435	608.321	857.449
REV3L	O60673	SGTLSPEIFEK	Tryptic	y6	25.7	2	1	604.314	762.403	608.321	770.417
REV3L	O60673	SGTLS[+80]PEIFEK	Tryptic	y8	26.8	2	1	644.297	1042.49	648.304	1050.5
REV3L	O60673	SGTLS[+80]PEIFEK	Tryptic	y8 -98	32.8	2	1	644.297	944.509	648.304	952.523
REV3L	O60673	SGTLS[+80]PEIFEK	Tryptic	y7	26.8	2	1	644.297	929.402	648.304	937.416
REV3L	O60673	SGTLS[+80]PEIFEK	Tryptic	y7 -98	32.8	2	1	644.297	831.425	648.304	839.439
REV3L	O60673	SGTLS[+80]PEIFEK	Tryptic	y6	31.8	2	1	644.297	762.403	648.304	770.417
REV3L	O60673	IRSGTLS[+80]PEIFEKSTIDSNENR	Extended	y9	49.2	3	1			861.084	1035.47
REV3L	O60673	IRSGTLS[+80]PEIFEKSTIDSNENR	Extended	y15	40.2	3	2			861.084	893.939
REV3L	O60673	IRSGTLS[+80]PEIFEKSTIDSNENR	Extended	b7 -98	49.2	3	1			861.084	697.399
REV3L	O60673	IRSGTLS[+80]PEIFEKSTIDSNENR	Extended	b10 -98	49.2	3	1			861.084	1036.58
REV3L	O60673	IRSGTLSPEIFEKSTIDSNENR	Extended	y9	48	3	1			834.429	1035.47
REV3L	O60673	IRSGTLSPEIFEKSTIDSNENR	Extended	y5	51	3	1			834.429	619.279
REV3L	O60673	IRSGTLSPEIFEKSTIDSNENR	Extended	b17	51	3	2			834.429	942.004
RRM2	P31350	DIQHWESLKPEER	Tryptic	y2	27.6	3	1	556.278	304.162	559.614	314.17
RRM2	P31350	DIQHWESLKPEER	Tryptic	y11	26.6	3	2	556.278	719.857	559.614	724.861
RRM2	P31350	DIQHWESLKPEER	Tryptic	y9	27.6	3	2	556.278	587.299	559.614	592.303
RRM2	P31350	DIQHWESLKPEER	Tryptic	b11	23.6	3	2	556.278	682.336	559.614	682.336
RRM2	P31350	IEQEFLTEALPVK	Tryptic	y10	33.7	2	1	758.917	1146.64	762.924	1154.65
RRM2	P31350	IEQEFLTEALPVK	Tryptic	y9	34.7	2	1	758.917	1017.6	762.924	1025.61
RRM2	P31350	IEQEFLTEALPVK	Tryptic	y4	30.7	2	1	758.917	456.318	762.924	464.332
RRM2	P31350	IEQEFLTEALPVK	Tryptic	b3	30.7	2	1	758.917	371.193	762.924	371.193
RRM2	P31350	EIIINAVRIEQEFLTEALPVKLIGMN	Extended	y8	33.4	3	1			987.891	879.521
RRM2	P31350	EIIINAVRIEQEFLTEALPVKLIGMN	Extended	b15	39.4	3	2			987.891	885.493
RRM2	P31350	EIIINAVRIEQEFLTEALPVKLIGMN	Extended	b18	27.4	3	2			987.891	1042.08
RRM2	P31350	EVDLSKDIQHWESLKPEERYFISHV	Extended	y19	49	3	2			1032.19	1212.1
RRM2	P31350	EVDLSKDIQHWESLKPEERYFISHV	Extended	y18	52	3	2			1032.19	1154.59
TERF2	Q15554	DLVLPTQALPASPALK	Tryptic	y12	37	2	1	817.48	1193.69	821.487	1201.7
TERF2	Q15554	DLVLPTQALPASPALK	Tryptic	y8	38	2	1	817.48	796.493	821.487	804.507
TERF2	Q15554	DLVLPTQALPASPALK	Tryptic	y7	43	2	1	817.48	683.409	821.487	691.423
TERF2	Q15554	DLVLPTQALPAS[+80]PALK	Tryptic	y7	38.1	2	1	857.463	763.375	861.47	771.389
TERF2	Q15554	DLVLPTQALPAS[+80]PALK	Tryptic	y13	34.1	2	2	857.463	693.873	861.47	697.88
TERF2	Q15554	DLVLPTQALPAS[+80]PALK	Tryptic	y12	34.1	2	2	857.463	637.331	861.47	641.338
TERF2	Q15554	DLVLPTQALPAS[+80]PALK	Tryptic	b3	39.1	2	1	857.463	328.187	861.47	328.187
TERF2	Q15554	LDQKDLVLPTQALPASPALKNKRPR	Extended	y21	49.1	3	2			926.546	1147.18
TERF2	Q15554	LDQKDLVLPTQALPASPALKNKRPR	Extended	y20	49.1	3	2			926.546	1089.67
TERF2	Q15554	LDQKDLVLPTQALPASPALKNKRPR	Extended	y19	49.1	3	2			926.546	1033.13
TERF2	Q15554	LDQKDLVLPTQALPASPALKNKRPR	Extended	y18	49.1	3	2			926.546	983.594
TOPB1	Q92547	GVLTQTLEMR	Tryptic	y8	25.1	2	1	574.311	991.524	579.315	1001.53
TOPB1	Q92547	GVLTQTLEMR	Tryptic	y7	26.1	2	1	574.311	878.44	579.315	888.448
TOPB1	Q92547	GVLTQTLEMR	Tryptic	y6	25.1	2	1	574.311	777.392	579.315	787.401
TOPB1	Q92547	GVLT[+80]QTLEMR	Tryptic	y8 -98	34.3	2	1	614.294	973.514	619.298	983.522
TOPB1	Q92547	GVLT[+80]QTLEMR	Tryptic	y7	24.3	2	1	614.294	958.406	619.298	968.415
TOPB1	Q92547	GVLT[+80]QTLEMR	Tryptic	y7 -98	30.3	2	1	614.294	860.429	619.298	870.438
TOPB1	Q92547	GVLT[+80]QTLEMR	Tryptic	y5	30.3	2	1	614.294	649.334	619.298	659.342
TOPB1	Q92547	QTVPDVNTEPSQNEQIIWDDPTAR	Tryptic	y8	39.9	3	1	918.439	973.474	921.775	983.482
TOPB1	Q92547	QTVPDVNTEPSQNEQIIWDDPTAR	Tryptic	y7	36.9	3	1	918.439	860.39	921.775	870.398
TOPB1	Q92547	QTVPDVNTEPSQNEQIIWDDPTAR	Tryptic	y6	35.9	3	1	918.439	674.31	921.775	684.319
TOPB1	Q92547	QTVPDVNTEPSQNEQIIWDDPTAR	Tryptic	y15	28.9	3	2	918.439	885.426	921.775	890.43
TOPB1	Q92547	NDSKGVLT[+80]QTLEMRENFQK	Extended	y8	66.1	2	1			1164.55	1091.52
TOPB1	Q92547	NDSKGVLT[+80]QTLEMRENFQK	Extended	y15	48.1	2	2			1164.55	942.452
TOPB1	Q92547	NDSKGVLT[+80]QTLEMRENFQK	Extended	b10	60.1	2	1			1164.55	1124.5
TOPB1	Q92547	NDSKGVLTQTLEMRENFQK	Extended	y16	35.2	3	2			750.047	966.516
TOPB1	Q92547	NDSKGVLTQTLEMRENFQK	Extended	y15	35.2	3	2			750.047	902.468
TOPB1	Q92547	NDSKGVLTQTLEMRENFQK	Extended	y13	38.2	3	2			750.047	824.424
TOPB1	Q92547	NDSKGVLTQTLEMRENFQK	Extended	y12	38.2	3	2			750.047	767.882
TOPB1	Q92547	QSRQTVPDVNTEPSQNEQIIWDDPTAREER	Extended	y7	66.6	3	1			1183.57	868.451
TOPB1	Q92547	QSRQTVPDVNTEPSQNEQIIWDDPTAREER	Extended	y7	66.6	3	2			1183.57	434.729
TOPB1	Q92547	QSRQTVPDVNTEPSQNEQIIWDDPTAREER	Extended	b8	66.6	3	1			1183.57	912.453
UBE2C	O00762	GISAFPESDNLFK	Tryptic	y9	28.5	2	1	712.856	1096.53	716.864	1104.55
UBE2C	O00762	GISAFPESDNLFK	Tryptic	y8	27.5	2	1	712.856	949.463	716.864	957.477
UBE2C	O00762	GISAFPESDNLFK	Tryptic	y6	37.5	2	1	712.856	723.367	716.864	731.381
UBE2C	O00762	LSLEFPSGYPYNAPTVK	Tryptic	y10	43.6	2	1	941.983	1109.56	945.99	1117.58
UBE2C	O00762	LSLEFPSGYPYNAPTVK	Tryptic	y9	43.6	2	1	941.983	1052.54	945.99	1060.56
UBE2C	O00762	LSLEFPSGYPYNAPTVK	Tryptic	y8	42.6	2	1	941.983	889.478	945.99	897.492
UBE2C	O00762	LSLEFPSGYPYNAPTVK	Tryptic	y13	43.6	2	2	941.983	720.862	945.99	724.869
UBE2C	O00762	MMSGDKGISAFPESDNLFKWVGTIH	Extended	y8	42.6	3	1			925.784	995.555
UBE2C	O00762	MMSGDKGISAFPESDNLFKWVGTIH	Extended	y6	45.6	3	1			925.784	712.378
UBE2C	O00762	MMSGDKGISAFPESDNLFKWVGTIH	Extended	y14	42.6	3	2			925.784	825.922
UBE2C	O00762	MMSGDKGISAFPESDNLFKWVGTIH	Extended	b11	45.6	3	1			925.784	1125.51
UBE2C	O00762	YKLSLEFPSGYPYNAPTVKFLTPC[+57]Y	Extended	y10	40.4	3	1			988.497	1233.64
UBE2C	O00762	YKLSLEFPSGYPYNAPTVKFLTPC[+57]Y	Extended	y3	40.4	3	1			988.497	439.165
UBE2C	O00762	YKLSLEFPSGYPYNAPTVKFLTPC[+57]Y	Extended	b21	37.4	3	2			988.497	1212.64
UBE2I	P63279	DHPFGFVAVPTK	Tryptic	y10	28.8	2	1	657.846	1062.6	661.853	1070.61
UBE2I	P63279	DHPFGFVAVPTK	Tryptic	y8	33.8	2	1	657.846	818.477	661.853	826.491
UBE2I	P63279	DHPFGFVAVPTK	Tryptic	b9	30.8	2	1	657.846	970.478	661.853	970.478
UBE2I	P63279	AWRKDHPFGFVAVPTKNPDGTM	Extended	y9	38.6	3	1			827.086	968.46
UBE2I	P63279	AWRKDHPFGFVAVPTKNPDGTM	Extended	b13	35.6	3	2			827.086	756.399
UBE2I	P63279	AWRKDHPFGFVAVPTKNPDGTM	Extended	b11	38.6	3	2			827.086	671.346
UBE2I	P63279	AWRKDHPFGFVAVPTKNPDGTM	Extended	b12	41.6	3	2			827.086	706.865
PARP1	P09874	EELGFRPEYSASQLK	Tryptic	y6	24.9	3	1	585.297	633.357	587.968	641.371
PARP1	P09874	EELGFRPEYSASQLK	Tryptic	y5	24.9	3	1	585.297	546.325	587.968	554.339
PARP1	P09874	EELGFRPEYSASQLK	Tryptic	y12	23.9	3	2	585.297	691.857	587.968	695.864
PARP1	P09874	EELGFRPEYSASQLK	Tryptic	y11	25.9	3	2	585.297	663.346	587.968	667.353
PARP1	P09874	EELGFRPEYS[+80]ASQLK	Tryptic	y9 -98	33.1	3	1	611.952	1004.5	614.624	1012.52
PARP1	P09874	EELGFRPEYS[+80]ASQLK	Tryptic	y13	24.1	3	2	611.952	788.382	614.624	792.389
PARP1	P09874	EELGFRPEYS[+80]ASQLK	Tryptic	y9	22.1	3	2	611.952	551.744	614.624	555.752
PARP1	P09874	EELGFRPEYS[+80]ASQLK	Tryptic	y9 -98	26.1	3	2	611.952	502.756	614.624	506.763
BRCA2	P51587	TSVSQTSLLEAK	Tryptic	y9	28.2	2	1	632.343	976.531	636.35	984.545
BRCA2	P51587	TSVSQTSLLEAK	Tryptic	y8	28.2	2	1	632.343	889.499	636.35	897.513
BRCA2	P51587	TSVSQTSLLEAK	Tryptic	y7	29.2	2	1	632.343	761.44	636.35	769.455
BRCA2	P51587	TSVSQTSLLEAK	Tryptic	y6	29.2	2	1	632.343	660.393	636.35	668.407
BRCA2	P51587	TS[+80]VSQTSLLEAK	Tryptic	y9	34.3	2	1	672.326	976.531	676.333	984.545
BRCA2	P51587	TS[+80]VSQTSLLEAK	Tryptic	y8	34.3	2	1	672.326	889.499	676.333	897.513
BRCA2	P51587	TS[+80]VSQTSLLEAK	Tryptic	y7	35.3	2	1	672.326	761.44	676.333	769.455
G3P	P04406	GALQNIIPASTGAAK	Tryptic	y11	32.1	2	1	706.399	1042.59	710.406	1050.6
G3P	P04406	GALQNIIPASTGAAK	Tryptic	y10	32.1	2	1	706.399	928.546	710.406	936.56
G3P	P04406	GALQNIIPASTGAAK	Tryptic	y9	29.1	2	1	706.399	815.462	710.406	823.476
G3P	P04406	GALQNIIPASTGAAK	Tryptic	y12	29.1	2	2	706.399	585.827	710.406	589.835
G3P	P04406	GALQNIIPASTGAAK	Tryptic	b6	26.1	2	1	706.399	597.335	710.406	597.335
GSTP1	P09211	YISLIYTNYEAGK	Tryptic	y9	35.1	2	1	767.893	1058.52	771.9	1066.53
GSTP1	P09211	YISLIYTNYEAGK	Tryptic	y8	34.1	2	1	767.893	945.431	771.9	953.445
GSTP1	P09211	YISLIYTNYEAGK	Tryptic	y7	32.1	2	1	767.893	782.368	771.9	790.382
H2AX	P16104	ATQAS[+80]QEY	Tryptic	y4	19.6	2	1	489.184	606.181	493.191	606.181
H2AX	P16104	ATQAS[+80]QEY	Tryptic	b6	20.6	2	1	489.184	667.245	493.191	675.259
H2AX	P16104	ATQAS[+80]QEY	Tryptic	b7	20.6	2	1	489.184	796.287	493.191	804.301
H2AX	P16104	ATQAS[+80]QEY	Tryptic	b7 -98	20.6	2	1	489.184	698.31	493.191	706.325
FEN1	P39748	SIEEIVR	Tryptic	y6	21.4	2	1	423.24	758.441	428.244	768.449
FEN1	P39748	SIEEIVR	Tryptic	y5	19.4	2	1	423.24	645.357	428.244	655.365
FEN1	P39748	SIEEIVR	Tryptic	y4	22.4	2	1	423.24	516.314	428.244	526.322
RIF1	Q5UIP0	ASQGLLSSIENSESDSSEAK	Tryptic	y11	48.7	2	1	1019.97	1182.48	1023.98	1190.49
RIF1	Q5UIP0	ASQGLLSSIENSESDSSEAK	Tryptic	y10	46.7	2	1	1019.97	1053.43	1023.98	1061.45
RIF1	Q5UIP0	ASQGLLSSIENSESDSSEAK	Tryptic	y9	49.7	2	1	1019.97	939.39	1023.98	947.404
RIF1	Q5UIP0	ASQGLLSSIENSESDSSEAK	Tryptic	y7	51.7	2	1	1019.97	723.316	1023.98	731.33
UBE2T	Q9NPD8	ASQLVGIEK	Tryptic	y7	19.8	2	1	472.774	786.472	476.781	794.486
UBE2T	Q9NPD8	ASQLVGIEK	Tryptic	y6	21.8	2	1	472.774	658.413	476.781	666.428
UBE2T	Q9NPD8	ASQLVGIEK	Tryptic	y5	22.8	2	1	472.774	545.329	476.781	553.344
UBE2T	Q9NPD8	ASQLVGIEK	Tryptic	y4	20.8	2	1	472.774	446.261	476.781	454.275
UBE2T	Q9NPD8	AS[+80]QLVGIEK	Tryptic	y6	27.9	2	1	512.757	658.413	516.764	666.428
UBE2T	Q9NPD8	AS[+80]QLVGIEK	Tryptic	y5	29.9	2	1	512.757	545.329	516.764	553.344
UBE2T	Q9NPD8	AS[+80]QLVGIEK	Tryptic	y4	30.9	2	1	512.757	446.261	516.764	454.275
CASC5	Q8NG31	SLSNPTPDYC[+57]HDK	Tryptic	y7	21.6	3	1	511.893	934.372	514.564	942.387
CASC5	Q8NG31	SLSNPTPDYC[+57]HDK	Tryptic	y6	21.6	3	1	511.893	837.32	514.564	845.334
CASC5	Q8NG31	SLSNPTPDYC[+57]HDK	Tryptic	y11	21.6	3	2	511.893	667.278	514.564	671.285
CASC5	Q8NG31	SLSNPTPDYC[+57]HDK	Tryptic	y9	21.6	3	2	511.893	566.74	514.564	570.747
CASC5	Q8NG31	SLSNPTPDYC[+57]HDK	Tryptic	b2	21.6	3	1	511.893	201.123	514.564	201.123
CASC5	Q8NG31	SLS[+80]NPTPDYC[+57]HDK	Tryptic	y9	37	2	1	807.319	1132.47	811.326	1140.49
CASC5	Q8NG31	SLS[+80]NPTPDYC[+57]HDK	Tryptic	y7	37	2	1	807.319	934.372	811.326	942.387
CASC5	Q8NG31	SLS[+80]NPTPDYC[+57]HDK	Tryptic	y11 -98	37	2	2	807.319	658.272	811.326	662.279
CASC5	Q8NG31	SLS[+80]NPTPDYC[+57]HDK	Tryptic	b4 -98	37	2	1	807.319	384.188	811.326	384.188
CASC5	Q8NG31	SLS[+80]NPTPDYC[+57]HDK	Tryptic	b6 -98	37	2	1	807.319	582.288	811.326	582.288
CASC5	Q8NG31	RKSLSNPTPDYC[+57]HDKMIIC[+57]SE	Extended	b17	41.3	3	2			853.734	1026.5
CASC5	Q8NG31	RKSLSNPTPDYC[+57]HDKMIIC[+57]SE	Extended	b18	38.3	3	2			853.734	1083.04
CASC5	Q8NG31	RKSLSNPTPDYC[+57]HDKMIIC[+57]SE	Extended	y13	38.3	3	2			853.734	838.354
CASC5	Q8NG31	RKSLSNPTPDYC[+57]HDKMIIC[+57]SE	Extended	b8	44.3	3	1			853.734	884.495
CDC25B	P30305	LLGHS[+80]PVLR	Tryptic	y7	23.9	2	1	536.289	845.403	541.293	855.411
CDC25B	P30305	LLGHS[+80]PVLR	Tryptic	y7 -98	23.9	2	1	536.289	747.426	541.293	757.434
CDC25B	P30305	LLGHS[+80]PVLR	Tryptic	y4	23.9	2	1	536.289	484.324	541.293	494.332
CDC25B	P30305	LLGHS[+80]PVLR	Tryptic	y7	23.9	2	2	536.289	423.205	541.293	428.209
CDC25B	P30305	LLGHS[+80]PVLR	Tryptic	y6	23.9	2	2	536.289	394.694	541.293	399.699
CDC25B	P30305	SPSMPC[+57]SVIRPILK	Tryptic	y12	25.4	3	2	528.958	700.891	531.63	704.898
CDC25B	P30305	SPSMPC[+57]SVIRPILK	Tryptic	y11	25.4	3	2	528.958	657.375	531.63	661.382
CDC25B	P30305	SPSMPC[+57]SVIRPILK	Tryptic	y10	25.4	3	2	528.958	591.855	531.63	595.862
CDC25B	P30305	SPSMPC[+57]SVIRPILK	Tryptic	y13	25.4	3	3	528.958	499.948	531.63	502.619
CDC25B	P30305	SPS[+80]MPC[+57]SVIRPILK	Tryptic	y8	35.6	3	1	555.614	925.619	558.285	933.634
CDC25B	P30305	SPS[+80]MPC[+57]SVIRPILK	Tryptic	y12 -98	26.6	3	2	555.614	691.886	558.285	695.893
CDC25B	P30305	SPS[+80]MPC[+57]SVIRPILK	Tryptic	y11	26.6	3	2	555.614	657.375	558.285	661.382
CDC25B	P30305	SPS[+80]MPC[+57]SVIRPILK	Tryptic	y10	29.6	3	2	555.614	591.855	558.285	595.862
CDC25B	P30305	SPS[+80]MPC[+57]SVIRPILK	Tryptic	y13	26.6	3	3	555.614	526.603	558.285	529.274
CDC25B	P30305	FQSMPVRLLGHS[+80]PVLRNITN	Extended	y8	39.3	3	1			790.411	936.55
CDC25B	P30305	FQSMPVRLLGHS[+80]PVLRNITN	Extended	y6	36.3	3	1			790.411	740.429
CDC25B	P30305	FQSMPVRLLGHS[+80]PVLRNITN	Extended	y11	33.3	3	2			790.411	649.318
CDC25B	P30305	FQSMPVRLLGHS[+80]PVLRNITN	Extended	b12 -98	36.3	3	2			790.411	668.353
CDC25C	P30307	SPSMPENLNRPR	Tryptic	y10	27	3	2	466.57	607.309	469.906	612.313
CDC25C	P30307	SPSMPENLNRPR	Tryptic	y9	27	3	2	466.57	563.793	469.906	568.797
CDC25C	P30307	SPSMPENLNRPR	Tryptic	y8	24	3	2	466.57	498.273	469.906	503.277
CDC25C	P30307	SPSMPENLNRPR	Tryptic	y11	24	3	3	466.57	437.559	469.906	440.895
CDC25C	P30307	SPS[+80]MPENLNRPR	Tryptic	y11 -98	26.8	3	2	493.225	646.83	496.562	651.834
CDC25C	P30307	SPS[+80]MPENLNRPR	Tryptic	y9	26.8	3	2	493.225	563.793	496.562	568.797
CDC25C	P30307	SPS[+80]MPENLNRPR	Tryptic	y8	26.8	3	2	493.225	498.273	496.562	503.277
CDC25C	P30307	SPS[+80]MPENLNRPR	Tryptic	y11	23.8	3	3	493.225	464.215	496.562	467.551
CDC25C	P30307	SPS[+80]MPENLNRPR	Tryptic	b6 -98	17.8	3	1	493.225	611.249	496.562	611.249
CDC25C	P30307	SPS[+80]MPENLNRPR	Tryptic	b10	26.8	3	2	493.225	603.752	496.562	603.752
CDC25C	P30307	SGLYRSPSMPENLNRPRLK	Extended	y8	36.6	2	1			1113.1	1020.63
CDC25C	P30307	SGLYRSPSMPENLNRPRLK	Extended	y16	42.6	2	2			1113.1	984.527
CDC25C	P30307	SGLYRSPSMPENLNRPRLK	Extended	b5	42.6	2	1			1113.1	577.309
CDC25C	P30307	SGLYRSPSMPENLNRPRLK	Extended	b11	54.6	2	1			1113.1	1205.56
CDCA8	Q53HL2	LTAEAIQT[+80]PLK	Tryptic	y9	28.6	2	1	632.831	1050.52	636.838	1058.54
CDCA8	Q53HL2	LTAEAIQT[+80]PLK	Tryptic	y8	28.6	2	1	632.831	979.486	636.838	987.5
CDCA8	Q53HL2	LTAEAIQT[+80]PLK	Tryptic	y7	28.6	2	1	632.831	850.443	636.838	858.458
CDCA8	Q53HL2	LTAEAIQT[+80]PLK	Tryptic	y6	28.6	2	1	632.831	779.406	636.838	787.42
CDCA8	Q53HL2	LTAEAIQT[+80]PLK	Tryptic	y5	28.6	2	1	632.831	666.322	636.838	674.336
CDCA8	Q53HL2	ITEINKLTAEAIQT[+80]PLKSAK	Extended	y6	38.7	3	1			753.081	651.428
CDCA8	Q53HL2	ITEINKLTAEAIQT[+80]PLKSAK	Extended	y17	32.7	3	2			753.081	957.531
CDCA8	Q53HL2	ITEINKLTAEAIQT[+80]PLKSAK	Extended	y16	32.7	3	2			753.081	900.989
CDCA8	Q53HL2	ITEINKLTAEAIQT[+80]PLKSAK	Extended	b11	35.7	3	1			753.081	1184.65
CDK1	P06493	VYTHEVVTLWYR	Tryptic	y5	25.1	3	1	522.609	738.393	525.945	748.402
CDK1	P06493	VYTHEVVTLWYR	Tryptic	y4	25.1	3	1	522.609	637.346	525.945	647.354
CDK1	P06493	VYTHEVVTLWYR	Tryptic	y3	22.1	3	1	522.609	524.262	525.945	534.27
CDK1	P06493	VYTHEVVTLWYR	Tryptic	b6	25.1	3	1	522.609	729.357	525.945	729.357
CDK1	P06493	VYTHEVVTLWYR	Tryptic	b7	22.1	3	1	522.609	828.425	525.945	828.425
CDK1	P06493	VYT[+80]HEVVTLWYR	Tryptic	y5	23.3	3	1	549.264	738.393	552.6	748.402
CDK1	P06493	VYT[+80]HEVVTLWYR	Tryptic	y4	23.3	3	1	549.264	637.346	552.6	647.354
CDK1	P06493	VYT[+80]HEVVTLWYR	Tryptic	y3	23.3	3	1	549.264	524.262	552.6	534.27
CDK1	P06493	VYT[+80]HEVVTLWYR	Tryptic	b6	23.3	3	1	549.264	809.323	552.6	809.323
CDK1	P06493	VYT[+80]HEVVTLWYR	Tryptic	b7	20.3	3	1	549.264	908.391	552.6	908.391
CDK1	P06493	AFGIPIRVYT[+80]HEVVTLWYRSPEV	Extended	y9	49.6	3	1			941.482	1160.6
CDK1	P06493	AFGIPIRVYT[+80]HEVVTLWYRSPEV	Extended	y18	49.6	3	2			941.482	1169.09
CDK1	P06493	AFGIPIRVYT[+80]HEVVTLWYRSPEV	Extended	b13	40.6	3	2			941.482	782.39
CDK1	P06493	AFGIPIRVYT[+80]HEVVTLWYRSPEV	Extended	b14	37.6	3	2			941.482	831.924
CDK1	P06493	AFGIPIRVYTHEVVTLWYRSPEV	Extended	y9	45	3	1			914.826	1160.6
CDK1	P06493	AFGIPIRVYTHEVVTLWYRSPEV	Extended	y7	42	3	1			914.826	946.466
CDK1	P06493	AFGIPIRVYTHEVVTLWYRSPEV	Extended	b12	48	3	2			914.826	692.872
CDK1	P06493	AFGIPIRVYTHEVVTLWYRSPEV	Extended	b13	45	3	2			914.826	742.406
CHEK1	O14757	VTSGGVSES[+80]PSGFSK	Tryptic	y12	37.6	2	1	753.33	1218.5	757.337	1226.52
CHEK1	O14757	VTSGGVSES[+80]PSGFSK	Tryptic	y9	40.6	2	1	753.33	1005.39	757.337	1013.41
CHEK1	O14757	VTSGGVSES[+80]PSGFSK	Tryptic	y9 -98	46.6	2	1	753.33	907.416	757.337	915.43
CHEK1	O14757	VTSGGVSES[+80]PSGFSK	Tryptic	y6	52.6	2	1	753.33	622.32	757.337	630.334
CHEK1	O14757	GAKRPRVTSGGVSESPSGFSKHIQS	Extended	y15	44.4	3	2			855.452	777.886
CHEK1	O14757	GAKRPRVTSGGVSESPSGFSKHIQS	Extended	b12	44.4	3	1			855.452	1166.68
CHEK1	O14757	GAKRPRVTSGGVSESPSGFSKHIQS	Extended	b14	50.4	3	2			855.452	691.879
CHEK1	O14757	GAKRPRVTSGGVSESPSGFSKHIQS	Extended	b21	47.4	3	2			855.452	1041.05
CHEK2	O96017	ILGETS[+80]LM[+16]R	Tryptic	y7	25	2	1	558.262	889.349	563.266	899.357
CHEK2	O96017	ILGETS[+80]LM[+16]R	Tryptic	y7 -98	25	2	1	558.262	791.372	563.266	801.38
CHEK2	O96017	ILGETS[+80]LM[+16]R	Tryptic	y5	25	2	1	558.262	703.284	563.266	713.293
CHEK2	O96017	ILGETS[+80]LM[+16]R	Tryptic	y5 -98	25	2	1	558.262	605.308	563.266	615.316
CHEK2	O96017	ILGETS[+80]LM[+16]R	Tryptic	y4 -98	25	2	1	558.262	504.26	563.266	514.268
CHEK2	O96017	TLC[+57]GTPTYLAPEVLVSVGTAGYNR	Tryptic	y7	30.7	3	1	847.1	738.353	850.436	748.361
CHEK2	O96017	TLC[+57]GTPTYLAPEVLVSVGTAGYNR	Tryptic	y6	27.7	3	1	847.1	681.331	850.436	691.34
CHEK2	O96017	TLC[+57]GTPTYLAPEVLVSVGTAGYNR	Tryptic	b13	36.7	3	2	847.1	702.347	850.436	702.347
CHEK2	O96017	TLC[+57]GTPTYLAPEVLVSVGTAGYNR	Tryptic	b15	30.7	3	2	847.1	808.424	850.436	808.424
CHEK2	O96017	TLC[+57]GT[+80]PTYLAPEVLVSVGTAGYNR	Tryptic	y6	49.9	3	1	873.756	681.331	877.092	691.34
CHEK2	O96017	TLC[+57]GT[+80]PTYLAPEVLVSVGTAGYNR	Tryptic	y15	34.9	3	2	873.756	766.907	877.092	771.911
CHEK2	O96017	TLC[+57]GT[+80]PTYLAPEVLVSVGTAGYNR	Tryptic	y9	43.9	3	2	873.756	462.73	877.092	467.734
CHEK2	O96017	TLC[+57]GT[+80]PTYLAPEVLVSVGTAGYNR	Tryptic	b9	52.9	3	1	873.756	1087.45	877.092	1087.45
CHEK2	O96017	TLC[+57]GT[+80]PTYLAPEVLVSVGTAGYNR	Tryptic	b6	46.9	3	2	873.756	355.633	877.092	355.633
CHEK2	O96017	TLC[+57]GT[+80]PTYLAPEVLVSVGTAGYNR	Tryptic	b17	40.9	3	2	873.756	941.457	877.092	941.457
CHEK2	O96017	FGHSKILGETS[+80]LM[+16]RTLC[+57]G	Extended	y6	34.9	3	1			705	763.346
CHEK2	O96017	FGHSKILGETS[+80]LM[+16]RTLC[+57]G	Extended	y10	25.9	3	2			705	637.263
CHEK2	O96017	FGHSKILGETS[+80]LM[+16]RTLC[+57]G	Extended	b6	28.9	3	1			705	670.367
CHEK2	O96017	FGHSKILGETS[+80]LM[+16]RTLC[+57]G	Extended	b12 -98	28.9	3	2			705	626.838
CHEK2	O96017	FGHSKILGETS[+80]LMRTLC[+57]G	Extended	y6	34.8	3	1			699.668	747.352
CHEK2	O96017	FGHSKILGETS[+80]LMRTLC[+57]G	Extended	y5	37.8	3	1			699.668	616.311
CHEK2	O96017	FGHSKILGETS[+80]LMRTLC[+57]G	Extended	y12 -98	28.8	3	2			699.668	665.33
CHEK2	O96017	FGHSKILGETS[+80]LMRTLC[+57]G	Extended	b9	31.8	3	1			699.668	969.515
CHEK2	O96017	LMRTLC[+57]GT[+80]PTYLAPEVLVSVGTAGYNRAVD	Extended	y11	38.4	3	1			1105.54	1132.56
CHEK2	O96017	LMRTLC[+57]GT[+80]PTYLAPEVLVSVGTAGYNRAVD	Extended	y10	53.4	3	1			1105.54	1033.49
CHEK2	O96017	LMRTLC[+57]GT[+80]PTYLAPEVLVSVGTAGYNRAVD	Extended	y7	44.4	3	1			1105.54	804.387
CHEK2	O96017	LMRTLC[+57]GT[+80]PTYLAPEVLVSVGTAGYNRAVD	Extended	b18 -98	47.4	3	2			1105.54	999.531
CHEK2	O96017	LMRTLC[+57]GTPTYLAPEVLVSVGTAGYNRAVD	Extended	y10	43.8	3	1			1078.89	1033.49
CHEK2	O96017	LMRTLC[+57]GTPTYLAPEVLVSVGTAGYNRAVD	Extended	y7	43.8	3	1			1078.89	804.387
CHEK2	O96017	LMRTLC[+57]GTPTYLAPEVLVSVGTAGYNRAVD	Extended	b23	34.8	3	2			1078.89	1216.14
MCM6	Q14566	EIESEIDSEEELINK	Tryptic	y6	25.3	3	1	592.951	745.409	595.622	753.423
MCM6	Q14566	EIESEIDSEEELINK	Tryptic	y5	25.3	3	1	592.951	616.366	595.622	624.381
MCM6	Q14566	EIESEIDSEEELINK	Tryptic	y2	25.3	3	1	592.951	261.156	595.622	269.17
MCM6	Q14566	EIESEIDSEEELINK	Tryptic	b6	25.3	3	1	592.951	701.335	595.622	701.335
MCM6	Q14566	EIESEIDS[+80]EEELINK	Tryptic	y9	42.9	2	1	928.906	1156.48	932.913	1164.49
MCM6	Q14566	EIESEIDS[+80]EEELINK	Tryptic	y9 -98	42.9	2	1	928.906	1058.5	932.913	1066.51
MCM6	Q14566	EIESEIDS[+80]EEELINK	Tryptic	y8	42.9	2	1	928.906	1041.45	932.913	1049.46
MCM6	Q14566	EIESEIDS[+80]EEELINK	Tryptic	y5	42.9	2	1	928.906	616.366	932.913	624.381
MCM6	Q14566	EIESEIDS[+80]EEELINK	Tryptic	y4	42.9	2	1	928.906	487.324	932.913	495.338
MCM6	Q14566	SELVNWYLKEIESEIDSEEELINKKR	Extended	y10	57.2	3	2			1067.89	627.351
MCM6	Q14566	SELVNWYLKEIESEIDSEEELINKKR	Extended	y20	54.2	3	2			1067.89	1237.15
MCM6	Q14566	SELVNWYLKEIESEIDSEEELINKKR	Extended	y16	51.2	3	2			1067.89	970.507
MKI67	P46013	DINTFLGTPVQK	Tryptic	y8	30.2	2	1	666.862	889.514	670.869	897.528
MKI67	P46013	DINTFLGTPVQK	Tryptic	y7	30.2	2	1	666.862	742.446	670.869	750.46
MKI67	P46013	DINTFLGTPVQK	Tryptic	y6	30.2	2	1	666.862	629.362	670.869	637.376
MKI67	P46013	DINTFLGTPVQK	Tryptic	y4	30.2	2	1	666.862	471.293	670.869	479.307
MKI67	P46013	DINTFLGT[+80]PVQK	Tryptic	y8	32.2	2	1	706.845	969.481	710.852	977.495
MKI67	P46013	DINTFLGT[+80]PVQK	Tryptic	y7	32.2	2	1	706.845	822.412	710.852	830.426
MKI67	P46013	DINTFLGT[+80]PVQK	Tryptic	y6	32.2	2	1	706.845	709.328	710.852	717.342
MKI67	P46013	DINTFLGT[+80]PVQK	Tryptic	y4	32.2	2	1	706.845	471.293	710.852	479.307
MKI67	P46013	NINTFVET[+80]PVQK	Tryptic	y8	33.5	2	1	735.355	1027.49	739.363	1035.5
MKI67	P46013	NINTFVET[+80]PVQK	Tryptic	y7	33.5	2	1	735.355	880.418	739.363	888.432
MKI67	P46013	NINTFVET[+80]PVQK	Tryptic	y6	33.5	2	1	735.355	781.349	739.363	789.363
MKI67	P46013	NINTFVET[+80]PVQK	Tryptic	y4	33.5	2	1	735.355	471.293	739.363	479.307
MKI67	P46013	NINTFVET[+80]PVQK	Tryptic	b5	33.5	2	1	735.355	590.293	739.363	590.293
MKI67	P46013	VGEEKDINTFLGT[+80]PVQKLDQPG	Extended	y9	57.7	2	1			1237.11	989.551
MKI67	P46013	VGEEKDINTFLGT[+80]PVQKLDQPG	Extended	y18	48.7	2	2			1237.11	1030.02
MKI67	P46013	VGEEKDINTFLGT[+80]PVQKLDQPG	Extended	b10	63.7	2	1			1237.11	1133.55
MKI67	P46013	VGEEKDINTFLGTPVQKLDQPG	Extended	y11	58.8	2	1			1197.13	1147.62
MKI67	P46013	VGEEKDINTFLGTPVQKLDQPG	Extended	y9	61.8	2	1			1197.13	989.551
MKI67	P46013	VGEEKDINTFLGTPVQKLDQPG	Extended	b19	58.8	2	2			1197.13	1047.05
MRE11	P49959	IMSQSQVSK	Tryptic	y8	25.3	2	1	504.263	894.435	508.27	902.449
MRE11	P49959	IMSQSQVSK	Tryptic	y7	25.3	2	1	504.263	763.394	508.27	771.409
MRE11	P49959	IMSQSQVSK	Tryptic	y5	31.3	2	1	504.263	548.304	508.27	556.318
MRE11	P49959	IMSQSQVSK	Tryptic	b2	22.3	2	1	504.263	245.132	508.27	245.132
MRE11	P49959	IMS[+80]QSQVSK	Tryptic	y8 -98	33.3	2	1	544.246	876.424	548.253	884.439
MRE11	P49959	IMS[+80]QSQVSK	Tryptic	y7	24.3	2	1	544.246	843.361	548.253	851.375
MRE11	P49959	IMS[+80]QSQVSK	Tryptic	y7 -98	30.3	2	1	544.246	745.384	548.253	753.398
MRE11	P49959	IMS[+80]QSQVSK	Tryptic	y8	27.3	2	2	544.246	487.704	548.253	491.711
MRE11	P49959	STSSSKIMSQS[+80]QVSKGVD	Extended	y5	29	3	1			648.634	513.276
MRE11	P49959	STSSSKIMSQS[+80]QVSKGVD	Extended	y15	26	3	2			648.634	834.891
MRE11	P49959	STSSSKIMSQS[+80]QVSKGVD	Extended	y10	23	3	2			648.634	561.75
MRE11	P49959	STSSSKIMSQS[+80]QVSKGVD	Extended	b8	26	3	1			648.634	822.403
MRE11	P49959	STSSSKIMSQSQVSKGVD	Extended	y8	27.4	3	1			621.978	827.435
MRE11	P49959	STSSSKIMSQSQVSKGVD	Extended	y6	24.4	3	1			621.978	612.344
MRE11	P49959	STSSSKIMSQSQVSKGVD	Extended	y5	27.4	3	1			621.978	513.276
MRE11	P49959	STSSSKIMSQSQVSKGVD	Extended	b13	18.4	3	2			621.978	676.33
NUMA1	Q14980	LSQLEEHLS[+80]QLQDNPPQEK	Tryptic	y8	33.3	3	1	771.697	955.448	774.368	963.462
NUMA1	Q14980	LSQLEEHLS[+80]QLQDNPPQEK	Tryptic	y7	33.3	3	1	771.697	827.389	774.368	835.404
NUMA1	Q14980	LSQLEEHLS[+80]QLQDNPPQEK	Tryptic	y5	42.3	3	1	771.697	598.32	774.368	606.334
NUMA1	Q14980	LSQLEEHLS[+80]QLQDNPPQEK	Tryptic	y16 -98	36.3	3	2	771.697	943.966	774.368	947.973
NUMA1	Q14980	LSQLEEHLS[+80]QLQDNPPQEK	Tryptic	b14	27.3	3	2	771.697	858.385	774.368	858.385
NUMA1	Q14980	NEILQGKLSQLEEHLS[+80]QLQDNPPQEKGEV	Extended	y9	44.6	3	1			1130.22	1005.51
NUMA1	Q14980	NEILQGKLSQLEEHLS[+80]QLQDNPPQEKGEV	Extended	y8	44.6	3	1			1130.22	891.466
NUMA1	Q14980	NEILQGKLSQLEEHLS[+80]QLQDNPPQEKGEV	Extended	b18	44.6	3	2			1130.22	1071.04
NUMA1	Q14980	NEILQGKLSQLEEHLS[+80]QLQDNPPQEKGEV	Extended	b20	44.6	3	2			1130.22	1192.58
PAK4	O96013	RPLS[+80]GPDVGTPQPAGLASGAK	Tryptic	y11	29.4	3	1	686.012	996.547	688.684	1004.56
PAK4	O96013	RPLS[+80]GPDVGTPQPAGLASGAK	Tryptic	y9	29.4	3	1	686.012	771.436	688.684	779.45
PAK4	O96013	RPLS[+80]GPDVGTPQPAGLASGAK	Tryptic	y11	29.4	3	2	686.012	498.777	688.684	502.784
PAK4	O96013	RPLS[+80]GPDVGTPQPAGLASGAK	Tryptic	y9	29.4	3	2	686.012	386.222	688.684	390.229
PAK4	O96013	RPLS[+80]GPDVGTPQPAGLASGAK	Tryptic	b7	29.4	3	1	686.012	803.345	688.684	803.345
PAK4	O96013	RPLSGPDVGTPQPAGLASGAK	Tryptic	y11	28.3	3	1	659.357	996.547	662.028	1004.56
PAK4	O96013	RPLSGPDVGTPQPAGLASGAK	Tryptic	y9	28.3	3	1	659.357	771.436	662.028	779.45
PAK4	O96013	RPLSGPDVGTPQPAGLASGAK	Tryptic	y11	28.3	3	2	659.357	498.777	662.028	502.784
PAK4	O96013	RPLSGPDVGTPQPAGLASGAK	Tryptic	b10	28.3	3	1	659.357	980.516	662.028	980.516
PAK4	O96013	RPLSGPDVGTPQPAGLASGAK	Tryptic	b10	28.3	3	2	659.357	490.762	662.028	490.762
PAK4	O96013	DKRPLS[+80]GPDVGTPQPAGLASGAKLAAG	Extended	y13	40.6	3	1			873.784	1091.63
PAK4	O96013	DKRPLS[+80]GPDVGTPQPAGLASGAKLAAG	Extended	y15	37.6	3	2			873.784	658.874
PAK4	O96013	DKRPLS[+80]GPDVGTPQPAGLASGAKLAAG	Extended	b14	37.6	3	2			873.784	764.861
PAK4	O96013	DKRPLS[+80]GPDVGTPQPAGLASGAKLAAG	Extended	b14 -98	40.6	3	2			873.784	715.873
PAK4	O96013	DKRPLSGPDVGTPQPAGLASGAKLAAG	Extended	y13	40.2	3	1			847.129	1091.63
PAK4	O96013	DKRPLSGPDVGTPQPAGLASGAKLAAG	Extended	y15	37.2	3	2			847.129	658.874
PAK4	O96013	DKRPLSGPDVGTPQPAGLASGAKLAAG	Extended	b12	40.2	3	2			847.129	612.323
PAK4	O96013	DKRPLSGPDVGTPQPAGLASGAKLAAG	Extended	b14	37.2	3	2			847.129	724.878
PARP1	P09874	MAIMVQS[+80]PMFDGK	Tryptic	y10	35.3	2	1	767.829	1219.49	771.836	1227.5
PARP1	P09874	MAIMVQS[+80]PMFDGK	Tryptic	y9	35.3	2	1	767.829	1088.45	771.836	1096.46
PARP1	P09874	MAIMVQS[+80]PMFDGK	Tryptic	y7	35.3	2	1	767.829	861.321	771.836	869.335
PARP1	P09874	MAIMVQS[+80]PMFDGK	Tryptic	y6	47.3	2	1	767.829	694.323	771.836	702.337
PARP1	P09874	MAIMVQS[+80]PMFDGK	Tryptic	b5	32.3	2	1	767.829	546.278	771.836	546.278
PARP1	P09874	DSLRMAIMVQS[+80]PMFDGKVPHWYH	Extended	y5	49.8	3	1			945.102	739.331
PARP1	P09874	DSLRMAIMVQS[+80]PMFDGKVPHWYH	Extended	y12	43.8	3	2			945.102	761.363
PARP1	P09874	DSLRMAIMVQS[+80]PMFDGKVPHWYH	Extended	b11 -98	46.8	3	1			945.102	1214.6
PARP1	P09874	DSLRMAIMVQS[+80]PMFDGKVPHWYH	Extended	b18 -98	46.8	3	2			945.102	998.998
POLQ	O75417	NTELNEEQEVISNLETK	Tryptic	y7	25.5	3	1	663.992	804.446	666.663	812.46
POLQ	O75417	NTELNEEQEVISNLETK	Tryptic	y6	25.5	3	1	663.992	691.362	666.663	699.376
POLQ	O75417	NTELNEEQEVISNLETK	Tryptic	b9	25.5	3	1	663.992	1087.45	666.663	1087.45
POLQ	O75417	NTELNEEQEVISNLETK	Tryptic	b10	22.5	3	2	663.992	593.765	666.663	593.765
POLQ	O75417	RKNTELNEEQEVISNLETKQVQGIS	Extended	b13	41.8	3	2			965.503	792.405
POLQ	O75417	RKNTELNEEQEVISNLETKQVQGIS	Extended	b15	35.8	3	2			965.503	892.942
POLQ	O75417	RKNTELNEEQEVISNLETKQVQGIS	Extended	b21	41.8	3	2			965.503	1246.15
RAD50	Q92878	YELQQLEGS[+80]SDR	Tryptic	y6 -98	34.6	2	1	752.819	632.263	757.824	642.272
RAD50	Q92878	YELQQLEGS[+80]SDR	Tryptic	y5	34.6	2	1	752.819	601.198	757.824	611.206
RAD50	Q92878	YELQQLEGS[+80]SDR	Tryptic	y10	34.6	2	2	752.819	606.766	757.824	611.771
RAD50	Q92878	NVKYELQQLEGS[+80]SDRILELDQELIK	Extended	y8	53.2	3	1			1017.52	987.536
RAD50	Q92878	NVKYELQQLEGS[+80]SDRILELDQELIK	Extended	y21 -98	56.2	3	2			1017.52	1224.65
RAD50	Q92878	NVKYELQQLEGS[+80]SDRILELDQELIK	Extended	y20 -98	53.2	3	2			1017.52	1160.13
RAD9A	Q99638	SPQGPSPVLAEDSEGEG	Tryptic	y9	26.1	2	1	828.373	906.369	831.882	913.386
RAD9A	Q99638	SPQGPSPVLAEDSEGEG	Tryptic	b8	32.1	2	1	828.373	750.378	831.882	750.378
RAD9A	Q99638	SPQGPSPVLAEDSEGEG	Tryptic	b9	35.1	2	1	828.373	863.462	831.882	870.479
RAD9A	Q99638	SPQGPSPVLAEDSEGEG	Tryptic	b10	35.1	2	1	828.373	934.499	831.882	941.516
RAD9A	Q99638	SPQGPSPVLAEDS[+80]EGEG	Tryptic	y6 -98	42.9	2	1	868.357	575.194	871.865	575.194
RAD9A	Q99638	SPQGPSPVLAEDS[+80]EGEG	Tryptic	b8	33.9	2	1	868.357	750.378	871.865	750.378
RAD9A	Q99638	SPQGPSPVLAEDS[+80]EGEG	Tryptic	b9	33.9	2	1	868.357	863.462	871.865	870.479
RAD9A	Q99638	SPQGPSPVLAEDS[+80]EGEG	Tryptic	b10	36.9	2	1	868.357	934.499	871.865	941.516
RAD9A	Q99638	SPQGPSPVLAEDS[+80]EGEG	Tryptic	b11	42.9	2	1	868.357	1063.54	871.865	1070.56
RAD9A	Q99638	SLFFGSILAPVRSPQGPSPVLAEDS[+80]EGEG	Extended	y22	28.9	3	2			1010.82	1140.04
RAD9A	Q99638	SLFFGSILAPVRSPQGPSPVLAEDS[+80]EGEG	Extended	y21	31.9	3	2			1010.82	1083.49
RAD9A	Q99638	SLFFGSILAPVRSPQGPSPVLAEDS[+80]EGEG	Extended	y20	31.9	3	2			1010.82	1047.98
RAD9A	Q99638	SLFFGSILAPVRSPQGPSPVLAEDS[+80]EGEG	Extended	b22	31.9	3	2			1010.82	1115.13
RAD9A	Q99638	SLFFGSILAPVRSPQGPSPVLAEDSEGEG	Extended	y22	33.7	3	2			984.168	1100.05
RAD9A	Q99638	SLFFGSILAPVRSPQGPSPVLAEDSEGEG	Extended	y21	27.7	3	2			984.168	1043.51
RAD9A	Q99638	SLFFGSILAPVRSPQGPSPVLAEDSEGEG	Extended	y20	30.7	3	2			984.168	1007.99
RAD9A	Q99638	SLFFGSILAPVRSPQGPSPVLAEDSEGEG	Extended	b20	30.7	3	2			984.168	1019.56
RTF1	Q92541	SASDLSEDLFK	Tryptic	y9	27.3	2	1	606.293	1053.51	610.3	1061.52
RTF1	Q92541	SASDLSEDLFK	Tryptic	y8	27.3	2	1	606.293	966.478	610.3	974.492
RTF1	Q92541	SASDLSEDLFK	Tryptic	y7	27.3	2	1	606.293	851.451	610.3	859.465
RTF1	Q92541	SASDLSEDLFK	Tryptic	y6	27.3	2	1	606.293	738.367	610.3	746.381
RTF1	Q92541	SASDLS[+80]EDLFK	Tryptic	y9	29.2	2	1	646.276	1133.48	650.283	1141.49
RTF1	Q92541	SASDLS[+80]EDLFK	Tryptic	y8	29.2	2	1	646.276	1046.44	650.283	1054.46
RTF1	Q92541	SASDLS[+80]EDLFK	Tryptic	y6	29.2	2	1	646.276	818.333	650.283	826.347
RTF1	Q92541	SASDLS[+80]EDLFK	Tryptic	y9	29.2	2	2	646.276	567.242	650.283	571.249
RTF1	Q92541	SASDLS[+80]EDLFK	Tryptic	y9 -98	29.2	2	2	646.276	518.253	650.283	522.26
RTF1	Q92541	DLNSKSASDLSEDLFKVHDFDVK	Extended	y18	37.7	3	2			873.101	1030.51
RTF1	Q92541	DLNSKSASDLSEDLFKVHDFDVK	Extended	y14	40.7	3	2			873.101	850.443
RTF1	Q92541	DLNSKSASDLSEDLFKVHDFDVK	Extended	b10	40.7	3	1			873.101	1031.5
RTF1	Q92541	DLNSKSASDLSEDLFKVHDFDVK	Extended	b19	37.7	3	2			873.101	1055.51
SAAL1	Q96ER3	NGAAQPLDQPQEESEEQPVFR	Tryptic	y4	34.1	3	1	790.372	518.309	793.708	528.317
SAAL1	Q96ER3	NGAAQPLDQPQEESEEQPVFR	Tryptic	y12	34.1	3	2	790.372	737.844	793.708	742.848
SAAL1	Q96ER3	NGAAQPLDQPQEESEEQPVFR	Tryptic	b5	34.1	3	1	790.372	442.204	793.708	442.204
SAAL1	Q96ER3	NGAAQPLDQPQEESEEQPVFR	Tryptic	b9	34.1	3	1	790.372	895.427	793.708	895.427
SAAL1	Q96ER3	NGAAQPLDQPQEES[+80]EEQPVFR	Tryptic	y5	35.3	3	1	817.027	646.367	820.363	656.375
SAAL1	Q96ER3	NGAAQPLDQPQEES[+80]EEQPVFR	Tryptic	y4	35.3	3	1	817.027	518.309	820.363	528.317
SAAL1	Q96ER3	NGAAQPLDQPQEES[+80]EEQPVFR	Tryptic	y12	35.3	3	2	817.027	777.827	820.363	782.831
SAAL1	Q96ER3	NGAAQPLDQPQEES[+80]EEQPVFR	Tryptic	b5	35.3	3	1	817.027	442.204	820.363	442.204
SAAL1	Q96ER3	NGAAQPLDQPQEES[+80]EEQPVFR	Tryptic	b9	35.3	3	1	817.027	895.427	820.363	895.427
SAAL1	Q96ER3	LMLEWVRNGAAQPLDQPQEES[+80]EEQPVFRLV	Extended	y6	62.1	3	1			1200.25	740.469
SAAL1	Q96ER3	LMLEWVRNGAAQPLDQPQEES[+80]EEQPVFRLV	Extended	y18	50.1	3	2			1200.25	1115.52
SAAL1	Q96ER3	LMLEWVRNGAAQPLDQPQEES[+80]EEQPVFRLV	Extended	b11	53.1	3	1			1200.25	1241.65
SAAL1	Q96ER3	LMLEWVRNGAAQPLDQPQEESEEQPVFRLV	Extended	y6	60.5	3	1			1173.59	740.469
SAAL1	Q96ER3	LMLEWVRNGAAQPLDQPQEESEEQPVFRLV	Extended	y18	45.5	3	2			1173.59	1075.54
SAAL1	Q96ER3	LMLEWVRNGAAQPLDQPQEESEEQPVFRLV	Extended	y14	48.5	3	2			1173.59	848.924
TP53BP1	Q12888	IDEDGENTQIEDTEPMSPVLNSK	Tryptic	y9	34	3	1	854.39	972.518	857.062	980.532
TP53BP1	Q12888	IDEDGENTQIEDTEPMSPVLNSK	Tryptic	y7	43	3	1	854.39	744.425	857.062	752.439
TP53BP1	Q12888	IDEDGENTQIEDTEPMSPVLNSK	Tryptic	y6	43	3	1	854.39	657.393	857.062	665.407
TP53BP1	Q12888	IDEDGENTQIEDTEPMSPVLNSK	Tryptic	y9	31	3	2	854.39	486.763	857.062	490.77
TP53BP1	Q12888	IDEDGENT[+80]QIEDTEPMSPVLNSK	Tryptic	y10	38.2	3	1	881.046	1101.56	883.717	1109.58
TP53BP1	Q12888	IDEDGENT[+80]QIEDTEPMSPVLNSK	Tryptic	y9	38.2	3	1	881.046	972.518	883.717	980.532
TP53BP1	Q12888	IDEDGENT[+80]QIEDTEPMSPVLNSK	Tryptic	y6	38.2	3	1	881.046	657.393	883.717	665.407
TP53BP1	Q12888	IDEDGENT[+80]QIEDTEPMSPVLNSK	Tryptic	y9	38.2	3	2	881.046	486.763	883.717	490.77
TP53BP1	Q12888	IDEDGENT[+80]QIEDTEPMSPVLNSK	Tryptic	b10	38.2	3	1	881.046	1195.45	883.717	1195.45
TP53BP1	Q12888	IDEDGENT[+80]QIEDTEPMSPVLNSK	Tryptic	b21 -98	38.2	3	3	881.046	770.674	883.717	770.674
TP53BP1	Q12888	IDEDGENTQIEDTEPMS[+80]PVLNSK	Tryptic	y9 -98	38.2	3	1	881.046	954.508	883.717	962.522
TP53BP1	Q12888	IDEDGENTQIEDTEPMS[+80]PVLNSK	Tryptic	y6	38.2	3	1	881.046	657.393	883.717	665.407
TP53BP1	Q12888	IDEDGENTQIEDTEPMS[+80]PVLNSK	Tryptic	y9	38.2	3	2	881.046	526.746	883.717	530.753
TP53BP1	Q12888	IDEDGENTQIEDTEPMS[+80]PVLNSK	Tryptic	b9	38.2	3	1	881.046	1002.4	883.717	1002.4
TP53BP1	Q12888	IDEDGENTQIEDTEPMS[+80]PVLNSK	Tryptic	b13	38.2	3	2	881.046	730.805	883.717	730.805
TP53BP1	Q12888	IDEDGENT[+80]QIEDTEPMS[+80]PVLNSK	Tryptic	y9	36.4	3	1	907.701	1052.48	910.372	1060.5
TP53BP1	Q12888	IDEDGENT[+80]QIEDTEPMS[+80]PVLNSK	Tryptic	y7	30.4	3	1	907.701	824.391	910.372	832.406
TP53BP1	Q12888	IDEDGENT[+80]QIEDTEPMS[+80]PVLNSK	Tryptic	y6	48.4	3	1	907.701	657.393	910.372	665.407
TP53BP1	Q12888	IDEDGENT[+80]QIEDTEPMS[+80]PVLNSK	Tryptic	b5	36.4	3	1	907.701	530.209	910.372	530.209
TP53BP1	Q12888	IDEDGENT[+80]QIEDTEPMS[+80]PVLNSK	Tryptic	b13	33.4	3	2	907.701	770.788	910.372	770.788
TP53BP1	Q12888	SHRIDEDGENT[+80]QIEDTEPMS[+80]PVLNSKFVPA	Extended	y16	42.2	3	2			1175.18	910.425
TP53BP1	Q12888	SHRIDEDGENT[+80]QIEDTEPMS[+80]PVLNSKFVPA	Extended	b7	66.2	3	1			1175.18	853.38
TP53BP1	Q12888	SHRIDEDGENT[+80]QIEDTEPMS[+80]PVLNSKFVPA	Extended	b17	42.2	3	2			1175.18	1025.41
TP53BP1	Q12888	SHRIDEDGENT[+80]QIEDTEPMSPVLNSKFVPA	Extended	y10	50	3	1			1148.52	1079.63
TP53BP1	Q12888	SHRIDEDGENT[+80]QIEDTEPMSPVLNSKFVPA	Extended	b7	50	3	1			1148.52	853.38
TP53BP1	Q12888	SHRIDEDGENT[+80]QIEDTEPMSPVLNSKFVPA	Extended	b17	50	3	2			1148.52	1025.41
TP53BP1	Q12888	SHRIDEDGENTQIEDTEPMS[+80]PVLNSKFVPA	Extended	b17	53	3	2			1148.52	985.422
TP53BP1	Q12888	SHRIDEDGENTQIEDTEPMS[+80]PVLNSKFVPA	Extended	b20 -98	50	3	2			1148.52	1133.98
TP53BP1	Q12888	SHRIDEDGENTQIEDTEPMSPVLNSKFVPA	Extended	y16	51.9	3	2			1121.87	870.442
TP53BP1	Q12888	SHRIDEDGENTQIEDTEPMSPVLNSKFVPA	Extended	b13	57.9	3	2			1121.87	748.342
TP53BP1	Q12888	SHRIDEDGENTQIEDTEPMSPVLNSKFVPA	Extended	b17	48.9	3	2			1121.87	985.422
TUBB	P07437	ISVYYNEATGGK	Tryptic	y9	29.5	2	1	651.322	1002.45	655.329	1010.47
TUBB	P07437	ISVYYNEATGGK	Tryptic	y8	29.5	2	1	651.322	839.389	655.329	847.404
TUBB	P07437	ISVYYNEATGGK	Tryptic	y10	26.5	2	2	651.322	551.264	655.329	555.271
TUBB	P07437	LDRISVYYNEATGGKYVPR	Extended	y9	40.6	3	1			737.055	956.54
TUBB	P07437	LDRISVYYNEATGGKYVPR	Extended	y8	40.6	3	1			737.055	885.503
TUBB	P07437	LDRISVYYNEATGGKYVPR	Extended	y7	43.6	3	1			737.055	784.456
TUBB	P07437	LDRISVYYNEATGGKYVPR	Extended	b8	40.6	3	1			737.055	1010.53
UT14A	Q9BVJ6	DSGSQEVLSELR	Tryptic	y7	32.9	2	1	660.326	845.473	665.33	855.481
UT14A	Q9BVJ6	DSGSQEVLSELR	Tryptic	y6	38.9	2	1	660.326	716.43	665.33	726.438
UT14A	Q9BVJ6	DSGSQEVLSELR	Tryptic	y5	32.9	2	1	660.326	617.362	665.33	627.37
UT14A	Q9BVJ6	DSGSQEVLSELR	Tryptic	y4	32.9	2	1	660.326	504.278	665.33	514.286
UT14A	Q9BVJ6	DSGS[+80]QEVLSELR	Tryptic	y7	40.8	2	1	700.309	845.473	705.313	855.481
UT14A	Q9BVJ6	DSGS[+80]QEVLSELR	Tryptic	y6	37.8	2	1	700.309	716.43	705.313	726.438
UT14A	Q9BVJ6	DSGS[+80]QEVLSELR	Tryptic	y5	40.8	2	1	700.309	617.362	705.313	627.37
UT14A	Q9BVJ6	DSGS[+80]QEVLSELR	Tryptic	y4	34.8	2	1	700.309	504.278	705.313	514.286
UT14A	Q9BVJ6	DSGS[+80]QEVLSELR	Tryptic	y11	31.8	2	2	700.309	642.795	705.313	647.799
UT14A	Q9BVJ6	GSQETKDSGSQEVLSELRVLSQK	Extended	y9	48.2	3	1			839.101	1069.62
UT14A	Q9BVJ6	GSQETKDSGSQEVLSELRVLSQK	Extended	y19	42.2	3	2			839.101	1057.57
UT14A	Q9BVJ6	GSQETKDSGSQEVLSELRVLSQK	Extended	y18	42.2	3	2			839.101	1007.05
UT14A	Q9BVJ6	GSQETKDSGSQEVLSELRVLSQK	Extended	y17	39.2	3	2			839.101	942.999
LAT	O43561	EYVNVS[+80]QELHPGAAK	Tryptic	y13 -98	21.5	3	2	574.601	666.357	577.273	670.364
LAT	O43561	EYVNVS[+80]QELHPGAAK	Tryptic	y12	21.5	3	2	574.601	665.811	577.273	669.818
LAT	O43561	EYVNVS[+80]QELHPGAAK	Tryptic	y11 -98	24.5	3	2	574.601	559.801	577.273	563.808
LAT	O43561	EYVNVS[+80]QELHPGAAK	Tryptic	y10	21.5	3	2	574.601	559.256	577.273	563.263
LAT	O43561	EYVNVS[+80]QELHPGAAK	Tryptic	y13	21.5	3	3	574.601	477.233	577.273	479.904
P53	P04637	MEEPQSDPSVEPPLS[+80]QETFSDLWK	Tryptic	y5	41.4	3	1	952.749	648.335	955.42	656.349
P53	P04637	MEEPQSDPSVEPPLS[+80]QETFSDLWK	Tryptic	y17	29.4	3	2	952.749	1020.47	955.42	1024.48
P53	P04637	MEEPQSDPSVEPPLS[+80]QETFSDLWK	Tryptic	y13	32.4	3	2	952.749	814.374	955.42	818.381
P53	P04637	MEEPQSDPSVEPPLS[+80]QETFSDLWK	Tryptic	y13 -98	47.4	3	2	952.749	765.385	955.42	769.392
P53	P04637	MEEPQSDPSVEPPLS[+80]QETFSDLWK	Tryptic	b7	29.4	3	1	952.749	817.303	955.42	817.303
P53	P04637	MEEPQSDPSVEPPLS[+80]QETFSDLWK	Tryptic	b11	29.4	3	1	952.749	1229.5	955.42	1229.5
P53	P04637	ALPNNTSSS[+80]PQPK	Tryptic	y11	32.4	2	1	710.827	1236.53	714.834	1244.54
P53	P04637	ALPNNTSSS[+80]PQPK	Tryptic	y9	32.4	2	1	710.827	1025.43	714.834	1033.44
P53	P04637	ALPNNTSSS[+80]PQPK	Tryptic	y7	32.4	2	1	710.827	810.339	714.834	818.354
P53	P04637	ALPNNTSSS[+80]PQPK	Tryptic	y4	32.4	2	1	710.827	469.277	714.834	477.291
P53	P04637	ALPNNTSSS[+80]PQPK	Tryptic	y11	32.4	2	2	710.827	618.766	714.834	622.774
LMNB1	P20700	AGGPTTPLSPTR	Tryptic	y7	31.9	2	1	577.812	771.436	582.816	781.444
LMNB1	P20700	AGGPTTPLSPTR	Tryptic	y6	31.9	2	1	577.812	670.388	582.816	680.397
LMNB1	P20700	AGGPTTPLSPTR	Tryptic	y4	31.9	2	1	577.812	460.251	582.816	470.26
LMNB1	P20700	AGGPTTPLSPTR	Tryptic	y10	25.9	2	2	577.812	513.783	582.816	518.787
LMNB1	P20700	AGGPTT[+80]PLSPTR	Tryptic	y4	27.8	2	1	617.795	460.251	622.799	470.26
LMNB1	P20700	AGGPTT[+80]PLSPTR	Tryptic	y10	27.8	2	2	617.795	553.766	622.799	558.77
LMNB1	P20700	AGGPTT[+80]PLSPTR	Tryptic	b6	27.8	2	1	617.795	565.202	622.799	565.202
LMNB1	P20700	AGGPTT[+80]PLSPTR	Tryptic	b7 -98	27.8	2	1	617.795	564.278	622.799	564.278
LMNB1	P20700	AGGPTT[+80]PLSPTR	Tryptic	b8 -98	27.8	2	1	617.795	677.362	622.799	677.362
LMNB1	P20700	AGGPTTPLS[+80]PTR	Tryptic	y6	27.8	2	1	617.795	750.355	622.799	760.363
LMNB1	P20700	AGGPTTPLS[+80]PTR	Tryptic	y4	27.8	2	1	617.795	540.218	622.799	550.226
LMNB1	P20700	AGGPTTPLS[+80]PTR	Tryptic	y10	27.8	2	2	617.795	553.766	622.799	558.77
LMNB1	P20700	AGGPTTPLS[+80]PTR	Tryptic	y9	27.8	2	2	617.795	525.255	622.799	530.259
LMNB1	P20700	AGGPTTPLS[+80]PTR	Tryptic	b6	27.8	2	1	617.795	485.235	622.799	485.235
LMNB1	P20700	AGGPTT[+80]PLS[+80]PTR	Tryptic	y6	32.8	2	1	657.778	750.355	662.782	760.363
LMNB1	P20700	AGGPTT[+80]PLS[+80]PTR	Tryptic	y10	29.8	2	2	657.778	593.749	662.782	598.753
LMNB1	P20700	AGGPTT[+80]PLS[+80]PTR	Tryptic	y10 -98	32.8	2	2	657.778	544.76	662.782	549.765
LMNB1	P20700	AGGPTT[+80]PLS[+80]PTR	Tryptic	b6 -98	29.8	2	1	657.778	467.225	662.782	467.225
CASP3	P42574	IIHGSES[+80]MDSGISLDNSYK	Tryptic	y8	30.6	3	1	711.645	939.478	714.316	947.492
CASP3	P42574	IIHGSES[+80]MDSGISLDNSYK	Tryptic	y7	30.6	3	1	711.645	826.394	714.316	834.408
CASP3	P42574	IIHGSES[+80]MDSGISLDNSYK	Tryptic	y6	30.6	3	1	711.645	739.362	714.316	747.376
CASP3	P42574	IIHGSES[+80]MDSGISLDNSYK	Tryptic	y5	30.6	3	1	711.645	626.278	714.316	634.292
CDK7	P50613	AYT[+80]HQVVTR	Tryptic	y3	16	3	1	385.517	375.235	388.853	385.243
CDK7	P50613	AYT[+80]HQVVTR	Tryptic	y8	16	3	2	385.517	542.253	388.853	547.257
CDK7	P50613	AYT[+80]HQVVTR	Tryptic	y8 -98	16	3	2	385.517	493.264	388.853	498.268
CDK7	P50613	AYT[+80]HQVVTR	Tryptic	y7	16	3	2	385.517	460.721	388.853	465.725
CDK7	P50613	AYT[+80]HQVVTR	Tryptic	y7 -98	16	3	2	385.517	411.733	388.853	416.737
ACTS	P68133	AVFPSIVGRPR	Tryptic	y9	15	3	2	400.24	514.804	403.576	519.808
ACTS	P68133	AVFPSIVGRPR	Tryptic	y8	21	3	2	400.24	441.269	403.576	446.274
ACTS	P68133	AVFPSIVGRPR	Tryptic	y9	18	3	3	400.24	343.538	403.576	346.874
MDM2	Q00987	AISETEENSDELSGER	Tryptic	y6	25.1	3	1	589.262	690.342	592.598	700.35
MDM2	Q00987	AISETEENSDELSGER	Tryptic	y5	25.1	3	1	589.262	561.299	592.598	571.307
MDM2	Q00987	AISETEENSDELSGER	Tryptic	y4	22.1	3	1	589.262	448.215	592.598	458.223
MDM2	Q00987	AISETEENSDELSGER	Tryptic	b11	19.1	3	2	589.262	603.244	592.598	603.244
MDM2	Q00987	AIS[+80]ETEENSDELSGER	Tryptic	y9	57.5	2	1	923.373	1006.44	928.377	1016.45
MDM2	Q00987	AIS[+80]ETEENSDELSGER	Tryptic	y8	51.5	2	1	923.373	892.401	928.377	902.409
MDM2	Q00987	AIS[+80]ETEENSDELSGER	Tryptic	y5	60.5	2	1	923.373	561.299	928.377	571.307
MDM2	Q00987	AIS[+80]ETEENSDELSGER	Tryptic	y4	51.5	2	1	923.373	448.215	928.377	458.223
TNR17	Q02223	SLPAALSATEIEK	Tryptic	y11	30.2	2	1	665.367	1129.61	669.374	1137.62
TNR17	Q02223	SLPAALSATEIEK	Tryptic	y8	30.2	2	1	665.367	890.483	669.374	898.497
TNR17	Q02223	SLPAALSATEIEK	Tryptic	y7	30.2	2	1	665.367	777.399	669.374	785.413
TNR17	Q02223	SLPAALSATEIEK	Tryptic	y11	30.2	2	2	665.367	565.309	669.374	569.316
TNR17	Q02223	SLPAALS[+80]ATEIEK	Tryptic	y11	32.1	2	1	705.35	1209.58	709.357	1217.59
TNR17	Q02223	SLPAALS[+80]ATEIEK	Tryptic	y8	32.1	2	1	705.35	970.449	709.357	978.463
TNR17	Q02223	SLPAALS[+80]ATEIEK	Tryptic	y7	32.1	2	1	705.35	857.365	709.357	865.379
TNR17	Q02223	SLPAALS[+80]ATEIEK	Tryptic	y6	32.1	2	1	705.35	690.367	709.357	698.381
TNR17	Q02223	SLPAALS[+80]ATEIEK	Tryptic	y11	32.1	2	2	705.35	605.292	709.357	609.299
TNR17	Q02223	SLPAALS[+80]ATEIEK	Tryptic	y10	32.1	2	2	705.35	556.765	709.357	560.772
CNDH2	Q6IBW4	FVQETELSQR	Tryptic	y8	27.9	2	1	618.815	990.485	623.819	1000.49
CNDH2	Q6IBW4	FVQETELSQR	Tryptic	y7	30.9	2	1	618.815	862.426	623.819	872.435
CNDH2	Q6IBW4	FVQETELSQR	Tryptic	y6	30.9	2	1	618.815	733.384	623.819	743.392
CNDH2	Q6IBW4	FVQETELSQR	Tryptic	y8	24.9	2	2	618.815	495.746	623.819	500.75
CNDH2	Q6IBW4	FVQETELS[+80]QR	Tryptic	y8 -98	38.8	2	1	658.798	972.474	663.802	982.483
CNDH2	Q6IBW4	FVQETELS[+80]QR	Tryptic	y7 -98	38.8	2	1	658.798	844.416	663.802	854.424
CNDH2	Q6IBW4	FVQETELS[+80]QR	Tryptic	y6 -98	41.8	2	1	658.798	715.373	663.802	725.382
CNDH2	Q6IBW4	FVQETELS[+80]QR	Tryptic	y4 -98	44.8	2	1	658.798	485.283	663.802	495.291
CNDH2	Q6IBW4	FVQETELS[+80]QR	Tryptic	y8	26.8	2	2	658.798	535.729	663.802	540.733

## Sheet: S5_iRT_MRMtransitions
Table S5. MRM parameters for Biognosis iRT peptides. Up to 3 transitions were monitored for each of the 11 Biognosis iRT peptides. Transitions monitored in the two assays are noted under "Direct-MRM" and "Immuno-MRM". Mz is the mass-to-charge ratio.
Peptide Modified Sequence	Peptide Type	Fragment Ion	Collision Energy	Precursor Charge	Product Charge	light Precursor Mz	light Product Mz	Direct-MRM	Immuno-MRM
LGGNEQVTR	iRT	y8	21.5	2	1	487.257	860.422	Yes	Yes
LGGNEQVTR	iRT	y7	21.5	2	1	487.257	803.401	Yes	Yes
LGGNEQVTR	iRT	y4	21.5	2	1	487.257	503.294	No	Yes
GAGSSEPVTGLDAK	iRT	y10	29.2	2	1	644.823	1016.53	Yes	Yes
GAGSSEPVTGLDAK	iRT	y9	29.2	2	1	644.823	929.494	No	Yes
GAGSSEPVTGLDAK	iRT	y8	29.2	2	1	644.823	800.451	Yes	Yes
VEATFGVDESNAK	iRT	y9	31	2	1	683.828	966.453	No	Yes
VEATFGVDESNAK	iRT	y8	31	2	1	683.828	819.384	Yes	Yes
VEATFGVDESNAK	iRT	b8	31	2	1	683.828	819.388	Yes	Yes
YILAGVENSK	iRT	y8	24.4	2	1	547.298	817.441	Yes	Yes
YILAGVENSK	iRT	y6	24.4	2	1	547.298	633.32	No	Yes
YILAGVENSK	iRT	y7	24.4	2	1	547.298	704.357	Yes	No
YILAGVENSK	iRT	b2	24.4	2	1	547.298	277.155	No	Yes
TPVISGGPYEYR	iRT	y9	30.4	2	1	669.838	1041.5	Yes	Yes
TPVISGGPYEYR	iRT	y8	30.4	2	1	669.838	928.416	Yes	Yes
TPVISGGPYEYR	iRT	y7	30.4	2	1	669.838	841.384	No	Yes
TPVITGAPYEYR	iRT	y8	31	2	1	683.854	956.447	Yes	Yes
TPVITGAPYEYR	iRT	y7	31	2	1	683.854	855.4	Yes	Yes
TPVITGAPYEYR	iRT	b3	31	2	1	683.854	298.176	No	Yes
DGLDAASYYAPVR	iRT	y8	31.8	2	1	699.338	926.473	Yes	Yes
DGLDAASYYAPVR	iRT	y7	31.8	2	1	699.338	855.436	Yes	Yes
DGLDAASYYAPVR	iRT	y5	31.8	2	1	699.338	605.341	No	Yes
ADVTPADFSEWSK	iRT	y9	33.1	2	1	726.836	1066.48	Yes	Yes
ADVTPADFSEWSK	iRT	y9	33.1	2	2	726.836	533.746	Yes	Yes
ADVTPADFSEWSK	iRT	b4	33.1	2	1	726.836	387.187	No	Yes
GTFIIDPGGVIR	iRT	y8	28.1	2	1	622.854	826.478	Yes	Yes
GTFIIDPGGVIR	iRT	y7	28.1	2	1	622.854	713.394	Yes	Yes
GTFIIDPGGVIR	iRT	y6	28.1	2	1	622.854	598.367	No	Yes
GTFIIDPAAVIR	iRT	y8	28.8	2	1	636.869	854.509	Yes	Yes
GTFIIDPAAVIR	iRT	y7	28.8	2	1	636.869	741.425	Yes	Yes
GTFIIDPAAVIR	iRT	y6	28.8	2	1	636.869	626.398	No	Yes
LFLQFGAQGSPFLK	iRT	y10	35.6	2	1	776.93	1051.56	No	Yes
LFLQFGAQGSPFLK	iRT	y9	35.6	2	1	776.93	904.489	No	Yes
LFLQFGAQGSPFLK	iRT	y7	35.6	2	1	776.93	776.43	Yes	Yes
LFLQFGAQGSPFLK	iRT	b7	35.6	2	1	776.93	777.429	Yes	No

## Sheet: S6_immunoMRMextcapture
Table S6. Immuno-MRM panel antibody capture experiment with 'undigested' extended heavy peptides. Heavy extended peptides were added in serial dilution to yeast lysate (0.03 ug/uL) background containing 0.01% CHAPS in PBS. Heavy extended peptides were spiked at concentrations of 15.625, 62.5, 250 and 1000 fmol into yeast background lysate with the addition of 250 fmol of heavy tryptic peptides. A…
				Heavy extended peak area																																								Heavy tryptic peak area
				No capture (6.25 fmol extended, 100 fmol tryptic)	No capture (25 fmol extended, 100 fmol tryptic)	No capture (100 fmol extended, 100 fmol tryptic)	No capture (400 fmol extended, 100 fmol tryptic)	mAb capture (6.25 fmol extended, 100 fmol tryptic)	mAb capture (25 fmol extended, 100 fmol tryptic)	mAb capture (100 fmol extended, 100 fmol tryptic)	mAb capture (400 fmol extended, 100 fmol tryptic)	No capture (6.25 fmol extended, 100 fmol tryptic)	No capture (25 fmol extended, 100 fmol tryptic)	No capture (100 fmol extended, 100 fmol tryptic)	No capture (400 fmol extended, 100 fmol tryptic)	mAb capture (6.25 fmol extended, 100 fmol tryptic)	mAb capture (25 fmol extended, 100 fmol tryptic)	mAb capture (100 fmol extended, 100 fmol tryptic)	mAb capture (400 fmol extended, 100 fmol tryptic)	No capture (6.25 fmol extended, 100 fmol tryptic)			No capture (25 fmol extended, 100 fmol tryptic)			No capture (100 fmol extended, 100 fmol tryptic)			No capture (400 fmol extended, 100 fmol tryptic)			mAb capture (6.25 fmol extended, 100 fmol tryptic)			mAb capture (25 fmol extended, 100 fmol tryptic)			mAb capture (100 fmol extended, 100 fmol tryptic)			mAb capture (400 fmol extended, 100 fmol tryptic)			No capture (6.25 fmol extended, 100 fmol tryptic)	No capture (25 fmol extended, 100 fmol tryptic)	No capture (100 fmol extended, 100 fmol tryptic)	No capture (400 fmol extended, 100 fmol tryptic)	mAb capture (6.25 fmol extended, 100 fmol tryptic)	mAb capture (25 fmol extended, 100 fmol tryptic)
Protein Name	Extended Peptide Modified Sequence	Tryptic Peptide Modified Sequence	Immuno-affinity Captured	Average	Average	Average	Average	Average	Average	Average	Average	CV	CV	CV	CV	CV	CV	CV	CV	Rep 1	Rep 2	Rep 3	Rep 1	Rep 2	Rep 3	Rep 1	Rep 2	Rep 3	Rep 1	Rep 2	Rep 3	Rep 1	Rep 2	Rep 3	Rep 1	Rep 2	Rep 3	Rep 1	Rep 2	Rep 3	Rep 1	Rep 2	Rep 3	Average	Average	Average	Average	Average	Average
FANCA_DDR1_Undigested	AALQSRQQAAPDADLSQEPHLF	QQAAPDADLSQEPHLF	TRUE	1915469	6.18424e+06	21436470	6.6422e+07	1.34593e+06	6.3584e+06	15725280	7.44062e+07	0.0509337	0.0516086	0.09157	0.0455114	0.237226	0.149918	0.0409768	0.296981	1932391	1810553	2003463	6522771	5888840	6141098	22153770	19215768	22939872	64587976	64766900	69911056	1712944	1192830	1132027	5274036	7064219	6736949	16453059	15495433	15227348	49566120	91877480	81774960	958972	779836	950787	939699	418529	527364
CDK1_DDR2_Undigested	AFGIPIRVYT[+80]HEVVTLWYRSPEV	VYT[+80]HEVVTLWYR	FALSE	4538.67	8877.33	64172.3	2.44474e+06	18168.3	6613	12157.3	113561	0.514848	0.432463	0.129909	0.0621901	0.831199	0.252193	0.563044	0.51324	4397	2276	6943	12550	9191	4891	54979	66297	71241	2409601	2313355	2611278	34864	14179	5462	7754	4699	7386	20061	8138	8273	168088	120462	52134	5926040	5799066	4573982	3.96314e+06	4294826	3732971
CDK1_DDR2_Undigested	AFGIPIRVYTHEVVTLWYRSPEV	VYTHEVVTLWYR	TRUE	6157.67	4576.67	15074	2.18525e+06	29939	5913.33	7072.67	63936	0.348154	0.0636702	0.11204	0.0611848	0.779124	0.543034	0.619376	0.444851	8588	5350	4535	4847	4615	4268	16208	13133	15881	2160355	2065739	2329648	56797	14750	18270	5542	9294	2904	11184	7569	2465	52600	96298	42910	2.59361e+06	2637567	2.12077e+06	1689268	2219907	2.44301e+06
JUN_DDR1_Undigested	AKNSDLLTS[+80]PDVGLLKLASPEL	NSDLLTS[+80]PDVGLLK	FALSE	738383	2.89406e+06	12094748	5.38964e+07	87731.7	24020.7	19174.3	16723.3	0.074149	0.0217848	0.0969568	0.0371303	0.380135	0.155823	0.11128	0.3208	693074	722854	799220	2945610	2823769	2912808	11243415	11608508	13432321	55393308	54672540	51623428	124675	78673	59847	27875	23787	20400	21389	17132	19002	13138	22891	14141	4.24499e+06	3.92571e+06	3.81443e+06	3267842	1.30393e+06	1.71716e+06
ATRIP_DDR1_Undigested	ANKLAAPSVSHVS[+80]PRKNPSVVIK	LAAPSVSHVS[+80]PR	FALSE	22588.3	23132	13780.3	22963.3	2145	349.667	4820.67	5051.67	0.708492	0.653477	0.517887	0.499414	1.02286	1.73205	0.324662	1.07351	39260	21156	7349	27002	35937	6457	6067	15125	20149	35963	14278	18649	0	4385	2050	0	0	1049	3516	4390	6556	2079	11311	1765	5457431	4989025	4.43024e+06	4.28158e+06	1.21545e+06	1982128
FAAP100_DDR1_Undigested	APPHTRAPS[+80]PLGPTRDPVATF	APS[+80]PLGPTR	TRUE	195675	736657	2.47944e+06	8294357	93460.7	474935	1.14697e+06	6.02362e+06	0.145555	0.0682293	0.0773833	0.0611583	0.193522	0.412175	0.173929	0.378327	222764	165980	198281	769668	678812	761490	2571273	2258918	2608137	8285241	7791708	8806122	110620	95191	74571	318571	694479	411754	1375918	1010507	1054483	3616209	8147469	6307196	878528	855337	779621	644198	494331	632443
FAAP100_DDR1_Undigested	APPHTRAPSPLGPTRDPVATF	APSPLGPTR	FALSE	297046	1.03705e+06	3.41553e+06	1.16829e+07	20710	67915	194855	508850	0.0696469	0.115275	0.114658	0.0309084	0.204282	0.114066	0.237903	0.234634	294234	318996	277907	971296	964821	1175043	3639600	2963329	3643647	11585797	11380205	12082564	16027	21847	24256	70522	74022	59201	243076	190870	150620	504577	630322	391650	11049435	1.07085e+07	9.73832e+06	8.97428e+06	4.79239e+06	7.07312e+06
UBE2I_DDR1_Undigested	AWRKDHPFGFVAVPTKNPDGTM	DHPFGFVAVPTK	FALSE	236882	808962	3.05651e+06	1.49971e+07	4415	3156.67	3457.67	9149	0.0860651	0.0200723	0.0771904	0.033024	0.0767259	0.0887839	0.171313	0.422857	259088	232546	219011	816104	790377	820404	3306534	2837795	3025196	15534486	14559046	14897620	4779	4357	4109	2893	3126	3451	3481	4038	2854	5010	12674	9763	4.1068e+06	3.47806e+06	3.55287e+06	3.75573e+06	1.30644e+06	1875845
PAK4_DDR2_Undigested	DKRPLS[+80]GPDVGTPQPAGLASGAKLAAG	RPLS[+80]GPDVGTPQPAGLASGAK	TRUE	151878	495208	1.98933e+06	7885033	47930.7	266662	614126	1.99731e+06	0.100563	0.118038	0.0253649	0.033535	0.406502	0.29148	0.0630124	0.204365	141579	144629	169426	562124	469396	454103	1946571	2044988	1976441	7615388	8143908	7895803	70044	40462	33286	192091	347200	260694	651929	615858	574592	1680531	2457938	1853454	9315069	8983701	7.25339e+06	6.20766e+06	5545329	6344909
PAK4_DDR2_Undigested	DKRPLSGPDVGTPQPAGLASGAKLAAG	RPLSGPDVGTPQPAGLASGAK	FALSE	177168	544831	2.11667e+06	8757849	1268.33	4030.67	2982.67	3308.33	0.105776	0.115219	0.0693229	0.0559022	0.848271	0.227684	0.820275	0.213368	170341	198365	162799	539571	484852	610071	2269505	1976911	2103607	9310353	8585262	8377932	2447	1019	339	3039	4203	4850	5704	2279	965	3948	2551	3426	22415562	20909036	1.6859e+07	15566213	83760.7	109923
RTF1_DDR2_Undigested	DLNSKSASDLSEDLFKVHDFDVK	SASDLSEDLFK	FALSE	14930.7	69065.7	230536	1045025	1808	231	1856.67	872.333	0.272797	0.0524016	0.120321	0.0689708	1.12369	0.894262	0.632836	0.563652	19445	13816	11531	71203	64887	71107	260038	226585	204985	967611	1057269	1110195	4135	902	387	0	398	295	1150	1207	3213	1137	305	1175	13005598	12369532	9.69205e+06	9063688	13682834	12771001
PARP1_DDR2_Undigested	DSLRMAIMVQS[+80]PMFDGKVPHWYH	MAIMVQS[+80]PMFDGK	TRUE	5661	8443.33	31926.3	527245	1910	4075.5	6568.67	57411.7	0.700508	0.769485	0.434938	0.0460845	0.468641	1.11197	0.166043	0.300815	7727	8167	1089	15640	6680	3010	16420	36146	43213	542382	540134	499218	2061	2720	949	7280		871	7794	5704	6208	46440	77319	48476	469466	385095	338115	205812	277202	236929
RRM2_DDR1_Undigested	EIIINAVRIEQEFLTEALPVKLIGMN	IEQEFLTEALPVK	FALSE	55719.3	34467.3	125309	7.21595e+06	378571	132579	67926.3	96929	0.0352014	0.0529557	0.274794	0.323674	0.804608	0.247853	0.30738	0.219832	53871	57777	55510	32499	36104	34799	96462	116035	163431	4567982	8096898	8982975	725655	155716	254343	159476	142308	95953	90123	48678	64978	74147	116368	100272	8225272	7.65493e+06	6596376	4.25375e+06	3.85843e+06	5353389
FANCI_DDR1_Undigested	ELDKSADFS[+80]QSTSIGIKNNIC[+57]	SADFS[+80]QSTSIGIK	TRUE	153309	177176	927540	8.15441e+06	494413	469634	1111248	6826310	0.470728	0.341647	0.290597	0.11281	0.413363	0.0387906	0.0349756	0.411785	234840	127460	97626	209590	107340	214598	757549	786750	1238321	7232734	8157990	9072516	676744	532994	273500	448742	482205	477955	1126371	1140280	1067093	3583647	8571743	8323540	504340	446304	494135	358954	170564	256623
RRM2_DDR1_Undigested	EVDLSKDIQHWESLKPEERYFISHV	DIQHWESLKPEER	TRUE	7256	9530.67	34269.7	841707	1732.33	1749.33	2935.67	6396.67	0.789208	0.213011	0.145465	0.086157	0.651647	1.17198	0.871426	0.372598	8257	12416	1095	10548	7193	10851	39212	29243	34354	920096	777010	828015	1495	2961	741	4112	439	697	5870	1763	1174	3684	7351	8155	1641414	1.59234e+06	1.50613e+06	1405382	753446	961678
RAD51C_DDR1_Undigested	FEMQRDLVSFPLSPAVRVK	DLVSFPLSPAVR	TRUE	509118	1.81009e+06	5.86673e+06	1.51489e+07	65040.3	273658	752121	3.41093e+06	0.0591479	0.0410852	0.0241521	0.0460737	0.337059	0.231551	0.139659	0.424879	529635	474547	523172	1796346	1743557	1890375	6012506	5729507	5858167	15312550	15750492	14383644	75017	80200	39904	211821	338449	270703	865358	733140	657866	2174752	5005831	3052194	33931130	30856700	2.85155e+07	21302784	4.47355e+06	5234761
CHEK2_DDR2_Undigested	FGHSKILGETS[+80]LM[+16]RTLC[+57]G	ILGETS[+80]LM[+16]R	FALSE	277905	900383	2.91201e+06	8843660	21649.7	37241	13191.3	41680	0.0119723	0.0712882	0.0553881	0.054085	0.598991	1.06276	0.828165	1.34623	281549	275029	277137	836466	899847	964836	2963700	2731216	3041127	9117152	8291364	9122464	35980	18246	10723	29319	80181	2223	7750	6056	25768	4425	106215	14400	5938813	5407967	4.5237e+06	4400109	5.19896e+06	4.70877e+06
RB1_DDR1_Undigested	FPSSPLRIPGGNIYIS[+80]PLKSPYK	IPGGNIYIS[+80]PLK	TRUE	223763	916764	3.69863e+06	16967264	113049	531015	1.67159e+06	8.37388e+06	0.185372	0.0748882	0.0834011	0.0169066	0.358801	0.142603	0.149152	0.241071	268308	186248	216732	924400	844610	981281	3810578	3349820	3935499	17254718	16966070	16681004	159685	93486	85976	444031	582222	566792	1887444	1728648	1398691	6346456	10383738	8391445	4.68602e+06	4.29039e+06	3.57187e+06	2.27782e+06	2.76801e+06	2.97801e+06
RB1_DDR1_Undigested	FPSSPLRIPGGNIYISPLKSPYK	IPGGNIYISPLK	TRUE	155590	609623	2215133	8.45551e+06	10997	11977.3	27492.3	82176	0.149801	0.100198	0.041715	0.0243058	0.501064	0.547112	0.413492	0.33574	178923	155539	132308	617916	544817	666136	2235350	2114294	2295755	8522122	8224954	8619468	15253	12965	4773	19205	10303	6424	40581	21810	20086	88155	106286	52087	5.6369e+06	5.21363e+06	4582676	3.24475e+06	3.07091e+06	4.18203e+06
CDC25B_DDR2_Undigested	FQSMPVRLLGHS[+80]PVLRNITN	LLGHS[+80]PVLR	TRUE	129933	450678	1.62946e+06	4.50444e+06	5885.33	3002	4874	14694.7	0.0422546	0.126224	0.0992319	0.0177126	0.624032	0.530613	0.410892	0.468518	135490	129797	124512	395640	447146	509248	1562134	1512308	1813940	4413159	4539288	4560874	1706	8598	7352	2465	1747	4794	6653	5264	2705	7048	20401	16635	3024610	2751717	2261190	2.22025e+06	1452878	1486846
BRCA1_DDR1_Undigested	GSLQNRNYPS[+80]QEELIKVVDVEE	NYPS[+80]QEELIK	FALSE	313743	1034272	3.4799e+06	9.79351e+06	31955.3	12833.7	11238.7	8243.33	0.0203553	0.068667	0.0344297	0.0171977	0.951351	0.337794	0.325048	0.840524	313623	320189	307418	1016638	973730	1112448	3407609	3413889	3618198	9617158	9810676	9952694	66810	18143	10913	17838	10227	10436	8498	9832	15386	918	14692	9120	22268204	2.03919e+07	1.9746e+07	1.7136e+07	10756833	1.57274e+07
BRCA1_DDR1_Undigested	GSLQNRNYPSQEELIKVVDVEE	NYPSQEELIK	FALSE	654389	1.98246e+06	7.37896e+06	26665110	69271.3	29103.3	15983.7	12421	0.0389221	0.0497684	0.0153178	0.00677852	0.465193	0.160063	0.489263	0.285032	648552	632344	682271	1935497	1916057	2095837	7378402	7266204	7492260	26513060	26864954	26617316	106472	49962	51380	34429	27095	25786	13528	24737	9686	11044	16443	9776	48705378	4.6857e+07	4.46755e+07	4.16399e+07	25991750	4.01696e+07
UTP14A_DDR2_Undigested	GSQETKDSGSQEVLSELRVLSQK	DSGSQEVLSELR	TRUE	112826	386457	1.34281e+06	5623010	14278	45417	141154	621773	0.0891054	0.050793	0.0380212	0.02317	0.505232	0.320508	0.244378	0.138691	114455	121966	102058	387584	366288	405498	1344900	1290748	1392795	5510120	5765572	5593338	8742	22436	11656	36506	62215	37530	162756	159335	101372	586127	720116	559077	3320495	3.01015e+06	2338744	1802355	1.64908e+06	1866837
MDC1_DDR1_Undigested	HLERAQPFGFIDS[+80]DTDAEEERIPAT	AQPFGFIDS[+80]DTDAEEER	FALSE	12468	10835.3	9646	16914.7	16455.3	13205	14641	14803.7	0.213204	0.116277	0.30043	0.271231	0.16783	0.363775	0.13913	0.0733228	12678	15015	9711	11153	9447	11906	6442	12084	10412	18226	11814	20704	19630	14607	15129	7667	16244	15704	16902	14072	12949	14739	13752	15920	6.59042e+06	5703954	5.15954e+06	4.95903e+06	1694312	1.95169e+06
MDC1_DDR1_Undigested	HLERAQPFGFIDSDTDAEEERIPAT	AQPFGFIDSDTDAEEER	TRUE	131681	457364	1665142	6764958	26269.7	194352	437244	2808858	0.0783199	0.0958472	0.0948337	0.0535917	0.229185	0.346974	0.0683811	0.405862	124242	127347	143454	408677	469713	493702	1762837	1482961	1749628	6915254	7028185	6351435	33220	22926	22663	132788	266424	183843	462782	404355	444596	1642202	3920204	2864168	1485698	1.34246e+06	1.38121e+06	1.44865e+06	481148	667504
FANCD2_DDR1_Undigested	HLVIRKQLSSTVFKYK	KQLSSTVFK	FALSE	47752	103655	289455	1.27504e+06	11182.7	24919.3	19164	137747	0.268783	0.119415	0.0301457	0.054439	0.453765	0.411228	0.321631	0.283849	61716	45070	36470	101203	117075	92686	298819	281552	287993	1349734	1212521	1262866	5484	12852	15212	29533	32049	13176	26244	16254	14994	92659	162304	158279	2685180	2647267	2167985	1710049	447702	814348
FANCJ_DDR1_Undigested	IPKATPELGSSENSASSPPRFKTEK	ATPELGSSENSASSPPR	FALSE	68980.7	214763	700725	2772391	2606.33	4729.67	3612	5853.33	0.182537	0.07065	0.12526	0.014366	0.656336	0.501921	0.0558115	0.517735	82867	65769	58306	224552	197285	222453	801116	662582	638477	2800986	2726900	2789287	3138	3988	693	2536	4403	7250	3414	3605	3817	3725	9323	4512	1.55378e+06	1344851	1.29637e+06	1.25225e+06	953.667	849.667
REV3L_DDR1_Undigested	IRSGTLS[+80]PEIFEKSTIDSNENR	SGTLS[+80]PEIFEK	TRUE	238176	814870	2.85249e+06	1.09362e+07	31100	78131	192586	680638	0.0569863	0.0779779	0.0686367	0.0164638	0.593844	0.15299	0.166652	0.0928223	251940	237784	224803	840274	742556	861779	2929015	2630001	2998458	10758565	10931517	11118577	52360	19022	21918	84441	85607	64345	220020	200447	157291	732114	699668	610132	1.0193e+07	1.0176e+07	8239326	5.79262e+06	10874723	1.11003e+07
REV3L_DDR1_Undigested	IRSGTLSPEIFEKSTIDSNENR	SGTLSPEIFEK	FALSE	168556	637070	2.35515e+06	8466845	7881.67	5958.67	9911.67	29528	0.240381	0.0754907	0.0780923	0.0352275	0.417126	0.771663	0.547739	0.319796	207371	171770	126527	581538	665043	664630	2562435	2211498	2291515	8609487	8124042	8667006	11455	4985	7205	5574	10737	1565	16001	8157	5577	23799	40427	24358	20505418	1.93791e+07	1.84576e+07	15148078	16273850	2.20298e+07
CDCA8_DDR2_Undigested	ITEINKLTAEAIQT[+80]PLKSAK	LTAEAIQT[+80]PLK	FALSE	113704	384489	1.22895e+06	4.2604e+06	3604.67	3209.67	5110.67	11017.7	0.0927642	0.121291	0.045092	0.0973505	0.360096	0.866281	0.352118	0.673629	124640	103593	112880	438086	353184	362196	1206086	1188631	1292144	3811010	4341720	4628468	5099	2757	2958	4882	4747	0	6592	3108	5632	2681	16906	13466	4.90983e+06	4526579	3.96735e+06	4.29746e+06	3.08397e+06	3.14511e+06
TERF2_DDR1_Undigested	LDQKDLVLPTQALPASPALKNKRPR	DLVLPTQALPASPALK	FALSE	51944	197946	803062	3.79538e+06	1020.67	23712.3	22257	218371	0.339083	0.148527	0.10136	0.0420645	0.542469	0.304004	0.660441	0.519454	71649	46452	37731	224769	166513	202556	868213	829158	711816	3731684	3677414	3977049	700	702	1660	19431	32035	19671	39228	13522	14021	111629	337483	206002	3554.5	3482.67	6555.67	19326	1899.33	878.667
TUBB_DDR2_Undigested	LDRISVYYNEATGGKYVPR	ISVYYNEATGGK	FALSE	248981	870268	3299495	12288609	16604	4512.33	3488.67	7165	0.0833519	0.0673961	0.0872048	0.0429415	0.25009	1.46083	0.180313	0.964091	270677	229321	246945	853636	821728	935441	3178784	3091781	3627920	11839351	12156751	12869725	16770	20671	12371	0	12077	1460	4113	2855	3498	5916	14612	967	7.9149e+06	7.55425e+06	6108057	6499392	60541	73194
RAD23B_DDR1_Undigested	LIYAGKILNDDTALKEYK	ILNDDTALK	FALSE	105025	353602	1.18317e+06	4.32551e+06	7459.33	3710.33	6828.33	7435.67	0.181659	0.0939228	0.0745967	0.0754774	0.61537	0.545459	0.433845	0.327044	92543	126987	95545	343323	326746	390738	1157501	1110592	1281422	4457908	3953628	4564990	4498	12747	5133	3988	1562	5581	7122	9633	3730	6116	10242	5949	49591304	4.67593e+07	4.15179e+07	32939896	2.15662e+07	2.96003e+07
SAAL1_DDR2_Undigested	LMLEWVRNGAAQPLDQPQEES[+80]EEQPVFRLV	NGAAQPLDQPQEES[+80]EEQPVFR	TRUE	8177.33	22480.7	101832	1173335	17617	11916.3	32636.7	223262	0.219235	0.305196	0.0577112	0.0418502	0.524715	0.474387	0.227287	0.390039	8409	9843	6280	15740	22246	29456	99065	97850	108582	1195626	1207340	1117039	27319	16620	8912	14715	15624	5410	40695	31122	26093	238146	301941	129698	1845277	1.54322e+06	1.30153e+06	876824	1.46129e+06	1361494
SAAL1_DDR2_Undigested	LMLEWVRNGAAQPLDQPQEESEEQPVFRLV	NGAAQPLDQPQEESEEQPVFR	TRUE	31603	112886	596093	5.44746e+06	26651	29656.7	82012.7	231875	0.230712	0.157778	0.186327	0.0390341	0.243362	0.10533	0.245508	0.143723	40015	27097	27697	108844	132371	97444	649761	468383	670135	5204202	5540230	5597953	30774	30004	19175	29613	32802	26555	104749	74852	66437	270167	216027	209430	6.2882e+06	5.70526e+06	4.25003e+06	3362722	1.33229e+06	1397022
CHEK2_DDR2_Undigested	LMRTLC[+57]GT[+80]PTYLAPEVLVSVGTAGYNRAVD	TLC[+57]GT[+80]PTYLAPEVLVSVGTAGYNR	TRUE	16696	59663.3	296991	2.6302e+06	11748.7	3065	6693.67	52540	0.5064	0.221321	0.316018	0.104531	0.796042	0.454586	0.352256	0.340218	25407	8523	16158	71745	45567	61678	239576	246098	405300	2560273	2396976	2933349	17495	16794	957	3274	4342	1579	9410	5496	5175	31925	61962	63733	88981.5	97196	80018	57437	1000	3440
CHEK2_DDR2_Undigested	LMRTLC[+57]GTPTYLAPEVLVSVGTAGYNRAVD	TLC[+57]GTPTYLAPEVLVSVGTAGYNR	TRUE	33038	130378	597629	7.16765e+06	19807.7	8703.67	24070.3	117464	0.0326523	0.118513	0.158923	0.00418284	0.751128	0.608548	0.212527	0.267964	32015	32934	34165	121386	148220	121529	534754	551248	706885	7202249	7151385	7149317	35646	17652	6125	11073	12402	2636	29750	22636	19825	81844	141531	129018	13464	29771	92417.7	279468	7698.67	19271.5
ATR_DDR1_Undigested	LQKGVELC[+57]FPENET[+80]PPEGKNMLIHGR	GVELC[+57]FPENET[+80]PPEGK	FALSE	6317	33386	144363	774078	1379.33	1916	888	52676	0.362461	0.208696	0.150435	0.0576204	0.573197	1.04906	1.73205	0.46569	6456	3961	8534	25696	35183	39279	135824	169052	128213	820126	771030	731077	2087	1525	526	485	4214	1049	0	0	2664	30337	78928	48763	1746.67	1759.33	3709	16496.7	1091	1714.67
ATR_DDR1_Undigested	LQKGVELC[+57]FPENETPPEGKNMLIHGR	GVELC[+57]FPENETPPEGK	FALSE	2985	25759.7	107638	531379	664	1446	4438.33	10981	0.879164	0.389046	0.13663	0.094201	0.866025	1.10354	0.856249	0.27051	6015	1434	1506	36974	22625	17680	124444	97127	101342	575128	476791	542217	996	0	996	0	3158	1180	6984	6261	70	11922	13367	7654	3658.67	3809.67	4936.33	11478.7	3193.67	2708.67
PCNA_DDR1_Undigested	MFEARLVQGSILKKVLEALK	LVQGSILK	FALSE	18160.3	17507.3	15635	302391	1086	4754.33	1857	5450.33	0.308945	0.296529	0.127754	0.0952773	1.16079	0.580349	0.390123	0.255376	23866	17965	12650	23378	15622	13522	17778	15302	13825	335650	285075	286449	2534	233	491	6621	1585	6057	2690	1507	1374	7019	4969	4363	17345887	1.58327e+07	15100056	1.29944e+07	26285	27999.7
FANCD2_DDR1_Undigested	MHLVIRK[+114]QLSSTVFKYK	K[+114]QLSSTVFK	FALSE	34566.3	121809	517831	2.09338e+06	3725.33	21724	38409.3	113950	0.139122	0.138726	0.0757537	0.0772294	0.794755	0.103106	0.21302	0.176533	40099	31390	32210	119769	106023	139634	491935	498595	562964	1954601	2054640	2270903	5481	5388	307	22497	23475	19200	47151	37142	30935	134934	94832	112085	2419784	2127643	1.87766e+06	1.81553e+06	283517	551929
FANCD2_DDR1_Undigested	MHLVIRKQLSSTVFKYK	QLSSTVFK	TRUE	59317.3	209799	822581	3.13816e+06	10381.7	23665.7	53893	166779	0.352671	0.118064	0.0839354	0.0247798	0.0808381	0.356399	0.281349	0.261893	83472	47439	47041	194332	196697	238368	858888	742959	865896	3167555	3049980	3196934	11319	10126	9700	28051	13942	29004	70156	40145	51378	179166	202926	118245	18675822	1.7458e+07	1.60705e+07	1.38797e+07	7.19739e+06	1.11265e+07
UBE2C_DDR1_Undigested	MMSGDKGISAFPESDNLFKWVGTIH	GISAFPESDNLFK	TRUE	10003	25352	138795	1.2993e+06	4977.33	9358	34763	265433	0.320744	0.184359	0.109034	0.0219058	0.566628	0.557245	0.0745621	0.367176	11284	12373	6352	24796	20981	30279	141211	122599	152575	1318112	1266555	1313231	5076	7747	2109	6032	15368	6674	32201	37384	34704	172477	366847	256975	23155364	2.19173e+07	1.76599e+07	10447640	2.04328e+07	2.38949e+07
CLU_DDR1_Undigested	MQDHFSRASSIIDELFQDRFFTR	ASSIIDELFQDR	TRUE	3888.67	4140.67	10923.3	199335	3530	2474.67	2838.67	15234	0.250252	0.329627	0.271763	0.0105596	0.275454	0.505089	0.410301	0.403843	3779	4912	2975	2697	4315	5410	9035	14345	9390	199118	201540	197347	3070	4647	2873	1859	3913	1652	4082	1773	2661	9409	21668	14625	4677.5	3881	3611.67	8110.67	1549.67	2758.67
NBN_DDR1_Undigested	MRIPNYQLSPTKLPSINK	IPNYQLSPTK	TRUE	100124	355320	1.20947e+06	4346132	36121	115815	255779	1650476	0.0495265	0.0592763	0.162292	0.0689258	0.707342	0.264034	0.0625239	0.503426	97213	97310	105850	331020	366615	368326	1244648	997976	1385796	4022025	4403531	4612840	65513	19216	23634	102514	150792	94139	261112	268424	237802	947271	2567331	1436826	9436531	8891548	8.63723e+06	8.01014e+06	3.86679e+06	5.26882e+06
TOPBP1_DDR1_Undigested	NDSKGVLT[+80]QTLEMRENFQK	GVLT[+80]QTLEMR	FALSE	3875	2447	30542	151417	1902.67	1297.67	1309.67	4655	0.911465	0.121406	0.329543	0.214144	0.590224	0.170698	0.567285	1.02562	1478	7931	2216	2698	2119	2524	39409	19602	32615	188557	128740	136955	1422	3186	1100	1432	1042	1419	1057	726	2146	2101	1701	10163	4004.5	6126.33	10053.7	54423	865.667	1920.33
TOPBP1_DDR1_Undigested	NDSKGVLTQTLEMRENFQK	GVLTQTLEMR	FALSE	139992	437796	1698119	5.37841e+06	26437.3	9438.67	6986.67	13065.7	0.115554	0.125436	0.0689454	0.0999513	0.907433	0.525483	0.670591	0.575329	158410	133479	128087	379572	445156	488661	1699694	1580262	1814401	4848175	5364007	5923044	53998	15072	10242	13391	11052	3873	7728	11257	1975	5438	20467	13292	2992	4296.67	3313.33	9991.33	988.667	1475
NUMA1_DDR2_Undigested	NEILQGKLSQLEEHLS[+80]QLQDNPPQEKGEV	LSQLEEHLS[+80]QLQDNPPQEK	TRUE	1971.67	5926	51654	458256	2004.67	10615	36223.7	328597	0.270621	0.618097	0.347123	0.0523193	0.763328	0.34401	0.462513	0.2859	1982	2500	1433	1922	6748	9108	60519	31018	63425	448387	485591	440790	1310	945	3759	13185	12225	6435	51717	38510	18444	220450	390018	375324	3.44248e+06	3365151	2610172	1.92424e+06	2782413	2675785
RAD50_DDR2_Undigested	NVKYELQQLEGS[+80]SDRILELDQELIK	YELQQLEGS[+80]SDR	TRUE	6344.67	8870.33	58003.3	1001818	6093.67	4877.33	21133.7	171418	0.507709	0.375364	0.188401	0.185291	0.478979	0.360921	0.12886	0.257045	9102	2804	7128	11437	10066	5108	61433	45772	66805	877991	912213	1215250	6707	8657	2917	6153	5610	2869	22182	18042	23177	178296	211636	124321	340148	328928	278838	283951	164786	161060
TOPBP1_DDR1_Undigested	QSRQTVPDVNTEPSQNEQIIWDDPTAREER	QTVPDVNTEPSQNEQIIWDDPTAR	FALSE	6378.33	14004.3	42253	185811	1086.67	2454.67	1100.67	35876.3	0.726316	0.245114	0.194136	0.226661	1.09322	0.474757	1.0477	0.52819	10987	6426	1722	16271	15687	10055	50412	34007	42340	228279	144056	185097	905	0	2355	1409	2244	3711	1002	2300	0	17836	55620	34173	462220	486379	440824	309280	384574	430505
POLQ_DDR2_Undigested	RKNTELNEEQEVISNLETKQVQGIS	NTELNEEQEVISNLETK	TRUE	89823	81048.3	634833	5329006	48506	53343	150490	1005712	0.285436	0.27271	0.132441	0.0784768	0.683724	0.288735	0.19014	0.178639	118440	68946	82083	102932	58733	81480	565774	610268	728458	4891406	5370962	5724650	85819	37313	22386	36908	67446	55675	176693	154820	119958	844982	1199663	972491	8564844	7108933	4.7188e+06	2626254	3.22374e+06	3285031
CASC5_DDR2_Undigested	RKSLSNPTPDYC[+57]HDKMIIC[+57]SE	SLSNPTPDYC[+57]HDK	FALSE	32034.7	125529	449225	1.97931e+06	2397.67	14352.7	30544.7	84642	0.138689	0.116092	0.0764603	0.0318363	0.129626	0.429571	0.140072	0.27929	33765	35352	26987	109632	138256	128699	483479	414784	449413	2041479	1915484	1980974	2739	2323	2131	14592	20395	8071	27476	35432	28726	68596	111789	73541	5.34358e+06	5.6403e+06	4.41345e+06	4492302	1.78018e+06	2.04992e+06
CHEK1_DDR1_Undigested	SEENVKYSSS[+80]QPEPRTGLSLW	YSSS[+80]QPEPR	FALSE	105712	365452	1.26181e+06	3.26398e+06	4784	1647.33	964.667	4765.33	0.162814	0.044096	0.0724235	0.0274133	0.229318	1.04452	0.913899	0.108944	125426	98035	93675	350363	363566	382427	1284214	1161306	1339908	3161074	3323451	3307404	5088	3567	5697	0	3433	1509	628	1965	301	5277	4239	4780	276788	287070	266401	266223	167531	194681
CHEK1_DDR1_Undigested	SEENVKYSSSQPEPRTGLSLW	YSSSQPEPR	TRUE	769500	2.67327e+06	9343440	3.04858e+07	35277.7	11948.3	84288.3	368651	0.0192632	0.0332103	0.0905476	0.032772	0.530219	0.370689	0.0706016	0.290531	786426	758835	763238	2734358	2571432	2714027	9190804	8584122	10255394	29553032	30364280	31540080	53849	35542	16442	14984	13995	6866	80149	91108	81608	246766	447743	411445	846300	888712	862671	956986	84803.3	108212
MCM6_DDR2_Undigested	SELVNWYLKEIESEIDSEEELINKKR	EIESEIDSEEELINK	FALSE	4055	2350.33	3346	47300.3	7995.33	9296	10843.7	9672.67	0.28621	0.345992	0.369759	0.200868	0.235208	0.170411	0.0730535	0.360439	4772	4677	2716	2968	1429	2654	4356	3716	1966	56382	37429	48090	6754	10159	7073	10394	10014	7480	11247	11353	9931	6597	13460	8961	177506	199794	159850	148115	116000	157484
CDC25C_DDR2_Undigested	SGLYRSPSMPENLNRPRLK	SPSMPENLNRPR	FALSE	2318	1486.33	3775.33	15197.7	2305.67	1713.67	1288	5486	0.572052	0.275137	0.417307	0.684756	0.600913	0.468466	0.256917	0.81516	3780	1981	1193	1202	1302	1955	2371	5479	3476	19831	22483	3279	1924	1151	3842	824	1933	2384	967	1628	1269	1236	5071	10151	17742637	17055727	1.42209e+07	1.39673e+07	47066	47700.5
TP53BP1_DDR2_Undigested	SHRIDEDGENT[+80]QIEDTEPMS[+80]PVLNSKFVPA	IDEDGENT[+80]QIEDTEPMS[+80]PVLNSK	FALSE	2711.33	1456.67	2494	39952	1338	1879.33	3810.33	4767	0.740037	0.212165	0.947499	0.181088	0.141901	0.197334	0.463163	0.466348	1135	4970	2029	1151	1769	1450	5176	1588	718	34210	37568	48078	1502	1382	1130	1626	1707	2305	5765	2334	3332	2239	6417	5645	6687.33	5460	14404.3	43274	1964.67	2192.33
TP53BP1_DDR2_Undigested	SHRIDEDGENT[+80]QIEDTEPMSPVLNSKFVPA	IDEDGENT[+80]QIEDTEPMSPVLNSK	TRUE	31854	102795	394030	1310925	8536	40467.3	93831	381952	0.0920553	0.168343	0.0762048	0.0587822	0.423356	0.310703	0.0845201	0.331902	31681	29012	34869	122643	90869	94874	428498	380053	373540	1236207	1306439	1390129	12124	8587	4897	52570	27471	41361	87952	102851	90690	269750	519471	356636	8947.67	12435.3	12196.7	22145.7	3570.33	6141
TP53BP1_DDR2_Undigested	SHRIDEDGENTQIEDTEPMS[+80]PVLNSKFVPA	IDEDGENTQIEDTEPMS[+80]PVLNSK	TRUE	22450.3	135777	439213	1.56236e+06	11216.7	45699.3	138634	500045	0.257626	0.0523293	0.079316	0.0389917	0.469625	0.139665	0.393897	0.354734	28201	22516	16634	127574	140004	139753	472564	403060	442014	1539340	1631440	1516313	11259	16463	5928	38340	49722	49036	142089	191432	82381	318710	673193	508233	1648	3808.33	6573.67	18009.3	1611.33	973
TP53BP1_DDR2_Undigested	SHRIDEDGENTQIEDTEPMSPVLNSKFVPA	IDEDGENTQIEDTEPMSPVLNSK	TRUE	29793	109228	397669	1419543	9271.67	52595	84873	460756	0.371895	0.126919	0.0662827	0.0788402	0.623922	0.0654361	0.233301	0.434796	21954	42469	24956	124206	106631	96847	418335	367985	406687	1419599	1307598	1531432	15636	4333	7846	52166	56231	49388	83088	105506	66025	285262	679023	417983	4.26713e+06	4.11564e+06	3.19212e+06	2.74913e+06	4185356	3.58655e+06
RAD9A_DDR2_Undigested	SLFFGSILAPVRSPQGPSPVLAEDS[+80]EGEG	SPQGPSPVLAEDS[+80]EGEG	TRUE	1.00401e+06	1873900	7137499	31543590	969049	613509	2169735	1.32167e+07	0.185896	0.0628239	0.0426053	0.0156456	0.920761	0.0833464	0.0441441	0.161307	1201084	980996	829936	1783486	1831196	2007018	6932713	6992868	7486916	32109076	31321924	31199770	1984058	614676	308412	554843	637064	648620	2139417	2092782	2277006	10926189	15143194	13580821	468474	446494	376185	334461	259629	278194
RAD9A_DDR2_Undigested	SLFFGSILAPVRSPQGPSPVLAEDSEGEG	SPQGPSPVLAEDSEGEG	TRUE	278908	1.12185e+06	4424127	18976920	72740.7	146892	430545	1.44355e+06	0.0370334	0.0128619	0.048928	0.0678779	0.327157	0.106411	0.08621	0.10945	288457	267945	280323	1137765	1109620	1118170	4348188	4255865	4668328	19731302	17489586	19709872	99490	64814	53918	158936	152511	129228	471193	421991	398452	1445959	1600323	1284357	1.34243e+06	1312462	1.04563e+06	990672	165875	188635
RAD18_DDR1_Undigested	SLNFARNHLLQFALES[+80]PAKSPA	NHLLQFALES[+80]PAK	TRUE	172432	675365	2716167	11755710	57355.3	243043	644584	3186129	0.0376694	0.104619	0.0521141	0.0358934	0.192803	0.102759	0.119006	0.225994	174230	177839	165227	598267	690801	737026	2766649	2556296	2825556	11321216	12163888	11782026	70112	51463	50491	237415	270352	221363	703937	557967	671848	2378952	3762390	3417045	2469	5437.33	4726.33	9480	2405.33	4009
RAD18_DDR1_Undigested	SLNFARNHLLQFALESPAKSPA	NHLLQFALESPAK	TRUE	203827	787274	3.2178e+06	1.26028e+07	32173.3	104495	319982	1110225	0.0627392	0.0665285	0.0478764	0.015634	0.752105	0.29639	0.0948436	0.0881968	216454	204142	190884	745704	770016	846101	3343603	3045977	3263815	12411026	12804701	12592713	54026	6168	36326	120480	124207	68797	330988	285666	343291	999893	1186795	1143987	2483	7061.33	5677.33	19394.3	2652	2737.67
ATRIP_DDR1_Undigested	SLVHRLSDGDMTSALRGVADDQG	LSDGDMTSALR	TRUE	500149	1.73147e+06	6.63633e+06	22340014	29741.7	67219.3	172436	665978	0.0205066	0.0914664	0.1189	0.0446616	0.619514	0.279687	0.163295	0.131309	496399	511753	492296	1559159	1764584	1870665	6134434	6228725	7545826	21267710	23241006	22511326	50209	24539	14477	86394	66447	48817	178602	197000	141706	754875	663006	580053	215972	181895	167620	161213	165842	224907
MRE11A_DDR2_Undigested	STSSSKIMSQS[+80]QVSKGVD	IMS[+80]QSQVSK	FALSE	224386	878817	3.21991e+06	1.31205e+07	6021	1772.67	2626	1625.33	0.0719921	0.0655245	0.0587405	0.0353791	0.647751	0.735903	0.627747	0.652256	243039	215019	215100	881588	819897	934965	3344996	3002325	3312417	13449204	12589514	13322876	9432	6862	1769	1247	3258	813	4324	1032	2522	405	2319	2152	201446	198309	149048	159111	81075.3	85581
MRE11A_DDR2_Undigested	STSSSKIMSQSQVSKGVD	IMSQSQVSK	FALSE	743577	2.84613e+06	1.17074e+07	51115140	24372.3	7199.33	5406.33	6672.33	0.0674631	0.0167154	0.0697946	0.020511	0.479248	0.386159	0.281038	0.34562	801420	711991	717321	2855829	2794450	2888103	12058022	10773523	12290746	51048472	50101640	52195308	36766	22783	13568	10390	5910	5298	4055	7051	5113	4378	8990	6649	440325	481178	371301	420217	245495	250332
RAD50_DDR1_Undigested	SYEDKLFDVC[+57]GS[+80]QDFESDLDRLK	LFDVC[+57]GS[+80]QDFESDLDR	TRUE	35394.3	99190.3	376256	2058177	19789	66195	269663	1.05373e+06	0.279676	0.0448123	0.0707392	0.00953528	0.213821	0.227232	0.238307	0.377797	46818	30020	29345	100355	102937	94279	352293	404903	371571	2074625	2063453	2036453	24663	17057	17647	57632	57390	83563	320594	290934	197462	656567	1452751	1051868	1107.5	2153.67	1912.67	6904.67	1083.67	1400.67
RAD50_DDR1_Undigested	SYEDKLFDVC[+57]GSQDFESDLDRLK	LFDVC[+57]GSQDFESDLDR	TRUE	45865	164863	650849	3666534	12993.7	62983	145122	535938	0.133787	0.0849424	0.0693141	0.0414975	0.22612	0.235201	0.126748	0.0275086	49340	38780	49475	171019	148836	174735	702704	620620	629224	3490978	3760256	3748368	12308	16214	10459	65372	76457	47120	165200	129084	141081	519539	548094	540182	1227.5	3084.67	4614.33	10604.3	773	1516
NBN_DDR1_Undigested	TGLKTTTPGPSLS[+80]QGVSVDEKLMPS	TTTPGPSLS[+80]QGVSVDEK	FALSE	6573.67	12342	50654.7	287077	2328.33	2139	5288	10549	0.0663964	0.363978	0.0661441	0.098819	0.468893	0.396458	0.435453	0.208184	6126	6597	6998	17522	9516	9988	54101	47409	50454	268855	272613	319762	2302	1250	3433	1245	2932	2240	5321	2969	7574	9626	8965	13056	3.61839e+06	3.70191e+06	3.63567e+06	4.2866e+06	584252	918630
NBN_DDR1_Undigested	TGLKTTTPGPSLSQGVSVDEKLMPS	TTTPGPSLSQGVSVDEK	FALSE	7679.67	20075	126075	792551	2198.33	4557.33	3213.67	6040	0.873389	0.681878	0.0914226	0.0898588	0.411639	0.130176	0.233138	0.27662	14463	7525	1051	5641	32871	21713	117161	121973	139091	874630	755898	747125	1359	3157	2079	4391	5216	4065	2500	3994	3147	4166	6580	7374	1.14882e+07	1.05035e+07	9482985	8.38025e+06	128116	191180
PALB2_DDR1_Undigested	TLDGRNENLQESEILS[+80]QPKSLSLE	NENLQESEILS[+80]QPK	FALSE	319523	1.10806e+06	3225669	8148897	32647.3	8922.33	9957.67	9148	0.00797544	0.0655905	0.0509985	0.0348873	0.637002	0.571925	0.261299	0.904193	318908	322323	317339	1096855	1041636	1185691	3130873	3130512	3415622	7994566	8476979	7975146	55795	26608	15539	14707	7001	5059	11799	6981	11093	4796	18687	3961	1943268	1.95766e+06	2.01599e+06	2.17531e+06	425613	609858
RAD23B_DDR1_Undigested	TLQQQTFKIDIDPEETVKALK	IDIDPEETVK	FALSE	109003	284503	1.13489e+06	6.09045e+06	3437	1456.33	3750	3691.33	0.197615	0.0439073	0.189215	0.0785125	0.577774	0.461978	1.14416	0.240411	88191	131205	107613	271964	296947	284598	1021980	1000154	1382523	6566604	6094458	5610277	2728	5680	1903	2206	1258	905	8554	2397	299	4228	4179	2667	46426220	4.36348e+07	4.23488e+07	3.8573e+07	1.97034e+07	2.65245e+07
MKI67_DDR2_Undigested	VGEEKDINTFLGT[+80]PVQKLDQPG	DINTFLGT[+80]PVQK	TRUE	3774.33	7818.67	64740.3	402977	716	3797	5565.67	116422	0.194297	0.405197	0.126149	0.0544285	0.474916	0.698917	0.163766	0.411167	2929	4240	4154	9203	4194	10059	59700	60358	74163	428003	393833	387095	710	1059	379	1443	6673	3275	5336	6570	4791	74142	168396	106728	4216546	3.85484e+06	2.93018e+06	1664772	2.33656e+06	2.31965e+06
MKI67_DDR2_Undigested	VGEEKDINTFLGTPVQKLDQPG	DINTFLGTPVQK	FALSE	6392	21747.3	119844	555550	402.333	1380	3333.33	3737	0.7787	0.292083	0.0381994	0.051485	0.0671239	0.272784	0.822726	0.754526	12139	3582	3455	22998	27381	14863	114714	121306	123513	582965	525892	557792	375	403	429	1184	1142	1814	2363	6429	1208	2598	6948	1665	1.22942e+07	1.07968e+07	7.95454e+06	6475533	596067	654986
MKI67_DDR2_Undigested	VSDEKNINTFVET[+80]PVQKLDLLG	NINTFVET[+80]PVQK	FALSE	6388.33	15642	87235.7	957999	1723	2813.33	14919	246730	0.313256	0.792226	0.0772178	0.0629613	0.722651	0.635523	0.330046	0.448757	4992	8681	5492	1343	23256	22327	93721	80274	87712	898873	955683	1019440	3042	1559	568	777	4126	3537	19898	14807	10052	143417	363610	233162	1.90488e+06	1.80581e+06	1374031	1282177	1.05037e+06	1094277
UBE2C_DDR1_Undigested	YKLSLEFPSGYPYNAPTVKFLTPC[+57]Y	LSLEFPSGYPYNAPTVK	FALSE	29716.3	86582.3	695401	1.27485e+07	166824	43130.3	49559.7	205851	0.275195	0.131526	0.119283	0.0496127	0.567751	0.142237	0.220451	0.0985317	38904	23234	27011	86384	75295	98068	752513	600255	733436	12381654	12385084	13478868	269426	148317	82729	49450	37199	42742	60901	48674	39104	197872	228910	190771	699435	657334	625797	639321	173482	156313
[truncated: 34 more columns]

## Sheet: S7_directMRM_timecourse_areas
Table S7. Direct-MRM assay results for trypsin digestion time course experiments. Peak areas of the light tryptic, heavy tryptic and heavy extended peptides are reported as the sum of the areas of the individual transitions. Peak areas are reported for triplicate sample replicates for 10 time points (t) from 0 minutes to 21 hours. Biognosys iRT is an 11 peptide retention time standard mixture tha…
		Normalized light peak area
		t = 0 min	t = 5 min	t = 15 min	t = 30 min	t = 1 hour	t = 2 hours	t = 5 hours	t = 10 hours	t = 16 hours	t = 21 hours	t = 0 min	t = 5 min	t = 15 min	t = 30 min	t = 1 hour	t = 2 hours	t = 5 hours	t = 10 hours	t = 16 hours	t = 21 hours	t = 0 min			t = 5 min			t = 15 min			t = 30 min			t = 1 hour			t = 2 hours			t = 5 hours			t = 10 hours			t = 16 hours			t = 21 hours
Protein Name	Peptide Modified Sequence	Average	Average	Average	Average	Average	Average	Average	Average	Average	Average	CV	CV	CV	CV	CV	CV	CV	CV	CV	CV	Rep 1	Rep 2	Rep 3	Rep 1	Rep 2	Rep 3	Rep 1	Rep 2	Rep 3	Rep 1	Rep 2	Rep 3	Rep 1	Rep 2	Rep 3	Rep 1	Rep 2	Rep 3	Rep 1	Rep 2	Rep 3	Rep 1	Rep 2	Rep 3	Rep 1	Rep 2	Rep 3	Rep 1
Biognosys	LGGNEQVTR	3.28311e+06	2.27061e+06	1.95061e+06	2.20292e+06	6.1227e+06	1.07616e+06	2.77488e+06	791831	116640	2.21012e+06	0.390733	1.72813	1.72362	1.66439	0.324342	1.62883	0.893858	1.71236	1.70222	1.23907	3.08019e+06	4.65529e+06	2.11384e+06	6.80157e+06	7585.67	2688.4	5.83285e+06	1362.1	17628.7	6.43554e+06	2526.68	170699	6.43132e+06	7.93617e+06	4.00061e+06	3.09893e+06	127254	2295.43	4.90435e+06	3.36881e+06	51487.3	2.35748e+06	4563.36	13450	345902	1605.29	2412.25	5.27801e+06
Biognosys	GAGSSEPVTGLDAK	1.56732e+06	2.28292e+06	1.59881e+06	1.83676e+06	2.03386e+06	1.71632e+06	1.83288e+06	1.96599e+06	1.52089e+06	1.73785e+06	0.354091	0.248785	0.158616	0.0780599	0.18137	0.221821	0.163915	0.280559	0.115062	0.319453	1.27109e+06	2.20756e+06	1.22332e+06	2.92636e+06	2.07107e+06	1.85134e+06	1.8892e+06	1.42096e+06	1.48628e+06	1.9751e+06	1.68882e+06	1.84637e+06	1.90557e+06	2.44975e+06	1.74625e+06	1.3558e+06	1.67871e+06	2.11444e+06	1.96882e+06	1.4885e+06	2.04131e+06	1.36791e+06	2.07538e+06	2.45467e+06	1.67496e+06	1.55709e+06	1.33062e+06	2.06021e+06
Biognosys	VEATFGVDESNAK	4.32909e+06	6.05394e+06	4.07981e+06	5.21087e+06	5.71213e+06	4.89053e+06	4.9374e+06	5.00465e+06	4.60921e+06	5.2194e+06	0.200572	0.30985	0.116154	0.130037	0.119857	0.0956767	0.0190985	0.141679	0.138344	0.294995	4.09656e+06	5.28997e+06	3.60073e+06	8.21977e+06	4.99516e+06	4.9469e+06	4.56313e+06	4.06035e+06	3.61596e+06	5.98286e+06	4.71452e+06	4.93524e+06	6.23448e+06	5.96487e+06	4.93705e+06	4.59458e+06	5.42997e+06	4.64703e+06	5.03801e+06	4.92316e+06	4.85104e+06	4.51482e+06	5.81773e+06	4.6814e+06	5.15262e+06	4.76777e+06	3.90723e+06	6.50481e+06
Biognosys	YILAGVENSK	5.27111e+06	6.96659e+06	4.41694e+06	6.79045e+06	6.98893e+06	7.1481e+06	9.19015e+06	7.5745e+06	7.04736e+06	7.52439e+06	0.492072	0.160517	0.148499	0.292364	0.0739395	0.411504	0.195565	0.383719	0.109956	0.439131	2.85277e+06	8.01043e+06	4.95013e+06	6.74499e+06	8.17905e+06	5.97572e+06	3.91005e+06	5.15774e+06	4.18302e+06	4.57822e+06	7.37612e+06	8.41701e+06	7.19259e+06	7.37283e+06	6.40138e+06	3.8445e+06	8.11659e+06	9.48322e+06	7.94733e+06	8.3722e+06	1.12509e+07	4.32645e+06	9.93014e+06	8.46692e+06	7.74056e+06	7.19074e+06	6.21079e+06	6.38476e+06
Biognosys	TPVISGGPYEYR	1.29531e+06	1.38887e+06	1.23705e+06	1.36989e+06	1.41588e+06	1.43906e+06	1.49097e+06	1.51498e+06	1.71882e+06	1.45228e+06	0.100481	0.0895879	0.198798	0.12498	0.0796001	0.264623	0.0837574	0.260991	0.205092	0.111617	1.17775e+06	1.273e+06	1.43518e+06	1.29313e+06	1.34396e+06	1.52951e+06	991750	1.23582e+06	1.48359e+06	1.19414e+06	1.37936e+06	1.53616e+06	1.28574e+06	1.48142e+06	1.48048e+06	1.28814e+06	1.15685e+06	1.8722e+06	1.41956e+06	1.41819e+06	1.63517e+06	1.09997e+06	1.55768e+06	1.88729e+06	1.57595e+06	1.46016e+06	2.12034e+06	1.30618e+06
Biognosys	TPVITGAPYEYR	1.43982e+06	1.39919e+06	1.46746e+06	1.5383e+06	1.30526e+06	1.40337e+06	1.39998e+06	1.27785e+06	1.30292e+06	1.35983e+06	0.159027	0.0607677	0.0631557	0.180912	0.130879	0.100839	0.149381	0.0696512	0.0838463	0.112762	1.17579e+06	1.55977e+06	1.58389e+06	1.30104e+06	1.45047e+06	1.44605e+06	1.39178e+06	1.43978e+06	1.57083e+06	1.24209e+06	1.57849e+06	1.79432e+06	1.50001e+06	1.23506e+06	1.18071e+06	1.31278e+06	1.33089e+06	1.56644e+06	1.22047e+06	1.34985e+06	1.62961e+06	1.24889e+06	1.20693e+06	1.37772e+06	1.17683e+06	1.36919e+06	1.36275e+06	1.25072e+06
Biognosys	DGLDAASYYAPVR	2.80276e+06	3.03161e+06	3.64198e+06	3.11328e+06	3.47224e+06	3.4028e+06	3.42391e+06	3.27939e+06	3.5526e+06	3.61598e+06	0.1066	0.0424645	0.0308706	0.026879	0.191996	0.0424752	0.0698229	0.226717	0.0426857	0.183656	2.84542e+06	3.07792e+06	2.48495e+06	2.95963e+06	3.18023e+06	2.95496e+06	3.68295e+06	3.51481e+06	3.72817e+06	3.06854e+06	3.20982e+06	3.06147e+06	4.1993e+06	2.8897e+06	3.32771e+06	3.56646e+06	3.29265e+06	3.34928e+06	3.33357e+06	3.69498e+06	3.24317e+06	4.02638e+06	3.27235e+06	2.53944e+06	3.47198e+06	3.45829e+06	3.72753e+06	3.51951e+06
Biognosys	ADVTPADFSEWSK	2.21808e+07	1.76549e+07	1.89459e+07	2.00568e+07	1.9207e+07	2.04891e+07	2.02068e+07	1.6081e+07	2.1675e+07	2.00918e+07	0.0647523	0.102885	0.0857653	0.049708	0.346011	0.0415284	0.0742131	0.225187	0.0295151	0.0151801	2.34249e+07	2.0609e+07	2.25083e+07	1.75338e+07	1.95289e+07	1.59021e+07	1.94633e+07	2.02492e+07	1.71253e+07	1.93604e+07	2.11989e+07	1.96111e+07	2.68791e+07	1.55167e+07	1.52253e+07	2.11675e+07	2.07655e+07	1.95344e+07	2.01232e+07	2.17465e+07	1.87508e+07	1.61301e+07	1.96775e+07	1.24355e+07	2.1582e+07	2.10869e+07	2.23562e+07	1.9931e+07
Biognosys	GTFIIDPGGVIR	3.98805e+06	3.34329e+06	3.93984e+06	3.20579e+06	3.35293e+06	3.12615e+06	3.14586e+06	3.49865e+06	3.22168e+06	3.23012e+06	0.229026	0.312018	0.165185	0.159749	0.299271	0.135965	0.0825596	0.224154	0.20784	0.289275	3.73671e+06	3.22667e+06	5.00077e+06	2.62189e+06	2.8686e+06	4.53938e+06	3.86284e+06	3.33096e+06	4.62571e+06	3.77329e+06	2.77808e+06	3.06598e+06	2.42916e+06	3.20912e+06	4.42051e+06	3.60621e+06	2.97452e+06	2.79771e+06	2.85378e+06	3.35081e+06	3.23298e+06	3.93942e+06	2.59319e+06	3.96332e+06	2.67896e+06	3.01613e+06	3.96996e+06	2.87622e+06
Biognosys	GTFIIDPAAVIR	6.25595e+06	5.43868e+06	6.78135e+06	6.05876e+06	6.19795e+06	5.86767e+06	4.02963e+06	6.77971e+06	4.94283e+06	6.09836e+06	0.299614	0.326447	0.161827	0.232942	0.382109	0.204932	0.0702442	0.361766	0.152175	0.297683	8.1077e+06	4.35976e+06	6.30038e+06	4.43805e+06	4.38941e+06	7.4886e+06	5.93167e+06	6.39205e+06	8.02033e+06	7.67471e+06	5.06802e+06	5.43355e+06	3.73749e+06	6.39455e+06	8.46183e+06	7.23725e+06	5.38065e+06	4.98509e+06	4.16083e+06	4.22327e+06	3.70477e+06	9.58113e+06	5.01893e+06	5.73908e+06	4.1286e+06	5.61174e+06	5.08814e+06	5.90286e+06
Biognosys	LFLQFGAQGSPFLK	1.25728e+07	9.06452e+06	1.15526e+07	9.66019e+06	7.39842e+06	1.06851e+07	1.18525e+07	8.78198e+06	1.19342e+07	8.35615e+06	0.232379	0.440566	0.40555	0.321731	0.21882	0.367564	0.320217	0.098874	0.318591	0.292612	1.5899e+07	1.04215e+07	1.13979e+07	8.12248e+06	1.34448e+07	5.62624e+06	1.36498e+07	1.48228e+07	6.1852e+06	8.21714e+06	1.32274e+07	7.53607e+06	7.90829e+06	8.70102e+06	5.58594e+06	1.25462e+07	1.33361e+07	6.17307e+06	1.52971e+07	1.24768e+07	7.78373e+06	8.55674e+06	9.74072e+06	8.04849e+06	1.55189e+07	1.2337e+07	7.94668e+06	9.2598e+06
ABCE1_P61221_1751	KERNVEDLSGGELQRFAC[+57]A	NA	NA	NA	NA	NA	NA	NA	NA	NA	NA	NA	NA	NA	NA	NA	NA	NA	NA	NA	NA	NA	NA	NA	NA	NA	NA	NA	NA	NA	NA	NA	NA	NA	NA	NA	NA	NA	NA	NA	NA	NA	NA	NA	NA	NA	NA	NA	NA
ABCE1_P61221_1751	DASLVFK	7159.86	5764.16	10908.3	19786.3	14266.5	16685	10082.1	9272.93	16221.1	31996.1	0.643979	0.650372	1.04134	0.326504	0.0540401	0.654353	0.780482	0.367188	0.500261	0.261163	6424.21	12094.3	2961.11	3618.1	3581.48	10092.9	23194.7	8742.43	787.917	18960.1	26620	13778.9	14894.6	13406.1	14498.8	4186.39	24362.1	21506.6	2232.3	10044	17969.9	5376.09	10769.3	11673.4	13364.3	9920.98	25377.9	27612.9
ABCE1_P61221_1751	NVEDLSGGELQR	4016.34	19105.3	9410.88	11348.8	9961.76	17277.1	20481.4	27476.5	30649.7	25026.1	0.523356	0.527194	0.728379	0.477907	0.442534	0.841793	0.278546	0.285739	0.332605	0.165775	6332.41	3486.94	2229.67	12684.9	13917	30713.8	1752.93	11506.8	14972.9	17462.3	7115.25	9468.86	14669.5	5931	9284.77	1770.94	19445.4	30614.9	17950.6	16479.5	27013.9	34088.9	29541.1	18799.4	35326.6	18956.2	37666.3	23426.6
ABI1_Q8IZP0_1751	GKRALIESYQNLTRVAD	NA	NA	NA	NA	NA	NA	NA	NA	NA	NA	NA	NA	NA	NA	NA	NA	NA	NA	NA	NA	NA	NA	NA	NA	NA	NA	NA	NA	NA	NA	NA	NA	NA	NA	NA	NA	NA	NA	NA	NA	NA	NA	NA	NA	NA	NA	NA	NA
ABI1_Q8IZP0_1751	ALIESYQNLTR	6154.53	41270.9	14546	25966.5	32043.7	15203.4	22840.3	19291	22958.9	32442.9	1.43507	0.646845	0.891534	0.528608	0.125577	0.964883	0.78192	0.528819	0.343821	0.274072	2051.09	16291.9	120.566	69617.5	16608.5	37586.6	11836.4	28655	3146.63	19711.9	41705.9	16481.7	31414.8	28371.1	36345	1233.54	13892.1	30484.5	9962.31	15330.4	43228.3	11700.4	15285.2	30887.3	30697.3	23261	14918.4	32443.2
ABI1_Q8IZP0_1751	KPIDYTVLDDVGHGVK	3167.79	7879.9	11416.1	21421.4	16754.9	12064.8	25876.7	18423.6	20241.4	30028.2	0.539009	0.565427	0.638756	0.237747	0.516763	0.773147	0.385997	0.757416	0.253005	0.459401	5073.99	1778.52	2650.85	6851.11	4028.78	12759.8	9503.72	5270.79	19473.9	17268.4	19892.1	27103.7	23422.9	19872.4	6969.55	1300.48	17772.8	17121.2	25074.7	16313.6	36241.9	14193.1	34003.7	7074.13	22111.1	24164.9	14448.1	45774
AKT1_P31749_1751	IERTFHVETPEEREEW	NA	NA	NA	NA	NA	NA	NA	NA	NA	NA	NA	NA	NA	NA	NA	NA	NA	NA	NA	NA	NA	NA	NA	NA	NA	NA	NA	NA	NA	NA	NA	NA	NA	NA	NA	NA	NA	NA	NA	NA	NA	NA	NA	NA	NA	NA	NA	NA
AKT1_P31749_1751	LSPPFKPQVTSETDTR	10769.1	18838.9	22467.5	54247.4	8894.62	34395.9	11970.4	65476.1	32872.4	13534.4	1.63441	1.2104	1.05039	1.68939	1.05364	0.958684	0.684781	1.08709	1.21634	0.718768	0	31080.9	1226.56	44796.6	2038.22	9682	0	20346.5	47056	1939.27	160068	735.333	18679.9	8003.98	0	0	65736.9	37450.7	21128	9464.05	5319.05	147526	28605	20297.1	8487.54	79017.1	11112.5	9988.04
AKT1_P31749_1751	TFHVETPEER	7650.16	51731.3	20248.8	30410.7	64041.6	85150.1	87657	98154.9	67158.3	60360	0.988006	0.138875	0.106342	0.305732	0.318445	0.349493	0.26285	0.295368	0.391747	0.255569	7837.14	15113.3	0	60016.2	47954.9	47222.9	18268.4	22541	19937.1	35921.2	19676.1	35634.9	86836.7	57761.7	47526.4	51265.6	97142.4	107042	68994	80567.7	113409	84893.3	131406	78165.8	97537.3	51894.7	52042.9	76505.4
ANXA1_P04083_1751	GGPGSAVSPYPTFNPSSDVAALHK	18208.4	15826.1	11814.8	13061.8	25618.2	7954.57	15833.8	17989.9	12613.4	22101.7	0.335663	0.418103	0.248264	0.465581	0.43311	0.275202	0.296405	0.497697	0.631061	0.343963	11800.5	18851.3	23973.4	9153.01	15939.9	22385.4	10377.4	9877.51	15189.4	15126.3	6216.99	17842.1	26379.8	36313.3	14161.5	9449.5	8972.35	5441.86	20259.5	10912.4	16329.5	11636.4	14103.3	28229.9	21238.1	5549.82	11052.2	30451
ANXA4_P09525_GO	ISQTYQQQYGR	7403.24	24310.5	20838.8	33332.7	38950	26294.3	32241	59141.3	27746.6	40668.8	0.7914	0.403427	0.0582821	0.52045	0.27088	0.406777	0.291436	0.400003	0.126238	0.263325	12631.2	8507.87	1070.63	14087.3	33641.3	25202.7	22238.5	20063.9	20214	50958	16275.9	32764.3	39011.8	49469.8	28368.5	16896.6	24053	37933.2	35424.4	21666.7	39631.9	49986.4	41430.1	86007.3	31710.8	26459.6	25069.6	35797.2
ANXA5_P08758_1751	AIKQVYEEEYGSSLEDDVVGDTSGYYQRMLV	NA	NA	NA	NA	NA	NA	NA	NA	NA	NA	NA	NA	NA	NA	NA	NA	NA	NA	NA	NA	NA	NA	NA	NA	NA	NA	NA	NA	NA	NA	NA	NA	NA	NA	NA	NA	NA	NA	NA	NA	NA	NA	NA	NA	NA	NA	NA	NA
ANXA5_P08758_1751	YAMKGAGTDDHTLIRVMVS	NA	NA	NA	NA	NA	NA	NA	NA	NA	NA	NA	NA	NA	NA	NA	NA	NA	NA	NA	NA	NA	NA	NA	NA	NA	NA	NA	NA	NA	NA	NA	NA	NA	NA	NA	NA	NA	NA	NA	NA	NA	NA	NA	NA	NA	NA	NA	NA
ANXA5_P08758_1751	GAGTDDHTLIR	26305.7	39115.1	25731.4	38233.8	32000.9	52851.4	37188.1	51177.2	31429.1	51814.2	0.64907	0.258184	0.490822	0.54498	0.460065	0.3998	0.247917	0.164121	0.366901	0.259566	16460.2	46021.4	16435.6	48937.7	28761	39646.5	38325.4	13066.5	25802.4	57611.1	40896.6	16193.8	48560	27053.1	20389.7	28629.6	67503	62421.6	46486.5	28049.4	37028.5	41790.9	53756.1	57984.7	25119.8	44738.4	24429.2	56087.4
ANXA5_P08758_1751	QVYEEEYGSSLEDDVVGDTSGYYQR	11475.5	16178	13917	22619.8	11248	17857.1	32717.5	35904	51557	38753.4	0.563487	0.480673	0.798172	0.434785	0.333351	0.695683	0.0768618	0.354957	0.172676	0.415091	7483.34	18936.1	8007.22	23214.5	17490.8	7828.85	6459.45	8608.08	26683.5	12820	32489.2	22550.2	14707.8	7263.93	11772.2	10061.5	11326.7	32183.3	30810.8	31774.3	35567.5	50336	31179.2	26196.7	61290.9	43827.3	49552.8	33197
ANXA6_P08133_GO	GFGSDKEAILDIITSRSNR	NA	NA	NA	NA	NA	NA	NA	NA	NA	NA	NA	NA	NA	NA	NA	NA	NA	NA	NA	NA	NA	NA	NA	NA	NA	NA	NA	NA	NA	NA	NA	NA	NA	NA	NA	NA	NA	NA	NA	NA	NA	NA	NA	NA	NA	NA	NA	NA
ANXA6_P08133_GO	EAILDIITSR	74648.1	372189	249739	433425	392052	989529	2.01883e+06	2.17444e+06	2.18136e+06	1.84475e+06	0.219291	0.390198	0.349747	0.65076	0.397803	0.49741	0.269472	0.245426	0.216017	0.383729	59190.5	91798.3	72955.5	208944	487044	420577	150562	283449	315207	157173	720946	422155	262519	565166	348470	423244	1.31455e+06	1.2308e+06	1.46924e+06	2.03013e+06	2.5571e+06	1.61628e+06	2.67966e+06	2.22739e+06	2.42343e+06	1.63832e+06	2.48234e+06	1.18048e+06
B2M_P61769_1751	VEHSDLSFSK	82241.7	183418	103184	171376	210498	238277	394047	663945	368503	507325	0.263719	0.178574	0.165557	0.115105	0.146997	0.562674	0.3661	0.465593	0.11012	0.2622	93073.8	96380.7	57270.6	190673	147645	211935	115179	110747	83625	185278	180052	148799	245118	185535	200842	117093	215436	382303	299575	322468	560100	326877	730747	934210	392940	321661	390908	627526
B2M_P61769_1751	IEKVEHSDLSFSKDWS	NA	NA	NA	NA	NA	NA	NA	NA	NA	NA	NA	NA	NA	NA	NA	NA	NA	NA	NA	NA	NA	NA	NA	NA	NA	NA	NA	NA	NA	NA	NA	NA	NA	NA	NA	NA	NA	NA	NA	NA	NA	NA	NA	NA	NA	NA	NA	NA
B2M_P61769_1759	VNHVTLSQPK	9750.22	267816	94416.7	175934	278885	443182	622601	798257	430493	694616	0.939986	0.386524	0.936201	0.208964	0.158271	0.441829	0.146501	0.428944	0.0721019	0.411784	6245.08	20150.6	2855.01	387214	213000	203233	191135	74297.6	17817.5	214408	172231	141161	315664	291052	229938	254773	429135	645638	574849	565179	727775	428611	861572	1.10459e+06	466008	416914	408558	832621
BCAP31_P51572_1751	AENQVLAMR	11971	55318.6	45847.2	63871.1	68861.9	72726.4	115137	128061	103210	104681	0.350344	0.337669	0.754296	0.571701	0.278141	0.88613	0.396417	0.54019	0.255483	0.459833	8439.48	16606.6	10867.1	52647.8	75189.6	38118.3	83742.1	15994.6	37804.9	48478.7	37572.2	105562	90890.2	56140.9	59554.5	28557	42946.3	146676	90496.7	87110.2	167803	72055.1	205390	106739	133305	84163.2	92161.2	127004
BCAP31_P51572_1751	LDVGNAEVK	3513.76	2119.13	6134	12686.5	4452.53	16119.3	7748.42	8350.62	10624.2	20314	0.429874	0.878087	1.40507	0.381318	1.36142	0.512882	0.198917	0.704989	0.437081	0.963499	2422.79	5237.74	2880.73	0	2871.33	3486.06	15987.9	0	2414.1	16030.3	14889.8	7139.48	2001.59	0	11356	7093.34	17940.2	23324.3	7457.54	9414.43	6373.29	2940.51	14620.2	7491.13	9390.65	15760	6721.87	39884.8
BCAP31_P51572_1751	AVDGGKLDVGNAEVKLEEENR	NA	NA	NA	NA	NA	NA	NA	NA	NA	NA	NA	NA	NA	NA	NA	NA	NA	NA	NA	NA	NA	NA	NA	NA	NA	NA	NA	NA	NA	NA	NA	NA	NA	NA	NA	NA	NA	NA	NA	NA	NA	NA	NA	NA	NA	NA	NA	NA
BCL2_P10415_1759	QAGDDFSR	7876.3	12930.6	20162.7	20788.9	37610.2	18773.5	24983.2	36954.5	16350.9	36844.7	0.559782	0.683765	0.369219	0.158667	0.530575	0.33916	0.580004	0.319617	0.119163	0.359134	11731.1	8829.01	3068.82	15889.2	19913.3	2989.2	16463.2	28732.2	15292.6	21063.4	23941.7	17361.8	38805.9	56940.6	17084.3	11618.2	20887.2	23815.1	23204.2	11464.5	40280.9	44916.5	42563.2	23383.9	18351.5	16242.1	14459.2	46902.5
BCL2L1_Q07817_1751	EVIPMAAVK	10961	28289	29169.3	26212.4	39172.8	31732.9	43063.8	34951.4	41469.9	28553.4	0.857201	0.732476	0.417578	0.40197	0.564319	0.119386	0.18864	0.165136	0.207617	0.487761	21596.9	3788.52	7497.62	28275.2	7574.91	49017	18556.9	42469	26482.1	38003.7	17719.7	22913.8	63933.4	21420.7	32164.2	27399.9	34420.4	33378.3	41292.5	35972.1	51926.9	28895.6	35569.3	40389.4	49523.7	32395	42490.8	20104
BCL2L1_Q07817_1751	SLDAREVIPMAAVKQALRE	NA	NA	NA	NA	NA	NA	NA	NA	NA	NA	NA	NA	NA	NA	NA	NA	NA	NA	NA	NA	NA	NA	NA	NA	NA	NA	NA	NA	NA	NA	NA	NA	NA	NA	NA	NA	NA	NA	NA	NA	NA	NA	NA	NA	NA	NA	NA	NA
BCL2L11_O43521_1751	MAKQPSDVSSEC[+57]DREGR	NA	NA	NA	NA	NA	NA	NA	NA	NA	NA	NA	NA	NA	NA	NA	NA	NA	NA	NA	NA	NA	NA	NA	NA	NA	NA	NA	NA	NA	NA	NA	NA	NA	NA	NA	NA	NA	NA	NA	NA	NA	NA	NA	NA	NA	NA	NA	NA
BCL2L11_O43521_1751	IGDEFNAYYAR	6176.62	5119.26	23869.8	18426.1	11111.6	12232.5	11714.6	13778.1	8370.09	11349.1	0.157528	0.46675	0.448138	0.789772	0.40645	0.33894	0.694389	0.875722	0.124305	0.731209	5138.92	7068.43	6322.5	7819.57	3278.67	4259.54	23928.3	13143.8	34537.5	20821.8	31632.1	2824.54	16292.8	8008.24	9033.63	7475.83	15080.6	14141	11033.8	3941.93	20168.1	3248.96	11141	26944.4	9571.27	7749.26	7789.75	19657.5
BCL2L11_O43521_1751	QPSDVSSEC[+57]DR	3420.25	6185.6	5061.61	2922.94	4413.67	5522.03	2897.2	2875	3151.08	2980.26	0.427923	0.835009	0.786575	0.423406	0.659211	0.448856	0.273212	0.685571	0.992951	0.386954	4785.13	1874.7	3600.92	2163.96	4382.32	12010.5	6712.23	520.438	7952.18	4105.28	1636.66	3026.88	7151.6	1358.52	4730.88	8372.78	4316.5	3876.79	3090.87	2026.79	3573.95	5133.9	1504.83	1986.28	6450.53	226.572	2776.15	2730.33
BCL2L2_Q92843_1751	ELQNEVEK	61614.7	79583.6	76497.6	103573	150257	138303	152233	158635	111804	158639	0.568349	1.10091	1.2689	0.211691	0.308752	0.0951825	0.198336	0.102725	0.315812	0.430122	52493.1	100291	32059.4	180287	20844.8	37618.8	187327	6598.91	35567	110616	78991.3	121111	195447	152575	102749	153095	133938	127876	187032	136684	132984	149717	148744	177443	145437	114945	75029.1	224136
BCL2L2_Q92843_1751	GFAYIEFSDK	27055.4	27585.4	28129.4	27901.9	66660	62428.5	104264	121241	116746	126345	0.549744	0.594232	0.48622	0.485281	0.321198	0.335935	0.478947	0.418284	0.147793	0.0972814	10324.9	32060.6	38780.6	20941.3	46256.4	15558.3	12361.2	35249.3	36777.9	14833.9	27002.4	41869.6	42124.3	76294.8	81561	42592.6	60316.4	84376.5	46709.3	136088	129996	98028.5	179406	86288.6	114230	100889	135121	117167
BCL2L2_Q92843_1751	EAEKLKELQNEVEKQMNMSP	NA	NA	NA	NA	NA	NA	NA	NA	NA	NA	NA	NA	NA	NA	NA	NA	NA	NA	NA	NA	NA	NA	NA	NA	NA	NA	NA	NA	NA	NA	NA	NA	NA	NA	NA	NA	NA	NA	NA	NA	NA	NA	NA	NA	NA	NA	NA	NA
BCL2L2_Q92843_1751	FSGHPKGFAYIEFSDKESVRTS	NA	NA	NA	NA	NA	NA	NA	NA	NA	NA	NA	NA	NA	NA	NA	NA	NA	NA	NA	NA	NA	NA	NA	NA	NA	NA	NA	NA	NA	NA	NA	NA	NA	NA	NA	NA	NA	NA	NA	NA	NA	NA	NA	NA	NA	NA	NA	NA
BCL3_P20749_1751	TC[+57]LRALLDSAAPGTLDLEARNYD	NA	NA	NA	NA	NA	NA	NA	NA	NA	NA	NA	NA	NA	NA	NA	NA	NA	NA	NA	NA	NA	NA	NA	NA	NA	NA	NA	NA	NA	NA	NA	NA	NA	NA	NA	NA	NA	NA	NA	NA	NA	NA	NA	NA	NA	NA	NA	NA
BCL3_P20749_1751	ALLDSAAPGTLDLEAR	11339.5	18434.5	11533.6	11728.3	15531.2	12942.9	10959.5	12514.5	15413.1	11710.4	0.801893	0.671487	1.02459	0.499983	0.6089	0.424072	0.627179	0.61737	0.825747	0.74555	19859.3	12394.2	1765.09	17383.5	31304.9	6614.91	25172.9	5065.39	4362.49	11510.3	17698.3	5976.43	26449.2	9895.67	10248.6	13595.7	18075.9	7156.91	4680.3	18303.2	9894.9	18381.1	3760.58	15401.7	5408.61	11092.4	29738.3	4484.75
BCL3_P20749_1751	ATRPASTSQPDPSPDR	5178.13	4238.8	1384.87	1505.06	3883.69	2002.15	4006.63	3191.33	1640.82	2538.52	0.334021	1.12497	0.866028	0.495163	0.620262	0.464681	0.721617	0.496726	1.54437	1.05644	5660.65	6615.24	3258.51	9736.39	1223.54	1756.46	2074.39	2080.21	0	2359.94	992.213	1163.04	6165.17	1364.92	4120.98	2912.69	2040.61	1053.16	4185.02	6804.56	1030.31	2456.14	5010.66	2107.19	4565.71	107.26	249.488	5483.1
BID_P55957_1751	HLAQVGDSMDR	13720.8	23470.8	17106.4	31206.3	38544.8	36254.9	56277.3	91117.4	39033.2	67129.2	0.295103	0.75865	0.823119	0.437289	0.272317	0.158363	0.266632	0.629945	0.220236	0.576984	13513.5	9779.41	17869.5	43934.5	14966.9	11511	31593.9	16254	3471.37	35369.2	42286.1	15963.5	35183.4	50310.1	30140.8	32473.7	33429.5	42861.6	72594.3	53166.5	43071.3	36170.4	150689	86493.4	48828	32740.9	35530.6	69420.5
BID_P55957_1751	IEADSESQEDIIR	3603.27	7240.42	4862.82	10972.9	8440.41	10125.7	12882.5	29783	27316.1	43026.2	0.982255	0.759179	0.385499	0.917367	0.460755	0.226532	0.457809	0.337305	0.0995762	0.214056	2133.94	7640.62	1035.26	893.748	10347.9	10479.7	5297.25	2809.13	6482.07	1205.33	10400.1	21313.2	5233.81	12766.3	7321.14	9659.87	8100.61	12616.7	19432.2	7992.41	11222.8	22692.4	41279	25377.5	29245.6	28497.5	24205.1	34278.4
BNIP3L_O60238_1751	DHSSQSEEEVVEGEK	5575.48	7636.71	11678.5	20906.5	10966.3	4342.77	4239.31	17683.4	5294.77	7321.63	0.588637	0.412596	0.686426	0.896425	0.549819	0.12186	0.68618	1.05714	1.04475	0.299945	6533.93	8271.5	1921.02	8374.22	4182.49	10353.4	4747.74	20457.7	9830.09	40709.7	18562	3448.01	4721.44	16754.4	11423	3788.6	4842.87	4396.85	4148.12	1377.04	7192.75	11615.8	2777.12	38657.3	3640.86	11464.8	778.657	4805.57
BNIP3L_O60238_1751	ILLDAQHESGQSSSR	14434.3	16950.2	5001.06	16893.2	9917.18	9036.77	16080.3	10048.6	11698.1	22309.5	0.828134	1.15711	0.705694	0.647851	0.974593	0.685847	0.262947	0.288441	0.568446	0.102612	22358.2	20259.8	684.817	39014.5	10340.2	1495.94	7759.04	1023.89	6220.27	29130.8	8043.19	13505.8	3746.99	21056	4948.53	1973.67	11569.5	13567.2	14855.5	12599.6	20785.7	10930.4	6811.71	12403.8	19165.9	6417.54	9510.74	19958.1
BNIP3L_O60238_1751	TSRDHSSQSEEEVVEGEKEVE	NA	NA	NA	NA	NA	NA	NA	NA	NA	NA	NA	NA	NA	NA	NA	NA	NA	NA	NA	NA	NA	NA	NA	NA	NA	NA	NA	NA	NA	NA	NA	NA	NA	NA	NA	NA	NA	NA	NA	NA	NA	NA	NA	NA	NA	NA	NA	NA
BPGM_P07738_1751	IAPEVLR	16251.8	39476.6	32622.2	32949.2	47192.9	29409.8	37707.5	49031.1	51135.1	57460.7	0.961563	0.342463	0.29256	0.080089	0.720838	0.113461	0.45141	0.222493	0.263089	0.316711	34261.7	8214.44	6279.1	33795.7	29724.7	54909.4	40704.7	22093.1	35068.6	35115.6	30010.3	33721.7	31443.6	23903.2	86232.1	28843.8	26392.2	32993.5	18133.7	45951	49037.8	43372	42114.4	61606.9	58099.9	59677.7	35627.5	39797.4
BPGM_P07738_1751	VC[+57]DVPLDQLPR	12318.8	7665.15	12166.8	19128.6	16965.3	24556.8	26488.9	38112.9	30076.7	54817.6	0.302473	0.647703	0.471623	0.5185	0.497573	0.831608	0.440933	0.382626	0.434919	0.468466	11117.5	16497.3	9341.48	13167.7	6306.79	3520.97	18771.2	8402.68	9326.63	29456	18252.1	9677.78	26667.1	11299	12929.8	6422.06	46677.7	20570.8	36456.1	13637	29373.6	24636.8	36106.9	53595.1	21005.6	24152.9	45071.5	30127.9
BPGM_P07738_1751	WNERIAPEVLRGKTI	NA	NA	NA	NA	NA	NA	NA	NA	NA	NA	NA	NA	NA	NA	NA	NA	NA	NA	NA	NA	NA	NA	NA	NA	NA	NA	NA	NA	NA	NA	NA	NA	NA	NA	NA	NA	NA	NA	NA	NA	NA	NA	NA	NA	NA	NA	NA	NA
BST2_Q10589_1751	ENQVLSVR	18682.1	70538.6	27546.2	41469.8	66405.1	92955.9	164163	241058	153754	226939	0.500351	0.358396	0.298078	0.0453188	0.498433	0.448394	0.280042	0.419665	0.323261	0.462497	22297.8	25681.7	8066.7	98303.6	48849.5	64462.5	22738.6	22873	37027.1	40357.6	40412.1	43639.7	103268	56710.3	39236.6	45143.8	112087	121636	192950	111143	188395	125332	285148	312693	210626	131987	118648	289734
BST2_Q10589_1751	LQDASAEVER	4299.87	25216.8	12330.8	17643.2	55182.9	45779.9	52321.9	61392.5	39584.3	50600.8	1.17417	0.233724	0.346806	0.633648	0.689657	0.344399	0.0922717	0.262177	0.420156	0.0439224	2386.97	10025.6	487.088	31956.5	22664.8	21029.1	13059	7737.08	16196.4	25687.8	22364.3	4877.55	42251.2	25276.6	98021	63985.4	36741.6	36612.7	46998.8	53549.5	56417.5	48921.7	55693.4	79562.4	58397.6	26838	33517.2	48037.7
C1QA_P02745_1751	DQPRPAFSAIR	9800.15	23903.8	14564.8	29371.1	33255.7	35598.5	36085.2	47690.5	39796.5	31205.1	0.532626	0.546824	0.67129	0.273429	0.471194	0.778893	0.349879	0.144544	0.31948	0.290946	9160.49	4929.64	15310.3	9063.92	33709	28938.6	3398.7	18704.9	21590.9	34584.6	20122.8	33405.8	21102.8	50941.4	27722.7	8560.2	34268.1	63967.1	24718.5	49674.2	33862.8	40680.5	54461.1	47929.9	51592.5	26329.4	41467.4	39979.1
C1QA_P02745_1751	SLGFC[+57]DTTNK	7927.68	10671.1	13782.3	9958.67	7457.84	22248.2	18347.3	21076.6	18036.2	16773.9	0.530531	0.41514	0.657307	0.514936	0.535341	0.548409	0.435026	0.348199	0.315671	0.118802	12727.5	6168.57	4886.96	10023.8	6600.38	15389.1	24016.2	10541.6	6789.18	10931.5	4413.86	14530.6	10800.4	3036.95	8536.15	9983.08	34384.2	22377.2	20910.9	9398.92	24732	12602.9	25236.9	25389.9	24370.5	13344.9	16393.1	19020.3
C1QB_P02746_1759	FDHVITNMNNNYEPR	24805.2	44739.1	33105.8	33539.5	35773.1	31555.7	41496.7	51119.4	31254.8	50953.6	0.507201	0.674449	0.218439	0.391718	1.24762	0.20425	0.304415	0.750515	0.281984	0.517381	10304.7	31287.9	32823	22234.5	32955.8	79027.1	25618	40050.6	33648.9	45877.1	35015.9	19725.7	8707.86	87286.6	11324.9	24978.7	37860.6	31827.9	27414.8	51831.3	45244.1	15369.7	46335.6	91652.8	22592.7	30959.7	40212.1	63928.4
C1QB_P02746_1759	LEQGENVFLQATDK	7265.56	4958.14	8100.62	5389.1	19925.7	7337.25	3543.4	13995.4	13946.4	8970.02	0.32924	0.584148	1.54134	0.630822	0.907346	0.607578	0.840845	1.00998	0.26344	0.634543	5351.64	9947.31	6497.73	7727.61	5196.99	1949.83	0	1822.31	22479.6	1760.26	5907.13	8499.93	11001.5	40732.2	8043.45	5854.06	12347.7	3809.95	6892.73	1187.85	2549.61	7475.8	4296.75	30213.7	16296.1	9712.49	15830.6	7349.69
C1QBP_Q07021_GO	IFSIREVSFQSTGESEWKDTN	NA	NA	NA	NA	NA	NA	NA	NA	NA	NA	NA	NA	NA	NA	NA	NA	NA	NA	NA	NA	NA	NA	NA	NA	NA	NA	NA	NA	NA	NA	NA	NA	NA	NA	NA	NA	NA	NA	NA	NA	NA	NA	NA	NA	NA	NA	NA	NA
C1QBP_Q07021_GO	EVSFQSTGESEWK	20732.8	19393.4	19879.3	9463.79	11872.3	27183.5	21341.3	42872.2	45662.1	49882.3	0.482606	0.371543	0.669485	0.562368	0.97498	0.347913	0.346895	0.29909	0.701855	0.156335	18544.9	31651.4	12002	21044.7	25629.9	11505.6	34836	9343.18	15458.8	7673.53	5267.63	15450.2	24840.3	2584.82	8191.74	29365.9	16825.6	35359	18580.7	15715	29728.1	43458.8	29766.2	55391.4	25944.3	28401.1	82640.9	43808.7
C1QC_P02747_1751	KQKFQSVFTVTRQTH	NA	NA	NA	NA	NA	NA	NA	NA	NA	NA	NA	NA	NA	NA	NA	NA	NA	NA	NA	NA	NA	NA	NA	NA	NA	NA	NA	NA	NA	NA	NA	NA	NA	NA	NA	NA	NA	NA	NA	NA	NA	NA	NA	NA	NA	NA	NA	NA
C1QC_P02747_1751	FNAVLTNPQGDYDTSTGK	1773.63	7385.14	13382.4	8842.65	6642.36	6725.43	6612.43	9498.37	8244.1	5275.79	1.73205	1.49489	0.934747	0.823697	0.435924	0.631515	0.248861	0.754282	0.556387	0.535746	0	5320.88	0	1500.12	20120.8	534.457	26472.5	1548.96	12125.9	9198.09	1387.78	15942.1	9555.42	6607.07	3764.61	11509.2	3398	5269.05	7969.85	7085.24	4782.21	2195.67	16516.1	9783.37	12310.7	9149.67	3271.95	2712.39
C1QC_P02747_1751	FQSVFTVTR	6559.97	17048.7	13176.4	21897.2	10392.3	16360.6	29369	33594.1	15026	28782.8	1.57922	0.860122	1.33562	0.919057	0.509537	0.745532	0.248205	0.734421	0.44831	0.225311	0	1176.98	18502.9	31054.1	18287.1	1804.8	5569.25	660.972	33298.9	0	39583	26108.4	4496.39	14743.3	11937.2	4194.04	16299.2	28588.5	22237.8	29062.1	36807.2	6874.91	55514.2	38393.3	9188.28	13493.1	22396.7	27411
C1R_P00736_1751	QDAC[+57]QGDSGGVFAVR	32445	6981.68	21691.2	11564.2	5973.9	43564.9	19111.6	31134.3	19621.8	34956.6	1.38592	0.261764	0.749027	0.361229	1.52996	0.487788	0.610381	0.45352	0.440839	0.792717	7722.94	5263.83	84348.3	7175.85	5064.8	8704.4	40446.5	11922.2	12704.9	7136.5	15435.3	12120.7	919.389	477.722	16524.6	26103.3	67225.5	37365.9	9765.05	15384.7	32185	14979	37306.7	41117.3	20532.3	10552.5	27780.6	65696.3
C1R_P00736_1751	YTTEIIK	37138.5	60047	40405.3	64441.5	71897.1	68298.4	70587.5	75101.4	43084.3	68019.3	1.02085	0.203029	0.353986	0.151701	0.102742	0.369152	0.351422	0.374689	0.139121	0.235689	6816.07	79645.3	24954	67738	45990.5	66412.3	56472.8	29062.7	35680.3	60260.5	75612.5	57451.4	80015.6	70103.6	65572.2	72033.1	91435.4	41426.9	54535.8	58068.3	99158.3	80815	44543.5	99945.8	44702.1	48103.3	36447.5	83464.7
C1R_P00736_1751	KLRYTTEIIKC[+57]PQ	NA	NA	NA	NA	NA	NA	NA	NA	NA	NA	NA	NA	NA	NA	NA	NA	NA	NA	NA	NA	NA	NA	NA	NA	NA	NA	NA	NA	NA	NA	NA	NA	NA	NA	NA	NA	NA	NA	NA	NA	NA	NA	NA	NA	NA	NA	NA	NA
C1R_P00736_1751	SLKQDAC[+57]QGDSGGVFAVRDPN	NA	NA	NA	NA	NA	NA	NA	NA	NA	NA	NA	NA	NA	NA	NA	NA	NA	NA	NA	NA	NA	NA	NA	NA	NA	NA	NA	NA	NA	NA	NA	NA	NA	NA	NA	NA	NA	NA	NA	NA	NA	NA	NA	NA	NA	NA	NA	NA
C1RL_Q9NZP8_1759	EAC[+57]NAWLQK	15569.6	6700.86	15353.4	24048.2	21128.8	12657.8	10672.2	17475.8	20383.4	15706.8	0.299469	0.926732	0.75792	0.713853	0.376033	0.14094	0.630495	0.851015	0.269983	0.0794909	10300.2	19161	17247.4	6155.65	13165.4	781.543	28077.1	5250.71	12732.5	29306.8	4867.12	37970.8	15284.8	30175.4	17926.2	11476.7	11786.7	14710	3718.13	11148.1	17150.5	4350.22	14448.4	33628.6	23285.1	14036.6	23828.5	14284.3
C1RL_Q9NZP8_1759	EFVSSGR	20190.9	33232.6	32168	31258.3	67745.3	27535.5	33990.1	47115.9	21734.8	39096.5	0.359326	0.560611	0.835932	0.945084	0.0325668	0.726805	0.0882298	0.867838	0.271595	0.218685	21941.7	26410.4	12220.6	23915.7	21098.5	54683.8	63218	16545.9	16740.1	60397.7	1330.09	32047	70292.5	66507.9	66435.6	42705.4	4853.43	35047.7	31270.6	37206.4	33493.4	23313.9	23704	94330	26813.9	23132.1	15258.5	30928.8
C1RL_Q9NZP8_1759	GQREFVSSGRSLR	NA	NA	NA	NA	NA	NA	NA	NA	NA	NA	NA	NA	NA	NA	NA	NA	NA	NA	NA	NA	NA	NA	NA	NA	NA	NA	NA	NA	NA	NA	NA	NA	NA	NA	NA	NA	NA	NA	NA	NA	NA	NA	NA	NA	NA	NA	NA	NA
C1S_P09871_1751	IIGGSDADIK	7404.48	16054.6	8449.11	19714.9	28186.5	28622.8	21963.4	17721.4	13107.7	10195.9	0.160708	0.191548	0.445467	0.716822	0.527123	0.462606	0.473846	0.469796	0.468225	1.17679	8421.56	7696.04	6095.84	14078.7	14487.3	19597.7	7591.44	12567.7	5188.17	19040.6	34172	5932.02	34987.1	38426.8	11145.5	15106.6	29191.4	41570.4	11529	32343.4	22017.9	8673.03	25057.7	19433.5	18890	6668.22	13764.7	7170.21
C1S_P09871_1751	TNFDNDIALVR	10941.6	10236.7	19161.7	7915.19	5933.3	10220	9942.36	8417.68	8847.37	11424.8	0.850661	0.656686	0.548614	0.138914	0.406816	0.644763	0.276644	0.729611	0.570834	0.222341	15719.1	16890.2	215.412	7285.05	5495.19	17929.8	31124.1	11395.6	14965.4	6647.21	8493.14	8605.21	3239.41	7899.47	6661.02	10717.5	16546.6	3395.86	7248.93	9831.57	12746.6	1336.6	12294.8	11621.6	6519.1	5381.1	14641.9	10658.8
C1S_P09871_1751	FEEKQRIIGGSDADIKNFPWQV	NA	NA	NA	NA	NA	NA	NA	NA	NA	NA	NA	NA	NA	NA	NA	NA	NA	NA	NA	NA	NA	NA	NA	NA	NA	NA	NA	NA	NA	NA	NA	NA	NA	NA	NA	NA	NA	NA	NA	NA	NA	NA	NA	NA	NA	NA	NA	NA
C2_P06681_1751	AVDHIREILNINQKRNDYLD	NA	NA	NA	NA	NA	NA	NA	NA	NA	NA	NA	NA	NA	NA	NA	NA	NA	NA	NA	NA	NA	NA	NA	NA	NA	NA	NA	NA	NA	NA	NA	NA	NA	NA	NA	NA	NA	NA	NA	NA	NA	NA	NA	NA	NA	NA	NA	NA
C2_P06681_1751	FLIEKAVISPGFDVFAKKNQGI	NA	NA	NA	NA	NA	NA	NA	NA	NA	NA	NA	NA	NA	NA	NA	NA	NA	NA	NA	NA	NA	NA	NA	NA	NA	NA	NA	NA	NA	NA	NA	NA	NA	NA	NA	NA	NA	NA	NA	NA	NA	NA	NA	NA	NA	NA	NA	NA
C2_P06681_1751	AVISPGFDVFAK	85009.6	76015.5	96599.1	96839.6	67978.6	84389.7	104324	133705	100181	101296	0.244924	0.321784	0.263004	0.206788	0.414159	0.172102	0.196877	0.314204	0.368928	0.628828	95304	61046.7	98678	56340.6	68303.3	103403	107514	67559.7	114724	110040	73797.9	106681	51009.3	52449.2	100477	76035.9	75973.2	101160	81347.5	110721	120903	133104	91997.3	176012	99382	63627.1	137533	66488.2
C2_P06681_1751	EILNINQK	9710.06	13875.6	5545.66	11011.5	9881.6	3106.91	14172	14489.9	5995.1	15052.2	1.00962	0.663414	0.979723	0.797054	1.13665	0.707274	0.546297	0.423536	0.673671	0.516992	2787.78	20928.2	5414.24	24504.8	8600.16	8521.77	4390.56	11463.5	782.883	21144	6123.04	5767.51	22833.9	3983.86	2827.05	583.302	4140.04	4597.38	12848.8	7176.74	22490.4	15566.2	20017.4	7885.92	7082.7	9378.65	1523.94	22107.4
C3_P01024_1751	AERSGIPIVTSPYQIHFTKTPK	NA	NA	NA	NA	NA	NA	NA	NA	NA	NA	NA	NA	NA	NA	NA	NA	NA	NA	NA	NA	NA	NA	NA	NA	NA	NA	NA	NA	NA	NA	NA	NA	NA	NA	NA	NA	NA	NA	NA	NA	NA	NA	NA	NA	NA	NA	NA	NA
C3_P01024_1751	LIKKGYTQQLAFRQPSS	NA	NA	NA	NA	NA	NA	NA	NA	NA	NA	NA	NA	NA	NA	NA	NA	NA	NA	NA	NA	NA	NA	NA	NA	NA	NA	NA	NA	NA	NA	NA	NA	NA	NA	NA	NA	NA	NA	NA	NA	NA	NA	NA	NA	NA	NA	NA	NA
C3_P01024_1751	GYTQQLAFR	3556.66	17417.7	15213.1	17766.1	32692.4	31970	22281.7	32635.2	28472.5	42049.9	0.826728	0.600573	0.155706	0.55697	0.940205	0.210307	0.367133	0.14937	0.198228	0.464259	2163.05	6934.75	1572.19	5474.56	21825.5	24953	14166.3	17925	13548.2	24927	21896.3	6474.88	67998.9	11894	18184.5	25736.1	39094.4	31079.6	22579.8	30308.8	13956.3	34571	36244.7	27089.9	30904.7	32492.7	22020.1	53175.3
C3_P01024_1751	SGIPIVTSPYQIHFTK	10018.6	13053.7	20082.1	13533	13463.3	13533.1	20963.3	37954.4	24945.9	32513.9	0.651305	0.720638	0.143534	0.225628	0.313494	0.117989	0.219443	0.354383	0.647049	0.745275	4832.15	17345	7878.61	23777.7	9187.34	6195.94	16990.8	20559.6	22696	14645.9	15873.8	10079.2	13735.8	9112.97	17541.1	14140.8	14736.7	11721.7	15875.8	24830.1	22183.9	43577.6	22605	47680.7	14205.5	17124.3	43507.8	8906.67
C4A_P0C0L4_1759	GLEEELQFSLGSK	17030	27030.1	13792.2	22074.6	24280.1	26654.8	55046.3	51487.6	53834.2	37826.4	0.167149	0.631979	0.401331	0.0725745	0.172646	0.376868	0.215472	0.44596	0.0888625	0.24167	19931	14241.2	16917.9	10084.1	44245.9	26760.4	13270.6	19569.7	8536.19	20765.1	23860.9	21597.7	21179.5	29049.3	22611.6	15573.2	29227.6	35163.4	41350.7	61831.9	61956.4	28843.1	50866.4	74753.3	48312.9	56447.9	56741.8	34763
C4A_P0C0L4_1759	VLSLAQEQVGGSPEK	11946.9	16981.6	6231.84	14682.9	14952	9928.45	8450.33	15978.7	6457.97	6394.59	1.14643	0.650225	0.952547	0.2615	0.954051	0.298482	0.231144	0.851745	0.950427	0.20288	27360.6	1173.72	7306.32	29390.2	8238.94	13315.8	346.189	12217.2	6132.16	10257.2	16666.5	17124.9	29782	1328.66	13745.4	11040.7	6569.77	12174.9	7600.87	10684.5	7065.65	9769.72	6580.65	31585.6	13539.9	3156.35	2677.63	5236.32
C4A_P0C0L4_1759	FVLKVLSLAQEQVGGSPEKLQET	NA	NA	NA	NA	NA	NA	NA	NA	NA	NA	NA	NA	NA	NA	NA	NA	NA	NA	NA	NA	NA	NA	NA	NA	NA	NA	NA	NA	NA	NA	NA	NA	NA	NA	NA	NA	NA	NA	NA	NA	NA	NA	NA	NA	NA	NA	NA	NA
C4BPA_P04003_1759	TLKYTC[+57]LPGYVRSHS	NA	NA	NA	NA	NA	NA	NA	NA	NA	NA	NA	NA	NA	NA	NA	NA	NA	NA	NA	NA	NA	NA	NA	NA	NA	NA	NA	NA	NA	NA	NA	NA	NA	NA	NA	NA	NA	NA	NA	NA	NA	NA	NA	NA	NA	NA	NA	NA
C4BPA_P04003_1759	EDVYVVGTVLR	16945.4	33995	20685.5	26435	15787.3	37977.7	43293.6	32317.9	47260.3	58231.6	0.157806	0.455729	0.204104	0.422186	0.426213	0.320681	0.28887	0.379685	0.289087	0.242801	19821.2	16481	14533.9	50317.1	32174.9	19492.9	18702.5	25533.9	17820	16459.9	38488.6	24356.5	9102.91	22559.6	15699.4	37122.9	26248.9	50561.4	31307.5	42311.4	56262	28552.9	22371	46030	56656.6	31587.6	53536.6	42718.4
C4BPA_P04003_1759	YTC[+57]LPGYVR	215393	157817	83065.4	38926.7	23285.9	26623.1	19699.2	23212.2	18168.7	13744.5	0.587562	0.158603	0.104235	0.211636	0.760359	0.230446	0.688325	0.477239	0.491301	0.170597	146060	361466	138655	164521	178813	130117	77167.3	93005.5	79023.3	30518.1	46983.4	39278.6	8985.59	17782.3	43089.7	33657.5	22378.8	23833	4114.07	26193.2	28790.5	12744.5	22079.2	34813	12656.9	28467.4	13381.8	11038
C4BPB_P20851_1751	ALLAFQESK	18703	23503.2	14872.9	18134.7	28135.4	17780.4	23365.3	17062.8	12882.4	14908.2	0.330102	0.587754	0.294867	0.644017	0.715376	0.231617	0.254749	0.482005	0.583101	0.396552	12926.8	17972.7	25209.6	39416.9	16493.3	14599.5	10003.8	16102.7	18512.3	12679.8	31543.1	10181.2	46802.6	30791.7	6811.7	18063.3	21749.9	13528	18321	29930.5	21844.4	14046.8	10772.2	26369.5	21462.2	9695.61	7489.41	19170.7
C4BPB_P20851_1751	LIQEAPKPEC[+57]EK	12248.3	12976.7	7665.51	8830.06	12317	24799.9	28363	72356.6	53008.9	53670.9	0.24167	0.795418	0.774327	0.7562	1.04334	0.237676	0.589064	0.101719	0.326009	0.506457	9037.34	12839.2	14868.2	24136.9	11019.6	3773.43	6997.97	13906.7	2091.88	15209.8	1890.48	9389.89	4362.31	27142.7	5446.01	18788.1	25042.4	30569.3	15894.3	21848.1	47346.6	66304.3	80549.7	70215.7	39465.8	47088.5	72472.3	63587.4
C4BPB_P20851_1751	PEC[+57]EKALLAFQESKNLC[+57]EA	NA	NA	NA	NA	NA	NA	NA	NA	NA	NA	NA	NA	NA	NA	NA	NA	NA	NA	NA	NA	NA	NA	NA	NA	NA	NA	NA	NA	NA	NA	NA	NA	NA	NA	NA	NA	NA	NA	NA	NA	NA	NA	NA	NA	NA	NA	NA	NA
C4BPB_P20851_1751	PVC[+57]KLIQEAPKPEC[+57]EKALLA	NA	NA	NA	NA	NA	NA	NA	NA	NA	NA	NA	NA	NA	NA	NA	NA	NA	NA	NA	NA	NA	NA	NA	NA	NA	NA	NA	NA	NA	NA	NA	NA	NA	NA	NA	NA	NA	NA	NA	NA	NA	NA	NA	NA	NA	NA	NA	NA
C5_P01031_1759	LERVFQFLEKSDLG	NA	NA	NA	NA	NA	NA	NA	NA	NA	NA	NA	NA	NA	NA	NA	NA	NA	NA	NA	NA	NA	NA	NA	NA	NA	NA	NA	NA	NA	NA	NA	NA	NA	NA	NA	NA	NA	NA	NA	NA	NA	NA	NA	NA	NA	NA	NA	NA
C5_P01031_1759	FSYSSGHVHLSSENK	12427.4	24918.4	23433.3	6517.03	9292.99	10202.7	14725.7	12704.1	16091.9	9115.13	0.0880809	0.334267	0.352747	0.932337	0.194676	0.863463	0.368686	0.488829	0.693911	0.435903	11229.5	13375.6	12677.2	29766.7	29687.9	15300.5	15160.9	23446	31692.9	12870.8	763.114	5917.21	7493.98	9272.93	11112.1	66.9363	16018.7	14522.5	9506.77	14327.1	20343.1	5561.16	15728.1	16823	27705.3	5434.12	15136.1	7443.92
C5_P01031_1759	VFQFLEK	22040.5	20090.3	15166.5	43210.1	41439.7	54216.7	35034.6	23723.1	44138.5	22782.5	0.871248	0.162639	0.480846	0.320012	0.191955	0.450811	0.55337	0.0847582	0.847082	0.224641	1771.19	39960.4	24389.8	23378.3	16843.7	20048.9	9657.58	23436.7	12405.3	28483.3	55916.6	45230.4	35566.5	38260.4	50492.2	28895.5	77671.4	56083.1	23882.6	23800.5	57420.9	22738.1	22394.7	26036.4	11444.4	36067.2	84903.8	27693.7
C5AR1_P21730_1751	LPSLLRNVLTEESVVRESKSFT	NA	NA	NA	NA	NA	NA	NA	NA	NA	NA	NA	NA	NA	NA	NA	NA	NA	NA	NA	NA	NA	NA	NA	NA	NA	NA	NA	NA	NA	NA	NA	NA	NA	NA	NA	NA	NA	NA	NA	NA	NA	NA	NA	NA	NA	NA	NA	NA
C5AR1_P21730_1751	NVLTEESVVR	11466	15040.6	13720.6	6481.91	6637.71	6143.37	7149.89	9304.01	7678.76	8609.27	1.26043	0.910461	0.440151	0.531369	0.449571	0.769199	0.693588	0.755415	0.289499	0.948671	689.668	27889	5819.34	30853	7116.85	7152.05	15773.6	18465.5	6922.6	8693.88	2513.5	8238.37	7862.69	8814.4	3236.03	963.883	10219.6	7246.57	2710.54	12501.9	6237.21	2017.46	16042.1	9852.46	9270.23	5138.86	8627.2	2941.22
C6_P13671_1759	GGNQLYC[+57]VK	10202	29691.3	31201.4	31370.6	45973.1	46745.2	77841	97340.9	68525.3	82460.2	0.363517	0.282281	0.722384	0.719895	0.479318	0.607523	0.425378	0.49381	0.34545	0.35844	11719.9	12911	5975.27	30502.4	20934	37637.6	31684.6	8424.3	53495.3	46694.6	5435.74	41981.4	63382.8	53338.5	21198.1	20316.1	76771	43148.5	41695.5	85119.1	106708	64081.3	75488.7	152453	74138.4	88886.3	42551.2	93641.2
C6_P13671_1759	TLNIC[+57]EVGTIR	29534.8	15085.8	12992.8	25617.6	22188.3	19673.7	24681	15250.4	27424.7	16990.4	0.276112	0.0858628	0.176336	0.808586	0.410114	0.468061	0.140392	0.521145	0.383712	0.557604	36516.6	31516.1	20571.8	15564.4	16073.6	13619.3	15553.8	11137.7	12287	16283.9	11212.7	49356.2	27950.4	11697.8	26916.7	11365.8	18080.4	29574.8	21641.8	28454.2	23946.9	6095.8	20384.8	19270.6	18806.4	24315.6	39152.1	23386.2
C6_P13671_1759	PQC[+57]FKGGNQLYC[+57]VKMGSSTS	NA	NA	NA	NA	NA	NA	NA	NA	NA	NA	NA	NA	NA	NA	NA	NA	NA	NA	NA	NA	NA	NA	NA	NA	NA	NA	NA	NA	NA	NA	NA	NA	NA	NA	NA	NA	NA	NA	NA	NA	NA	NA	NA	NA	NA	NA	NA	NA
C6_P13671_1759	SEKTLNIC[+57]EVGTIRC[+57]AN	NA	NA	NA	NA	NA	NA	NA	NA	NA	NA	NA	NA	NA	NA	NA	NA	NA	NA	NA	NA	NA	NA	NA	NA	NA	NA	NA	NA	NA	NA	NA	NA	NA	NA	NA	NA	NA	NA	NA	NA	NA	NA	NA	NA	NA	NA	NA	NA
C7_P10643_1759	AC[+57]GAC[+57]PLWGK	14462.1	18338.9	17737.6	20164.2	28610.6	19657.1	29009.3	30285.6	25794.3	23068.1	1.00679	0.908342	0.649695	0.534054	0.825744	0.0626076	0.379907	0.479983	0.466749	0.236757	6343.6	31271.6	5771.11	4894.06	13148.5	36974.2	10042.2	30986.9	12183.8	8046.46	28639	23807	15531.4	55882.8	14417.5	18298.5	20697.2	19975.8	17977.6	29031	40019.2	19436.6	24617.8	46802.3	19184.3	18507.8	39690.8	25806.9
C7_P10643_1759	ELSHLPSLYDYSAYR	4371.68	8041.8	6042.9	19016.2	11451.8	18471	19002.8	13060.9	19617.9	22092	1.04086	0.519357	0.486733	0.87087	0.657865	0.508778	0.7048	0.564142	0.609465	0.57158	0	9081.69	4033.35	12156.1	8163.62	3805.66	7594.19	7883.79	2650.73	361.002	24704.8	31982.9	3723.05	18774	11858.3	10887.7	15540.6	28984.7	10894.7	34461.7	11652	4610.69	18143.8	16428.2	11469.5	14040.3	33344	13012.3
C7_P10643_1759	AEKAC[+57]GAC[+57]PLWGKC[+57]DA	NA	NA	NA	NA	NA	NA	NA	NA	NA	NA	NA	NA	NA	NA	NA	NA	NA	NA	NA	NA	NA	NA	NA	NA	NA	NA	NA	NA	NA	NA	NA	NA	NA	NA	NA	NA	NA	NA	NA	NA	NA	NA	NA	NA	NA	NA	NA	NA
C8A_P07357_1751	QC[+57]RLGSLGAAC[+57]EQTQTEGAKADGS	NA	NA	NA	NA	NA	NA	NA	NA	NA	NA	NA	NA	NA	NA	NA	NA	NA	NA	NA	NA	NA	NA	NA	NA	NA	NA	NA	NA	NA	NA	NA	NA	NA	NA	NA	NA	NA	NA	NA	NA	NA	NA	NA	NA	NA	NA	NA	NA
C8A_P07357_1751	LGSLGAAC[+57]EQTQTEGAK	1682.77	6006.86	3450.27	6294.12	2472.98	2826.45	2802.11	15290.3	9132.71	3737.83	1.4721	0.910371	0.95021	0.859549	0.642998	0.611046	0.922339	0.540912	0.759155	0.868098	4532.1	476.01	40.1888	10696.2	7324.36	0	2579.94	7076.11	694.777	12256.2	1697.64	4928.54	2952.1	3768.46	698.39	872.085	3459.84	4147.42	2297.58	507.086	5601.67	23202	6702.11	15966.8	12867.6	1132.86	13397.7	5830.84
C8A_P07357_1751	SLLQPNK	9122.53	39244.4	25160	27494.2	32622.2	51491.9	25565.4	35831.9	33599.4	34528.2	0.834842	0.464613	0.386731	0.480052	0.31799	0.639817	0.326408	0.5006	0.388723	0.226512	10465.9	15977.3	924.342	51047.1	18244	48442.2	19584.4	19500.2	36395.2	26779.8	14667.3	41035.6	26240.9	27033.9	44591.7	15915.5	57612.2	80948.1	27707.1	16358.6	32630.6	16190	39960.8	51344.8	36988.9	19177.9	44631.3	26251.1
C8B_P07358_1751	QALEEFQK	25400.9	29504.6	8849.18	27370.8	26285.8	38347.8	57058.4	79338.9	56241	47309.4	1.09881	0.423237	0.637954	1.06285	0.881485	0.445429	0.184453	0.323279	0.206765	0.521118	14928.6	57033.2	4240.72	42678.6	27994	17841.2	14105.8	9559.38	2882.32	60639.4	14759.6	6713.41	13414.9	12408	53034.6	18723.1	49869	46451.4	52364.6	49697.5	69113.2	58145.4	72019.9	107851	43116.7	60345.4	65261	67100.7
C8B_P07358_1751	SGFSFGFK	4073.39	2953.45	6182.67	18581.2	7173.73	21372.6	43536	46333.7	25151	60378.5	1.23224	0.663471	1.14486	0.436626	0.518645	0.356097	0.828272	0.380723	0.857793	0.676703	1356.94	997.666	9865.55	1546.1	2122.76	5191.48	0	13903.6	4644.43	17704	10942.4	27097.1	3818.82	11175.3	6527.08	25757.1	12584.5	25776.3	12574.9	34905.2	83127.9	27805.8	48268.5	62926.9	8689.9	17188.2	49575	39691.9
C8B_P07358_1751	KMASKSGFSFGFKIPGIF	NA	NA	NA	NA	NA	NA	NA	NA	NA	NA	NA	NA	NA	NA	NA	NA	NA	NA	NA	NA	NA	NA	NA	NA	NA	NA	NA	NA	NA	NA	NA	NA	NA	NA	NA	NA	NA	NA	NA	NA	NA	NA	NA	NA	NA	NA	NA	NA
C8B_P07358_1751	NMKQALEEFQKEVS	NA	NA	NA	NA	NA	NA	NA	NA	NA	NA	NA	NA	NA	NA	NA	NA	NA	NA	NA	NA	NA	NA	NA	NA	NA	NA	NA	NA	NA	NA	NA	NA	NA	NA	NA	NA	NA	NA	NA	NA	NA	NA	NA	NA	NA	NA	NA	NA
C8G_P07360_1751	WQVRQLYGDTGVLGRFLLQA	NA	NA	NA	NA	NA	NA	NA	NA	NA	NA	NA	NA	NA	NA	NA	NA	NA	NA	NA	NA	NA	NA	NA	NA	NA	NA	NA	NA	NA	NA	NA	NA	NA	NA	NA	NA	NA	NA	NA	NA	NA	NA	NA	NA	NA	NA	NA	NA
C8G_P07360_1751	QLYGDTGVLGR	3369.95	10773.9	15610.4	30508.7	14177.1	24407.2	31068.6	28649.8	28819.6	17258.1	0.901973	0.576056	1.23395	0.650952	0.281389	0.334069	0.444474	0.857721	0.309715	0.445103	0	5904.49	4205.36	15863.3	3859.7	12598.7	1022.08	8364.07	37445	37583	45862.6	8080.44	17413.3	15398	9720.06	16835.4	23347.1	33039.2	18575	28734.9	45896	16080.3	12903.6	56965.6	19129.2	30624.6	36704.9	25950.5
C8G_P07360_1751	RPASPISTIQPK	77310.2	96743.6	53026.7	41521.8	21370.2	21914.7	26510.8	31547.1	22185.8	24734.3	0.771443	0.257555	0.291739	0.552506	0.151905	0.286939	0.109229	0.321551	0.469336	0.157811	108549	114842	8539.32	115929	105720	68582.4	70685.8	46529	41865.3	30207.8	26435.4	67922.1	17877.8	24295.6	21937.1	14923	27107.1	23714	26543.5	23598.9	29390.1	23451	28264.4	42925.9	24104.6	31505.6	10947.3	20357.5
C9_P02748_1751	AIEDYINEFSVR	5574	12493.3	17159.6	14269.4	11005.5	19936.9	19974.1	21015.8	11487.9	8860.44	0.442797	0.861403	0.40174	0.208589	0.817612	0.310635	0.442862	0.427895	0.515288	0.198285	2913.18	6020.23	7788.59	4960.16	7700.95	24818.7	9432.29	22678.4	19368.2	14207.4	17276.4	11324.5	16874.6	15496.1	645.772	26969.6	15297.8	17543.4	10977	20285	28660.4	17291.2	14484	31272.2	7358.65	8835.12	18269.8	7538.14
C9_P02748_1751	VVEESELAR	11906.5	69346.7	28623.3	60113.7	78855.2	76461.2	102225	140360	96854.5	111596	0.889466	0.418913	0.713505	0.492205	0.383041	0.369984	0.270122	0.440382	0.330905	0.360774	9395.61	23526.7	2797.14	81598.3	36177.6	90264.1	51277.2	22970.3	11622.4	94090.2	46233.5	40017.3	69725.1	112572	54268.8	67083.6	54051.3	108249	103756	73877.9	129040	74070.3	150592	196418	131041	92035.4	67487.3	127137
CAMK2D_Q13557_1759	FYFENALSK	20663.6	49831.6	31272.6	48475.9	44442	55708	71449.6	66269.4	78659.5	84557	0.380868	0.497133	0.546693	0.732419	0.453051	0.550317	0.308521	0.651107	0.112819	0.201245	25768.5	24622.1	11600.1	31801.3	39614.6	78079.1	47386.7	33091.8	13339.2	8637.19	76776.2	60014.4	58180.1	53816.2	21329.6	27853.2	88554.7	50716.2	46191.3	81350.8	86806.5	16690.3	95328.4	86789.5	69079.4	86598.9	80300.2	65328.3
CAMK2D_Q13557_1759	IPTGQEYAAK	9264.36	8786.38	6434.19	14906.6	18655.6	19687.4	15825.5	31277	19456.1	11800.8	0.248337	1.13472	0.600154	0.212689	0.888332	0.231102	0.290543	0.998121	0.653025	0.577098	6607.82	10609.2	10576.1	20297.6	2879.02	3182.57	6750.69	10127.7	2424.17	11444.7	17668.6	15606.5	3486.02	16138	36342.6	20675.7	14724.7	23661.8	11378.6	20561	15536.9	18365.1	8586.1	66879.8	29126.9	5066.55	24174.9	14459.3
CAMK2D_Q13557_1759	DFHRFYFENALSKSNKP	NA	NA	NA	NA	NA	NA	NA	NA	NA	NA	NA	NA	NA	NA	NA	NA	NA	NA	NA	NA	NA	NA	NA	NA	NA	NA	NA	NA	NA	NA	NA	NA	NA	NA	NA	NA	NA	NA	NA	NA	NA	NA	NA	NA	NA	NA	NA	NA
CAMK2G_Q13555_1759	GAILTTMLVSR	14805.2	15245.9	20079.3	20146.8	11332	24086.5	24743.4	33099.3	36140.5	24347.6	0.457202	0.743863	0.260084	0.664488	0.243052	0.206428	0.606874	0.0760511	0.0857697	0.644247	6995.2	18978.5	18441.8	6009.09	27903.3	11825.2	25664.7	15318.2	19254.9	5101.76	24594.3	30744.2	9150.79	10418.2	14427	18744.1	24936.8	28578.7	20246.8	41494.2	12489.4	34475.1	34628.8	30194	37696.4	32571	38154.2	10746.3
CAMK2G_Q13555_1759	ITADQALK	12115.2	33790.9	47309	48220.5	40335.7	37315.9	24796.5	46767.4	25557.6	58584.2	0.785402	1.02863	0.481686	0.557306	0.343803	0.281665	0.377596	0.118402	0.586493	0.396609	14615.1	20131	1599.51	73367.8	19781.1	8223.65	49755.1	23396.6	68775.4	66003.7	17306	61351.8	26810.7	54522.2	39674.3	43998.2	42748.8	25200.8	35335	21618.6	17436.1	47564.6	40874.7	51863	40318.7	10350	26004	60394.9
CAMK2G_Q13555_1759	AKRITADQALKHPWV	NA	NA	NA	NA	NA	NA	NA	NA	NA	NA	NA	NA	NA	NA	NA	NA	NA	NA	NA	NA	NA	NA	NA	NA	NA	NA	NA	NA	NA	NA	NA	NA	NA	NA	NA	NA	NA	NA	NA	NA	NA	NA	NA	NA	NA	NA	NA	NA
CAPG_P40121_1751	EKERQAALQVAEGFISRMQYA	NA	NA	NA	NA	NA	NA	NA	NA	NA	NA	NA	NA	NA	NA	NA	NA	NA	NA	NA	NA	NA	NA	NA	NA	NA	NA	NA	NA	NA	NA	NA	NA	NA	NA	NA	NA	NA	NA	NA	NA	NA	NA	NA	NA	NA	NA	NA	NA
CAPG_P40121_1751	QAALQVAEGFISR	11844.2	16104.6	19343.7	20290.8	18397.6	21107.7	30185.9	30897.3	36746	38790.5	0.478048	0.255626	0.13401	0.116548	0.280559	0.0209605	0.148737	0.206505	0.27666	0.479264	18112.7	7101.03	10318.9	12230.8	15655.5	20427.5	21532.4	16481.1	20017.6	19801.4	22862.1	18209	18744.5	13071.2	23376.9	20603	21428.7	21291.4	25382.6	30898.1	34277	36659.3	31992.4	24040.2	34470.3	27910.6	47857.2	22286.9
CASP1_P29466_1751	FSFEQPDGR	21393.8	13550.1	13464.7	19441.6	28323	15480.1	22021.6	24370.2	17169.5	24091.7	1.58467	1.0569	0.855259	0.494468	0.529354	0.787042	0.309938	0.431615	0.565156	1.03759	687.429	60518.5	2975.58	6695.92	3944.24	30010.2	18164	21887.7	342.354	13503.3	30532.8	14288.8	45629.5	20062.2	19277.5	1663.85	20092.4	24684	14141.7	26083.1	25840.1	13254	25690.2	34166.5	26024.5	18687.4	6796.56	52551.6
CASP1_P29466_1751	LC[+57]SLEEAQR	11668.5	13661.6	6254.73	23128.8	28051.3	20906.3	21086.5	22840.8	11895.5	20233.8	0.45856	0.279143	0.845894	0.558158	0.532957	0.629121	0.387306	0.668491	0.402325	0.280748	16128.8	13140.8	5735.75	16438.1	9313.39	15233.4	11701.8	5927.13	1135.31	28662.4	32349.1	8374.9	42562.4	28893.6	12697.8	17736.2	9628.43	35354.2	17300.6	15499.5	30459.3	16183.1	12031.2	40308	17421.6	9164.13	9100.75	14454.8
CASP10_Q92851_1751	AIQIVTPPVDK	23819.3	11452.1	23249.5	36505	34916.3	48306.2	25030.7	40831.9	32429.3	31622.5	0.111093	0.40901	0.439295	0.318096	0.704155	0.0585642	0.453889	0.353607	0.514216	0.132441	25956.6	24641.7	20859.6	15239.7	6214.56	12902.2	23560.1	12884.3	33304	47339	37929.9	24246.3	34393.3	59760	10595.4	45224.1	48909.8	50784.7	13176.6	26090.9	35824.7	38473.4	27717.8	56304.3	13474.7	38970.5	44842.7	27337
CASP10_Q92851_1751	FGAVYSSDEALIPIR	5433.55	7219.83	6164.5	9467.52	13314.9	11400.9	10689.5	9454.29	10650.7	10610.7	1.0187	0.297418	0.213496	0.560066	0.645712	0.53149	0.457163	0.218595	0.327698	0.453862	4498.52	425.475	11376.6	9584.08	5390.67	6684.74	6096.78	7513.15	4883.58	15481.3	7456.43	5464.83	12409.4	5205.89	22329.4	4693.19	16478.7	13030.8	6857.25	16192.6	9018.61	10066.7	11145.5	7150.62	12447.8	12876.1	6628.12	12321.3
CASP10_Q92851_1751	KYKREKAIQIVTPPVDKEAESYQ	NA	NA	NA	NA	NA	NA	NA	NA	NA	NA	NA	NA	NA	NA	NA	NA	NA	NA	NA	NA	NA	NA	NA	NA	NA	NA	NA	NA	NA	NA	NA	NA	NA	NA	NA	NA	NA	NA	NA	NA	NA	NA	NA	NA	NA	NA	NA	NA
CASP10_Q92851_1751	LTHGRFGAVYSSDEALIPIREIMSH	NA	NA	NA	NA	NA	NA	NA	NA	NA	NA	NA	NA	NA	NA	NA	NA	NA	NA	NA	NA	NA	NA	NA	NA	NA	NA	NA	NA	NA	NA	NA	NA	NA	NA	NA	NA	NA	NA	NA	NA	NA	NA	NA	NA	NA	NA	NA	NA
CASP2_P42575_1751	SGTDVDAANLR	11746.7	45431.6	27823.4	39057.9	60376.7	68023.8	93120.7	166017	104808	187854	0.691275	0.289471	0.142391	0.224857	0.187418	0.418087	0.294319	0.530792	0.188779	0.308715	6260.75	21074.9	7904.33	57593.6	31475.5	47225.6	30733.9	23311.6	29424.8	37872.4	48372.8	30928.4	48665.4	61214.5	71250.2	35482	88115.8	80473.7	104941	61786.9	112635	64579.3	209806	223665	107120	83968	123336	186991
CASP2_P42575_1751	EGYAPGTEFHR	3475.04	8312.14	3276.2	5607.46	9232.25	4274.62	4804.49	13516.3	8609.24	5507.84	1.47216	1.13549	0.895352	0.669378	0.788197	0.946564	0.803439	0.251401	0.499618	0.315394	9382.17	554.259	488.696	19061.8	4491.45	1383.14	0	4169.68	5658.91	4179.87	2777.21	9865.31	2276.92	16792.8	8627.03	2524.46	1398.11	8901.3	7724.34	427.999	6261.13	17323.2	12435.6	10790.1	11017.9	3643.24	11166.6	5577.33
CASP2_P42575_1751	SGGDVDHSTLVTLFK	95299.8	70878.1	83861.2	103923	111332	97215.5	53979.3	75646.8	69779.8	43004.8	0.369538	0.652124	0.320356	0.422042	0.290991	0.711484	0.380635	0.0994855	0.096038	0.422115	59067.4	129405	97427.3	21697.1	113422	77515.1	55860.1	86298.5	109425	92902.8	152242	66624.2	143575	111638	78784.2	24563.7	104812	162271	37372.9	47608.7	76956.5	76583.6	82660.3	67696.5	76503.2	63100.4	69735.9	39981.3
CASP2_P42575_1751	KDREGYAPGTEFHRC[+57]KE	NA	NA	NA	NA	NA	NA	NA	NA	NA	NA	NA	NA	NA	NA	NA	NA	NA	NA	NA	NA	NA	NA	NA	NA	NA	NA	NA	NA	NA	NA	NA	NA	NA	NA	NA	NA	NA	NA	NA	NA	NA	NA	NA	NA	NA	NA	NA	NA
CASP3_P42574_1751	EEIVELMR	17815.2	14560.9	7254.16	25847.9	9836.41	6638.01	24704	29142.8	23467.4	29911.6	0.747432	0.912196	0.454287	0.726317	0.898453	1.51595	0.325087	0.0339227	0.258508	0.578359	4834.39	17169	31442.1	26013.5	17669.1	0	6679.26	4283.96	10799.3	4352.91	34160.5	39030.2	19733.3	7042.13	2733.77	887.385	769.188	18257.5	16626.6	32687.6	24797.8	28491.2	28656.9	30280.3	21356.8	18738	30307.2	12251.7
CASP4_P49662_1751	AFATRPEHK	3288.03	3356.34	4824.92	4416.17	4312.84	2481.56	6407.69	3588.24	2517.54	6324.31	0.71685	0.440809	0.308375	0.387229	0.313135	0.616967	0.791855	0.35037	1.04786	0.416856	3237.86	5669.74	956.493	3359.46	1875.28	4834.28	4673.56	6382.7	3418.5	6238.47	2846.43	4163.6	5794.06	3994.52	3149.93	1136.01	2161.27	4147.42	6855.83	11242.7	1124.52	3911.55	4652.22	2200.95	5430.35	1833.07	289.215	9364.35
CASP6_P55212_1751	AEELLLK	21271.7	35475.1	19063.2	37959.7	44786.9	24244.9	49839	79098.8	59776.5	84321.6	0.34941	0.589173	0.826237	0.0284207	0.5575	0.445234	0.746905	0.959399	0.568933	0.254309	25784.2	25337.8	12693.2	36037.3	56089.4	14298.7	2305.18	33562.9	21321.6	38251.3	38862.8	36765	40218.5	71724.4	22417.9	14207.7	22863	35663.9	34174.1	23006.5	92336.4	20601.9	51845.4	164849	95239.4	56652.8	27437.3	96705.8
CASP6_P55212_1751	GIALIFNHER	4946.75	9665.99	12381.4	18408.5	16846.4	22648	22297	34990.3	16466.4	35970.7	0.640169	0.398623	0.385441	0.155928	0.581405	0.065844	0.745847	0.35556	0.40474	0.894549	1726.41	5056.8	8057.05	5238.91	11496.1	12263	11174.2	8328.55	17641.3	21663.1	17324.2	16238.2	26928	16244.7	7366.58	23313	20940	23691.2	8133.05	18149.6	40608.4	41297.4	20658.8	43014.8	10180	23453.9	15765.4	73111
CASP6_P55212_1751	DLKAEELLLKIHE	NA	NA	NA	NA	NA	NA	NA	NA	NA	NA	NA	NA	NA	NA	NA	NA	NA	NA	NA	NA	NA	NA	NA	NA	NA	NA	NA	NA	NA	NA	NA	NA	NA	NA	NA	NA	NA	NA	NA	NA	NA	NA	NA	NA	NA	NA	NA	NA
CASP7_P55210_1751	LEKPKLFFIQAC[+57]RGTELD	NA	NA	NA	NA	NA	NA	NA	NA	NA	NA	NA	NA	NA	NA	NA	NA	NA	NA	NA	NA	NA	NA	NA	NA	NA	NA	NA	NA	NA	NA	NA	NA	NA	NA	NA	NA	NA	NA	NA	NA	NA	NA	NA	NA	NA	NA	NA	NA
CASP7_P55210_1751	PIKDLTAHFRGDR	NA	NA	NA	NA	NA	NA	NA	NA	NA	NA	NA	NA	NA	NA	NA	NA	NA	NA	NA	NA	NA	NA	NA	NA	NA	NA	NA	NA	NA	NA	NA	NA	NA	NA	NA	NA	NA	NA	NA	NA	NA	NA	NA	NA	NA	NA	NA	NA
CASP7_P55210_1751	DLTAHFR	13492.6	40731.9	28360.2	36611.3	50631.7	29505	37418	61784.4	62393.6	60613.5	0.849605	0.492787	0.377591	0.409821	0.612701	0.541781	0.22715	0.241298	0.579305	0.59622	10376.4	26192	3909.57	33856.1	63338.4	25001.3	17128.1	29498.2	38454.4	21794.4	36243.8	51795.8	82771.3	48260.6	20863.2	11071.3	37899.9	39544	28737.4	37792.6	45724.1	46611.8	62327.4	76413.9	98527.4	62415.9	26237.6	88209.7
CASP7_P55210_1751	LFFIQAC[+57]R	23913	24020.8	34989.3	31421.6	35761.1	44071.6	67228.5	70400.6	75177.7	73640.1	0.610566	0.281407	0.358149	0.31311	0.312871	0.247576	0.270982	0.209014	0.124618	0.343542	16308	40746.2	14685	18938.3	31692.3	21432	45147.5	20985.9	38834.5	23665	28111.6	42488.1	46527.3	24193.2	36562.6	31473.5	50499.5	50241.8	46743.4	73328.9	81613.1	62477.3	61345.4	87379.2	85017.5	66365.2	74150.4	73692.1
CASP8_Q14790_1751	AQISAYR	7009.04	21016.1	9043.87	17741.5	20757.7	19716.8	18146.4	33551.5	33191.9	50768.9	1.21257	0.718669	0.639586	0.364352	0.677462	0.581629	0.129226	0.628567	0.0998397	0.255701	781.474	16691.3	3554.3	37034.5	7033.84	18979.9	14803.7	3235.36	9092.52	17190.9	11570.3	24463.4	36241.6	17251.3	8780.11	11239.6	15145.5	32765.3	19412.3	15440.5	19586.4	19356.7	23512.9	57784.8	32378.1	30360.7	36836.8	51999.7
CASP8_Q14790_1751	VILGEGK	16531	15311	13790.7	23429.6	13467.2	19052.6	9133.19	16110.3	26409.6	33000.8	0.500287	0.340557	0.594842	0.586626	0.373376	0.540381	0.569504	1.15679	0.402729	0.798275	21368.5	21242.8	6981.6	19527.4	16925.2	9480.57	20787.8	15821.6	4762.75	39071.7	13284.4	17932.6	18244.1	13937.1	8220.44	13090.8	13126	30941	9992.11	3555.8	13851.7	2997.63	7889.97	37443.3	30956.5	14256	34016.2	18479.7
CASP8_Q14790_1751	MEKRVILGEGKLDIL	NA	NA	NA	NA	NA	NA	NA	NA	NA	NA	NA	NA	NA	NA	NA	NA	NA	NA	NA	NA	NA	NA	NA	NA	NA	NA	NA	NA	NA	NA	NA	NA	NA	NA	NA	NA	NA	NA	NA	NA	NA	NA	NA	NA	NA	NA	NA	NA
CASP8_Q14790_1751	TPGRAQISAYRVMLY	NA	NA	NA	NA	NA	NA	NA	NA	NA	NA	NA	NA	NA	NA	NA	NA	NA	NA	NA	NA	NA	NA	NA	NA	NA	NA	NA	NA	NA	NA	NA	NA	NA	NA	NA	NA	NA	NA	NA	NA	NA	NA	NA	NA	NA	NA	NA	NA
CASP9_P55211_1751	QLIIDLETR	31326.4	39924.8	19688.2	48136.2	47561.9	55426.5	75031.3	22287.9	34710.8	21007.3	0.416684	0.760218	0.463089	0.381451	0.604424	0.581015	0.516733	0.666423	0.729035	0.793412	18591.9	44676.5	30710.7	20386.6	74891.4	24496.4	10921.5	29119.8	19023.3	54624.7	62372.6	27411.3	32875.3	80686	29124.3	18946.8	67421.6	79911.2	44934	118782	61377.7	19512	38333.1	9018.47	21843.5	18424.7	63864.2	9732.28
CAV1_Q03135_1751	GGKYVDSEGHLYTVPIREQG	NA	NA	NA	NA	NA	NA	NA	NA	NA	NA	NA	NA	NA	NA	NA	NA	NA	NA	NA	NA	NA	NA	NA	NA	NA	NA	NA	NA	NA	NA	NA	NA	NA	NA	NA	NA	NA	NA	NA	NA	NA	NA	NA	NA	NA	NA	NA	NA
CAV1_Q03135_1751	HLNDDVVK	1575.18	9014.09	5694.44	7859.26	4929.52	13214.2	7092.62	8976.91	5844.59	9138.11	1.29778	0.887522	0.662843	0.997844	0.505191	0.725598	0.261367	0.070786	0.643993	1.27921	358.269	431.996	3935.29	11771	15271.2	0	3066.25	10019.6	3997.48	15696.1	7870.13	11.5153	7505.95	4747.36	2535.25	3771.38	22941.4	12929.7	6046.92	9232.99	5997.95	8485.68	8750.51	9694.54	8997.63	1677.6	6858.54	22358.7
CAV1_Q03135_1751	YVDSEGHLYTVPIR	15701.4	56116.1	46812.3	59803.9	23035.9	21993.7	46941.8	46017.4	34954.8	89265.4	1.62552	0.576514	1.52858	0.42223	0.377637	0.601043	0.668377	0.48753	0.228653	0.760102	0	1952.95	45151.3	79836.7	19263.1	69248.4	8204.14	129381	2852.11	49558.7	88567.3	41285.6	13606.5	30749.1	24752.2	12178.6	16777.3	37025.2	24082.7	34030.6	82712.2	64666.2	21120.9	52265.2	26979.5	42964.4	34920.4	156230
CCR1_P32246_1751	VAVHLVK	18652.3	27798.2	13771.4	26410.2	19842.2	23952.8	39830.1	25911	28830.5	25705.6	0.848046	0.285551	0.613837	0.659042	0.0325614	0.815981	0.568937	1.03221	0.373689	0.355703	16003.4	35627.4	4325.92	23300.7	23130.5	36963.5	22782.6	12515.2	6016.37	46420.1	14776.1	18034.6	19522.6	19418.1	20585.8	4006.62	24781.4	43070.2	14265.1	57443.3	47781.7	7797.96	13305	56630	37004	16621.7	32865.7	28595.6
CCR1_P32246_1751	VSSTSPSTGEHELSAGF	1364.38	5535.86	13824.6	6561.66	11025.4	7661.49	5858.03	7608.61	8656.1	2021.69	1.12752	0.178277	1.11778	0.123515	1.13558	0.792609	0.511311	0.827241	0.432652	1.09165	201.526	3108.74	782.878	4687.15	6618.82	5301.6	31582.9	6452.2	3438.64	6853.07	7186.12	5645.78	2643.24	25417.4	5015.5	5291.8	3131.05	14561.6	9272.61	4627.35	3674.14	3646.51	4313.05	14866.3	6350.18	12977.3	6640.83	0
CCR1_P32246_1751	RLERVSSTSPSTGEHELSAGF	NA	NA	NA	NA	NA	NA	NA	NA	NA	NA	NA	NA	NA	NA	NA	NA	NA	NA	NA	NA	NA	NA	NA	NA	NA	NA	NA	NA	NA	NA	NA	NA	NA	NA	NA	NA	NA	NA	NA	NA	NA	NA	NA	NA	NA	NA	NA	NA
CD14_P08571_1751	ELTLEDLK	14163.6	7891.7	6799.36	13607.4	10609.9	4778.66	15527.2	29159.7	21175.7	24438.1	1.19789	1.31394	1.01625	1.13595	0.50521	0.623253	0.733045	0.46386	0.559646	0.711793	32967.5	9523.47	0	19863.6	1746.16	2065.31	13814.6	6583.46	0	0	30414.1	10408.2	15931.3	10686.9	5211.62	1422.88	5805.11	7108	2388.4	22383.1	21810	19409.2	23468.5	44601.3	34681	16333.7	12512.5	7058.03
CD14_P08571_1751	SRLKELTLEDLKITGT	NA	NA	NA	NA	NA	NA	NA	NA	NA	NA	NA	NA	NA	NA	NA	NA	NA	NA	NA	NA	NA	NA	NA	NA	NA	NA	NA	NA	NA	NA	NA	NA	NA	NA	NA	NA	NA	NA	NA	NA	NA	NA	NA	NA	NA	NA	NA	NA
CD2_P06729_1751	VQPKPPHGAAENSLSPSSN	13303.5	14862.5	4286.44	17381.4	11110.2	4124.28	2865.12	6070.87	6798.83	7335.46	0.824664	0.357676	1.39276	0.97279	0.788117	1.0792	1.04585	0.726901	0.634509	0.879476	1533.84	23246.3	15130.3	18297.4	17550.8	8739.31	192.327	1530.43	11136.6	34387.7	17184.1	572.474	15548.2	16758.7	1023.67	877.822	2297.01	9198.01	332.077	2090.37	6172.91	1706.73	5974.87	10531	2440.06	6889.97	11066.5	14784.6
CD36_P16671_1751	AFASPVENPDNYC[+57]FC[+57]TEK	9968.75	5324.98	14976	12226.9	7790.31	14050.9	23771.2	16100.5	13540.5	6317.19	0.852785	0.671855	1.34088	0.634433	0.880086	0.250356	0.848646	0.677565	0.420441	1.08192	8907.46	18950.8	2048.02	9216.24	4580.61	2178.11	2167.8	4640.7	38119.6	3568.25	18542.2	14570.1	14885	7285.26	1200.66	17837.6	10884.8	13430.2	537.851	33931.3	36844.5	25591.8	18527.4	4182.3	11258.7	20020.3	9342.29	14178.9
CD36_P16671_1751	QVVLEEGTIAFK	24831.1	18631.6	14597.8	11090.9	18400	13457.9	26998.1	29221.9	16335.2	21464.6	0.696042	0.569574	0.461401	0.754831	0.432867	0.715169	0.470803	0.0800562	0.243002	0.688374	15309.3	14402.6	44781.6	6543.61	26415.3	22936	22348.4	10164.8	11280.1	4415.56	20483.8	8373.26	15641.6	27377.3	12181.2	2348.51	18747.1	19278	12533.8	32073.6	36387	26946.7	31620.6	29098.4	18766.2	18484.9	11754.5	5177.99
CD36_P16671_1751	IKKQVVLEEGTIAFKNWV	NA	NA	NA	NA	NA	NA	NA	NA	NA	NA	NA	NA	NA	NA	NA	NA	NA	NA	NA	NA	NA	NA	NA	NA	NA	NA	NA	NA	NA	NA	NA	NA	NA	NA	NA	NA	NA	NA	NA	NA	NA	NA	NA	NA	NA	NA	NA	NA
CD38_P28907_1751	GREDSRDLC[+57]QDPTIKELESII	NA	NA	NA	NA	NA	NA	NA	NA	NA	NA	NA	NA	NA	NA	NA	NA	NA	NA	NA	NA	NA	NA	NA	NA	NA	NA	NA	NA	NA	NA	NA	NA	NA	NA	NA	NA	NA	NA	NA	NA	NA	NA	NA	NA	NA	NA	NA	NA
CD38_P28907_1751	DLC[+57]QDPTIK	2342.16	14802.3	2740.58	6830.29	8193.86	14190.5	15571.9	12667.8	8426.1	10964.8	1.5321	0.295298	1.31556	0.311821	0.500572	0.660505	0.125537	0.572101	0.6876	0.707447	553.078	6473.42	0	9957.67	15998.3	18450.9	1335.3	49.4185	6837.01	4857.12	9088.14	6545.62	3581.79	9567.24	11432.6	3998.97	16131.8	22440.7	17733.5	15054.4	13927.9	15289.8	4474.49	18239.3	8833.73	14005.3	2439.26	13902.9
CD38_P28907_1751	ELESIISK	63575.4	109056	65172.5	64829	35209.8	43920.9	39631	54991.8	31527.1	31938.8	0.268094	0.724512	0.352219	0.106662	0.23708	0.330796	0.0785291	0.489064	0.342078	0.124242	75350.7	71344.5	44030.9	197880	46597.7	82690.4	46392.1	90761.6	58363.8	65168.3	71567.9	57750.8	39785.1	40269.4	25575	30211.2	42401.9	59149.6	38563.5	43136.4	37193	29142.4	53011.1	82821.8	43757.2	23380.3	27443.7	30251.3
CD3D_P04234_1751	QALLRNDQVYQPLRDRDDA	NA	NA	NA	NA	NA	NA	NA	NA	NA	NA	NA	NA	NA	NA	NA	NA	NA	NA	NA	NA	NA	NA	NA	NA	NA	NA	NA	NA	NA	NA	NA	NA	NA	NA	NA	NA	NA	NA	NA	NA	NA	NA	NA	NA	NA	NA	NA	NA
CD3D_P04234_1751	LSGAADTQALLR	15715.8	26461.5	15247	11714.2	7497	9261.26	29072	20502.3	20437	24465.2	0.889667	0.613466	0.266192	0.592032	0.141519	0.530903	0.403286	0.214325	0.162965	0.777454	4162.64	11725.8	31258.8	17251.3	45205	16928.1	11962.8	19784.4	13993.7	8664.05	6826.82	19651.7	7879.45	6297.83	8313.72	11493.9	3624.23	12665.6	19594	42182.7	25439.3	19411.5	25339.1	16756.3	23164.7	16725.4	21421	46085.9
CD3D_P04234_1751	NDQVYQPLR	1965.99	29000.8	9522.66	8747.98	13651.9	9812.5	17083.7	18108.4	20868.3	12845.6	1.73205	0.415877	0.848154	0.787109	0.393967	0.856812	0.429409	0.380689	0.26935	0.489712	0	5897.96	0	42003.3	18179.5	26819.5	18389.3	7593.45	2585.28	802.558	12466.9	12974.4	19730.9	11712.7	9511.98	2874.44	7400.8	19162.3	10061.6	16491.9	24697.6	14040	26067.9	14217.3	20410.2	26704.2	15490.5	9922.98
CD3E_P07766_1751	DLYSGLNQR	6869.82	19433.3	14561.2	20453.9	20041.3	14157.3	24267.7	26997.5	12634.3	17654.6	0.738511	0.0502756	0.453613	0.174563	0.117416	0.602597	0.337911	0.42741	1.03237	0.430299	4581.37	12684.4	3343.71	18398	20339.1	19562.7	11781.4	9800.3	22102	21800.3	23155.5	16406	20193	17616	22315	7123.94	11700.7	23647.1	20567.5	33666.1	18569.6	28945.9	14608.4	37438.4	26676.8	10328.3	897.839	9635.81
CD46_P15529_1751	QISGFGK	4009.17	2581.1	3086.28	3074.33	2597.82	2328.22	2575.28	5088.15	2674.02	6856.23	0.966919	0.539607	0.473892	0.775208	1.06318	1.23225	0.55679	0.484784	0.620268	0.404936	1475.62	2080.1	8471.8	1002.95	3638.35	3102	2838.2	1763.62	4657.02	2911.88	5534.63	776.459	5743.79	571.56	1478.1	925.634	5628.65	430.393	3408.76	919.577	3397.49	7935.04	3588.77	3740.63	1834.65	1602.88	4584.54	8754.12
CD46_P15529_1751	VLC[+57]TPPPK	126116	272160	140936	153423	226409	94552.3	180397	259402	136721	172302	0.25171	0.880643	1.12219	0.245473	0.431325	0.276475	0.122763	0.819523	0.529334	0.103961	160780	119105	98462.6	542476	85605.1	188400	323561	49372.1	49875.4	169581	180309	110379	113822	288167	277237	66607.4	118408	98641.4	168235	166997	205959	179015	98732	500460	218624	81402.2	110135	168112
CD55_P08174_1751	LTC[+57]LQNLK	23945	39348.2	25814.2	31531.8	59197.4	47500.3	62820.4	41278.4	40670.2	41342	0.334678	0.172081	0.476805	0.0174925	0.549137	0.516588	0.250027	0.166995	0.214832	0.565234	27221.7	29801.2	14812	45440.3	32058.1	40546.2	38374.8	25293	13774.7	31264	32166.1	31165.3	96289.2	45639.5	35663.4	24552.3	44581.2	73367.3	45043.3	74820.7	68597.3	40191.6	48650.6	34993.1	49247.8	31781.6	40981.2	39350.9
CD55_P08174_1751	TSFPEDTVITYK	14185.2	5282.49	11621.1	9198.73	5851	20883	52141.8	30418.1	36665.6	28050.2	1.38627	0.702424	0.709635	0.997379	0.308159	0.891144	0.521727	0.216273	0.369713	0.496007	5333.73	502.093	36719.7	1000.08	7305.91	7541.48	6072.05	7693.84	21097.6	4555.78	19766.8	3273.63	7853.11	5344.51	4355.37	8126.07	12285.9	42237.2	23395.8	55546.8	77482.8	22852.4	33611.2	34790.8	21060.8	43406.7	45529.2	18392.2
CD55_P08174_1751	EGRTSFPEDTVITYKC[+57]EE	NA	NA	NA	NA	NA	NA	NA	NA	NA	NA	NA	NA	NA	NA	NA	NA	NA	NA	NA	NA	NA	NA	NA	NA	NA	NA	NA	NA	NA	NA	NA	NA	NA	NA	NA	NA	NA	NA	NA	NA	NA	NA	NA	NA	NA	NA	NA	NA
CD55_P08174_1751	LSPKLTC[+57]LQNLKWSTA	NA	NA	NA	NA	NA	NA	NA	NA	NA	NA	NA	NA	NA	NA	NA	NA	NA	NA	NA	NA	NA	NA	NA	NA	NA	NA	NA	NA	NA	NA	NA	NA	NA	NA	NA	NA	NA	NA	NA	NA	NA	NA	NA	NA	NA	NA	NA	NA
CD59_P13987_1751	AGLQVYNK	123095	198843	114439	187006	180893	166605	173003	217148	112077	171209	0.504986	0.330733	0.428228	0.132448	0.249914	0.342499	0.241126	0.428267	0.106284	0.315537	112196	189985	67104	262064	130801	203666	167795	104088	71436.2	215536	171008	174473	219851	191505	131324	106142	174159	219513	156208	142302	220498	123182	219117	309145	122120	115195	98916.4	215353
CD59_P13987_1751	ITKAGLQVYNKC[+57]WK	NA	NA	NA	NA	NA	NA	NA	NA	NA	NA	NA	NA	NA	NA	NA	NA	NA	NA	NA	NA	NA	NA	NA	NA	NA	NA	NA	NA	NA	NA	NA	NA	NA	NA	NA	NA	NA	NA	NA	NA	NA	NA	NA	NA	NA	NA	NA	NA
CD81_P60033_1751	QFYDQALQQAVVDDDANNAK	4849.56	12595.5	6690.45	16528.6	20542.6	10576.1	21696.9	14652.4	25156.7	24120.3	0.593191	0.660599	0.606819	0.825995	0.27712	0.712444	0.294272	0.19777	0.602193	0.568576	7293.01	1679.08	5576.6	22151.2	6952.38	8682.91	2013.94	9312.29	8745.13	11376	6202.15	32007.6	23971.1	13971.2	23685.5	4117.54	8756.68	18854.1	26330.6	14413.9	24346.2	16907.4	11384	15665.7	41250.3	11173.2	23046.7	31182.3
CD81_P60033_1751	TFHETLDC[+57]C[+57]GSSTLTALTTSVLK	31408	71419.7	62564.3	77664.7	64075.8	88677.9	130404	108944	88814.5	55660.9	0.27251	0.302784	0.189674	0.111443	0.173641	0.280805	0.218812	0.21458	0.221541	0.325304	39716.4	22618.6	31889	57357.9	60580.8	96320.4	55764	55662.2	76266.9	68032.5	80173.1	84788.7	52072.4	66111.2	74043.7	63428.9	89388.7	113216	101928	158995	130289	115489	128352	82992.1	95843.1	66589.4	104011	60112.2
CD82_P27701_1751	GEEDNSLSVR	12513.4	19766.1	14765.2	12880.2	12491.3	14431.5	8111.19	7829.3	4207.13	3177.78	0.605031	0.301098	0.156593	0.758415	0.0763599	0.239018	0.304572	0.725411	0.230436	0.833408	21090.9	9688.12	6761.36	24872.6	13230	21195.7	16919.3	15054.1	12322.2	23915.6	5340.15	9384.96	11669.5	12267.2	13537.3	11033	17929.6	14331.8	5421.09	10278.2	8634.29	10478	1309.32	11700.6	4022.17	5255.76	3343.46	1094.83
CD82_P27701_1751	QEMGGIVTELIR	13522.3	22855.6	9921.23	9613.66	10771.9	10592.2	12312.1	18577.9	8262.33	6198.98	0.259421	0.272688	0.535666	0.429969	0.729853	0.504507	0.29829	0.29344	0.402956	0.92025	11332.5	17568.4	11666	23326.5	16401	28839.2	9731.77	4704.02	15327.9	10221.4	13409.7	5209.85	19302.4	9196.15	3817.23	8703.64	6449.11	16623.9	14287.8	8074.6	14573.9	12319.5	21120.9	22293.3	7397.12	5451	11938.9	3152.11
CD82_P27701_1751	GKLKQEMGGIVTELIRDYNS	NA	NA	NA	NA	NA	NA	NA	NA	NA	NA	NA	NA	NA	NA	NA	NA	NA	NA	NA	NA	NA	NA	NA	NA	NA	NA	NA	NA	NA	NA	NA	NA	NA	NA	NA	NA	NA	NA	NA	NA	NA	NA	NA	NA	NA	NA	NA	NA
CD82_P27701_1751	SC[+57]EVKGEEDNSLSVRKGFC[+57]EA	NA	NA	NA	NA	NA	NA	NA	NA	NA	NA	NA	NA	NA	NA	NA	NA	NA	NA	NA	NA	NA	NA	NA	NA	NA	NA	NA	NA	NA	NA	NA	NA	NA	NA	NA	NA	NA	NA	NA	NA	NA	NA	NA	NA	NA	NA	NA	NA
CD8A_P01732_1751	AAEGLDTQR	12339.2	15678.5	5193.76	21015.5	13674.6	6367.2	18078.9	5885.06	13280.6	13125.3	0.577749	1.11145	1.33683	0.713073	0.232718	0.652044	0.408238	0.978548	0.818853	1.3377	19165.2	12911	4941.61	35591.9	8223.57	3220.17	13199.2	1569.04	813.09	32827.3	4158.39	26060.7	12189.1	17328.1	11506.7	11008.2	5087.2	3006.23	11825.6	16191.1	26219.9	2248.22	2882.28	12524.7	25609.8	5053.29	9178.62	33398.9
CD9_P21926_1751	DVLETFTVK	7290.97	19729.5	26221.8	16550.1	15601.9	22556.1	16967.3	17584.6	13809.7	17968.3	0.301421	1.07548	0.952381	0.430801	0.977826	0.158104	0.820404	0.490471	0.530138	0.641931	5573.32	6532.1	9767.49	42175.7	17012.8	0	14278.9	54924	9462.56	23853	16190.2	9607.04	32006.2	12960.3	1839.25	18812.9	25914.1	22941.2	14885.3	4205.55	31811.1	7681.43	21624.5	23448	19739.6	16062.5	5626.99	19451.1
CD9_P21926_1751	EVQEFYK	44290.5	147275	42680.2	62586.9	87227.2	120498	131625	99098.4	86936.1	75399.4	0.69313	0.857457	0.267429	0.368124	0.589727	0.382649	0.419515	0.417562	0.218125	0.176897	24687	79669.8	28514.8	291701	92466.7	57656.9	47051.5	29726.7	51262.5	69193	81602.1	36965.7	108617	124521	28543.1	68133.5	138345	155015	140409	72541.2	181926	88427.9	144768	64099	98881.9	65070.9	96855.4	79877.4
CD9_P21926_1751	DEVIKEVQEFYKDTYNK	NA	NA	NA	NA	NA	NA	NA	NA	NA	NA	NA	NA	NA	NA	NA	NA	NA	NA	NA	NA	NA	NA	NA	NA	NA	NA	NA	NA	NA	NA	NA	NA	NA	NA	NA	NA	NA	NA	NA	NA	NA	NA	NA	NA	NA	NA	NA	NA
CD9_P21926_1751	PKKDVLETFTVKSC[+57]P	NA	NA	NA	NA	NA	NA	NA	NA	NA	NA	NA	NA	NA	NA	NA	NA	NA	NA	NA	NA	NA	NA	NA	NA	NA	NA	NA	NA	NA	NA	NA	NA	NA	NA	NA	NA	NA	NA	NA	NA	NA	NA	NA	NA	NA	NA	NA	NA
CFB_P00751_1751	DISEVVTPR	19732.1	33881.3	77797.2	41445.5	71941.8	24827.4	46221.1	69648	54598.3	76126.8	0.244937	0.323632	0.324315	0.704127	0.376688	0.157424	0.476093	0.146576	0.614999	0.685616	15363	24923.7	18909.6	31654.8	24200.4	45788.7	76279.8	103753	53359.4	40915.5	12531.2	70889.8	80882.3	93441.6	41501.6	26646.4	27494.7	20340.9	31077.6	71463.4	36122.3	58563.5	71716.2	78664.2	66408.5	80675.5	16710.9	127229
CFB_P00751_1751	EELLPAQDIK	11043.3	21504.2	21420.9	25081.3	3933.91	14471.7	26047	11342.6	8395.17	7312.58	0.903233	0.696789	0.245593	0.63338	0.385344	0.14433	0.913765	0.699066	0.0958829	0.517865	4697.8	22540.4	5891.68	12161.9	13563.5	38787.1	25101.5	15395.4	23765.9	6978.38	31567.9	36697.6	2183.55	4796.41	4821.76	13226.6	13305.4	16883.1	8492.09	53137	16511.9	9561.81	4455.23	20010.9	9265.21	8243.38	7676.92	7829.8
CFB_P00751_1751	TC[+57]QQQKEELLPAQDIKALFVSE	NA	NA	NA	NA	NA	NA	NA	NA	NA	NA	NA	NA	NA	NA	NA	NA	NA	NA	NA	NA	NA	NA	NA	NA	NA	NA	NA	NA	NA	NA	NA	NA	NA	NA	NA	NA	NA	NA	NA	NA	NA	NA	NA	NA	NA	NA	NA	NA
CFB_P00751_1751	YDKVKDISEVVTPRFLC[+57]TG	NA	NA	NA	NA	NA	NA	NA	NA	NA	NA	NA	NA	NA	NA	NA	NA	NA	NA	NA	NA	NA	NA	NA	NA	NA	NA	NA	NA	NA	NA	NA	NA	NA	NA	NA	NA	NA	NA	NA	NA	NA	NA	NA	NA	NA	NA	NA	NA
CFD_P00746_1751	SC[+57]KGDSGGPLVC[+57]GGVLEGVVTSGSRVC[+57]G	NA	NA	NA	NA	NA	NA	NA	NA	NA	NA	NA	NA	NA	NA	NA	NA	NA	NA	NA	NA	NA	NA	NA	NA	NA	NA	NA	NA	NA	NA	NA	NA	NA	NA	NA	NA	NA	NA	NA	NA	NA	NA	NA	NA	NA	NA	NA	NA
CFD_P00746_1751	GDSGGPLVC[+57]GGVLEGVVTSGSR	6991.24	8529.55	4766.22	9353.14	9506.97	8826.31	8468.39	14723.2	10763	7507.3	0.66819	0.921862	0.114286	0.648874	0.236302	0.412323	0.146557	0.745727	0.468963	0.657096	6207.01	2761.51	12005.2	2365.13	17384.8	5838.74	4423.53	5394.33	4480.81	4108.26	16000.7	7950.48	11257.7	6973.89	10289.3	10241.3	4692.05	11545.6	7769.75	9901.35	7734.08	11321.1	5847.49	27001.1	9422.42	6521.19	16345.4	6737.21
CFD_P00746_1751	RPDSLQHVLLPVLDR	6121.67	10439.1	3710.5	4769.71	12202.8	16625.5	26208.1	28469	31121.9	27162.3	1.2321	0.264493	1.53683	1.25978	0.683683	0.704466	0.607711	0.494924	0.487137	0.397721	3291.6	14669.9	403.496	8454.68	9270.35	13592.4	10295	446.31	390.183	483.325	11637.9	2187.9	3746.99	12433.6	20427.9	3494.08	25992.5	20389.9	13342.7	44021.9	21259.7	19100.8	21633.4	44672.9	26048	19149	48168.7	26388
CFH_P08603_1752	KHRTGDEITYQC[+57]RNGF	NA	NA	NA	NA	NA	NA	NA	NA	NA	NA	NA	NA	NA	NA	NA	NA	NA	NA	NA	NA	NA	NA	NA	NA	NA	NA	NA	NA	NA	NA	NA	NA	NA	NA	NA	NA	NA	NA	NA	NA	NA	NA	NA	NA	NA	NA	NA	NA
CFH_P08603_1752	GDAVC[+57]TESGWRPLPSC[+57]EEK	6558.94	10475.3	11373.1	5198.44	6650.64	22483.4	26476.4	22709	12207.6	30357.2	0.388026	1.07916	0.995296	0.890916	0.71466	0.703851	0.0442875	0.278549	0.582864	0.100723	6504.82	9130.6	4041.39	7408.62	22996.8	1020.57	24329.4	6388.88	3400.88	9236.88	6215.34	143.119	4685.53	12071	3195.38	9044.06	39925.4	18480.8	27695.8	26376.2	25357.1	15509.1	25244.4	27373.7	11317.3	19726.3	5579.31	33724.2
CFH_P08603_1752	TGDEITYQC[+57]R	14512.1	10514.6	6728.47	10404.1	15810	9370.25	11243.3	17813.5	10871.4	18262.3	0.950781	0.995226	0.682698	0.68544	0.13094	0.50495	0.923447	0.520833	0.698924	0.570903	1887.63	12407.2	29241.4	2862.29	6242.23	22439.1	11721	5783.5	2680.93	18509.6	5092.92	7609.96	14135.6	15169.8	18124.7	7408.9	5934.81	14767	6229.99	4318.76	23181.3	9628.07	15920.6	27891.9	18707.7	3535.98	10370.4	30094.2
CFHR2_P36980_1752	TGDIVEFVC[+57]K	17890.1	43400.3	20571.3	32335.8	42824.3	49176.5	32882.5	42600.9	51289.3	25293.1	0.396164	0.308725	0.46441	0.822074	0.260797	0.0683387	0.534697	0.497344	0.232335	0.703633	23477.8	9917.97	20274.4	33473.9	58641	38086.1	9569.66	25370.2	26774.1	1748.32	45409.4	49849.7	54141	42521.5	31810.2	51833.6	45398.7	50297.3	16449.2	51423.5	30774.8	19548.6	61222.4	47031.7	39250.1	63078.7	51539.1	20559.4
CFHR2_P36980_1752	LYSRTGDIVEFVC[+57]KSGYH	NA	NA	NA	NA	NA	NA	NA	NA	NA	NA	NA	NA	NA	NA	NA	NA	NA	NA	NA	NA	NA	NA	NA	NA	NA	NA	NA	NA	NA	NA	NA	NA	NA	NA	NA	NA	NA	NA	NA	NA	NA	NA	NA	NA	NA	NA	NA	NA
CFI_P05156_1759	VSLKHGNTDSEGIVEVKLVD	NA	NA	NA	NA	NA	NA	NA	NA	NA	NA	NA	NA	NA	NA	NA	NA	NA	NA	NA	NA	NA	NA	NA	NA	NA	NA	NA	NA	NA	NA	NA	NA	NA	NA	NA	NA	NA	NA	NA	NA	NA	NA	NA	NA	NA	NA	NA	NA
CFI_P05156_1759	HGNTDSEGIVEVK	15932.6	70475.2	35566.1	48908.2	58486.6	36550.3	17189.3	22213.3	7167.43	26999.9	0.501157	0.35163	0.194753	0.0949865	0.336124	0.477024	0.547051	0.225679	0.756245	0.403429	14165.1	24653.1	8979.79	47837.1	66637	96951.6	37487.4	41329.3	27881.7	44289.9	48854.1	53580.6	66864	72569	36026.9	24929	28123.6	56598.3	18462.9	7213.95	25890.9	27913.2	18488.9	20237.9	3140.81	13330.4	5031.08	29351.6
CFP_P27918_1752	SISC[+57]QEIPGQQSR	8762.5	12691.8	8839.22	14809.8	14706.6	17136.3	18272.6	11919.4	11582.4	12367.1	0.972488	0.670384	0.362793	0.629694	0.198237	0.629776	0.203649	0.138605	0.977961	0.727796	2485.49	18463.3	5338.68	20737.2	3785.92	13552.1	10715.4	5136.43	10665.8	9991.7	8878.82	25559	13654.4	18002	12463.4	5356.82	26547.5	19504.6	16454.8	15809.6	22553.2	13825.2	10893.7	11039.3	24634.8	5783.62	4328.7	20633.4
CHI3L1_P36222_1759	SFTLASSETGVGAPISGPGIPGR	3831.07	10463.8	5625.33	8711.01	2528.43	5797.5	8556.82	9751.07	11820.3	5745.22	0.558907	0.579603	0.802318	0.36683	0.62303	0.579392	0.526009	0.643268	0.138177	0.866329	4364.16	1473.68	5655.37	10650.3	16433.3	4307.88	10819.8	3392.89	2663.31	6444.33	7322.92	12365.8	4007.96	872.269	2705.07	8101.21	7348.01	1943.29	3360.51	11241.2	11068.8	16034.6	3489.54	9729.09	13212.1	10022.2	12226.5	11287
CHI3L1_P36222_1759	VTIDSSYDIAK	14523.7	37515.7	40670.9	51021.2	90461.6	91793.6	42593.3	28407.3	15835.7	14051	0.553731	0.23265	0.734079	0.402414	0.307718	0.579774	0.175332	0.521644	0.329162	0.618341	23742	10886.3	8942.81	28838.5	37414.9	46293.6	70993.6	39713.9	11305.2	27856.8	58232.3	66974.6	101109	111403	58872.9	32303.5	134881	108196	38056.9	51212.6	38510.4	44811.4	15990.3	24420.2	14514.9	11410.6	21581.5	23958.3
CHI3L1_P36222_1759	LSAGKVTIDSSYDIAKISQHL	NA	NA	NA	NA	NA	NA	NA	NA	NA	NA	NA	NA	NA	NA	NA	NA	NA	NA	NA	NA	NA	NA	NA	NA	NA	NA	NA	NA	NA	NA	NA	NA	NA	NA	NA	NA	NA	NA	NA	NA	NA	NA	NA	NA	NA	NA	NA	NA
CLU_P10909_GO	EILSVDC[+57]STNNPSQAK	4679.74	3784.43	7287.3	2121.83	8443.66	5900.3	6370.86	8256.28	17342.3	11585.7	0.396199	0.645393	1.61691	0.866085	0.729408	0.501774	0.766679	0.778535	1.13355	0.0829497	5044.88	2670.22	6324.11	6365.44	3478.49	1509.37	20881.3	980.647	0	3204.26	3161.24	0	15529.1	5429.82	4372.12	2742.48	8613.4	6345.03	3535.06	3566.66	12010.9	8106.4	1904.73	14757.7	39845.4	8671.22	3510.31	12655.6
CMA1_P23946_1759	YGRSDAKPPAVFTRISH	NA	NA	NA	NA	NA	NA	NA	NA	NA	NA	NA	NA	NA	NA	NA	NA	NA	NA	NA	NA	NA	NA	NA	NA	NA	NA	NA	NA	NA	NA	NA	NA	NA	NA	NA	NA	NA	NA	NA	NA	NA	NA	NA	NA	NA	NA	NA	NA
CMA1_P23946_1759	SDAKPPAVFTR	13140.6	53170.7	28465.3	64010.3	84922.9	98723.3	80964	70733.6	43256.8	51935.8	0.697124	0.396829	0.467699	0.225432	0.430726	0.299684	0.0597893	0.518099	0.496725	0.451555	9451.59	23570.7	6399.66	76100.8	34574.3	48837	43427.5	17928.1	24040.3	48216.1	67310.6	76504.3	45842.5	118339	90587.4	69116.6	98765.3	128288	86439.4	79200	77252.6	69457.3	34741.3	108002	60648.7	19237	49884.9	33659.2
CREB1_P16220_1759	SYRKILNDLSSDAPGVPRIEEE	NA	NA	NA	NA	NA	NA	NA	NA	NA	NA	NA	NA	NA	NA	NA	NA	NA	NA	NA	NA	NA	NA	NA	NA	NA	NA	NA	NA	NA	NA	NA	NA	NA	NA	NA	NA	NA	NA	NA	NA	NA	NA	NA	NA	NA	NA	NA	NA
CREB1_P16220_1759	ILNDLSSDAPGVPR	9646.4	12756.2	14829.7	21785.1	14798.4	18030.4	19246.9	23798.8	22078.4	30694.5	0.417296	0.898507	0.943531	0.507411	0.471087	0.079288	0.441695	0.360658	0.362744	0.378248	6262.99	8577.97	14098.2	882.253	13631.1	23755.1	4379.57	9383.33	30726.3	33701.5	19788.2	11865.7	21768.4	14800.9	7825.8	16971.2	19656.5	17463.5	13555.6	15166	29019.2	14997.3	24253.5	32145.7	31030.1	19613	15592.2	25118.2
CREBBP_Q92793_1752	QAASTSGPTPAASQALNPQAQK	17880.7	14432.3	20697.2	18879.6	36265.2	14802.3	22754.8	28150.5	23015.6	20716.7	0.421876	0.535858	0.832881	0.400376	0.388813	0.747105	0.490984	0.245897	0.373329	0.684279	20493	9378.38	23770.9	8009.24	23016.8	12271	40537.1	9383.33	12171.2	17608.5	12036.8	26993.5	29506.6	52472.6	26816.3	3132.62	16146.9	25127.4	12227.2	21561.2	34475.9	36113.3	23567.7	24770.6	16339.6	19997.4	32709.9	10037.4
CREBBP_Q92793_1752	SPLSQGDSSAPSLPK	315.616	3394.12	1752.51	3974.59	3040.65	2538.99	1967.74	3517.54	234.127	1320.3	1.73205	1.08277	1.09304	1.1934	1.58263	0.742744	0.400439	0.539497	1.73205	1.24484	0	0	946.848	2885.28	0	7297.08	0	3797.5	1460.04	2154.08	9358.44	411.26	0	533.172	8588.77	361.456	3636.3	3619.21	1636.26	2867.28	1399.67	1343.45	4841.81	4367.36	0	0	702.38	596.77
CREBBP_Q92793_1752	LPKQAASTSGPTPAASQALNPQAQKQVG	NA	NA	NA	NA	NA	NA	NA	NA	NA	NA	NA	NA	NA	NA	NA	NA	NA	NA	NA	NA	NA	NA	NA	NA	NA	NA	NA	NA	NA	NA	NA	NA	NA	NA	NA	NA	NA	NA	NA	NA	NA	NA	NA	NA	NA	NA	NA	NA
CSF1_P09603_1752	ADSPLEQPEGSPLTQDDR	995.879	6649.16	6335.95	6839.88	5113.25	3759.42	1454.25	3006.09	6175.3	6488.38	0.551417	0.869456	0.900465	0.442451	1.22683	0.917417	0.847569	0.325809	0.430433	0.435679	922.543	1578.01	487.088	123.573	11130.3	8693.65	1843.6	4409.05	12755.2	5946.09	4361.12	10212.4	1745.4	1243.36	12351	3461.57	469.054	7347.65	837.288	2873.49	651.983	1928.36	3248.11	3841.79	8964.18	3670.96	5890.78	5743.35
CSF1_P09603_1752	DPVC[+57]YLK	18288.8	44216.5	26633.7	73503.2	39740	62165.8	70001.4	54067.1	45711	41816	0.53799	0.894947	0.776261	0.916704	0.247106	0.475905	0.326489	0.497199	0.0150723	0.134783	26129	7247.75	21489.8	87851.7	34140.9	10656.9	3786.1	44051.9	32063	40873.8	28648.9	150987	37268.8	50559.6	31391.7	34011.3	59486.9	92999.1	96302.3	58730.4	54971.5	27552.2	53347.3	81301.9	45305.9	45320.5	46506.5	46189.1
CSF1_P09603_1752	EPQRADSPLEQPEGSPLTQDDRQVELPV	NA	NA	NA	NA	NA	NA	NA	NA	NA	NA	NA	NA	NA	NA	NA	NA	NA	NA	NA	NA	NA	NA	NA	NA	NA	NA	NA	NA	NA	NA	NA	NA	NA	NA	NA	NA	NA	NA	NA	NA	NA	NA	NA	NA	NA	NA	NA	NA
CSF1_P09603_1752	EQLKDPVC[+57]YLKKAFL	NA	NA	NA	NA	NA	NA	NA	NA	NA	NA	NA	NA	NA	NA	NA	NA	NA	NA	NA	NA	NA	NA	NA	NA	NA	NA	NA	NA	NA	NA	NA	NA	NA	NA	NA	NA	NA	NA	NA	NA	NA	NA	NA	NA	NA	NA	NA	NA
CSK_P41240_1752	FC[+57]KGDVLTIVAVTKDPN	NA	NA	NA	NA	NA	NA	NA	NA	NA	NA	NA	NA	NA	NA	NA	NA	NA	NA	NA	NA	NA	NA	NA	NA	NA	NA	NA	NA	NA	NA	NA	NA	NA	NA	NA	NA	NA	NA	NA	NA	NA	NA	NA	NA	NA	NA	NA	NA
CSK_P41240_1752	EGIIPANYVQK	5962.3	26971.2	12858.8	23261.2	28811.6	50949.3	73108.6	85315.6	74447.7	94882.9	0.75601	0.738773	0.42497	0.870179	0.109847	0.0698253	0.162404	0.0171366	0.354024	0.406132	2133.94	10930.3	4822.66	20090.6	11397.7	49425.2	12157.8	18640	7778.48	814.492	28843.4	40125.8	27538.6	32414.7	26481.4	52114.7	46955.2	53777.9	64183.1	68558.9	86583.7	85135.5	86859.3	83951.9	50331.5	70429.1	102582	71222
CSK_P41240_1752	GDVLTIVAVTK	15232	16976.2	14559.9	29069.7	27509.5	29524.5	70697.2	77606.9	124925	79867.8	0.913723	0.705062	1.09627	0.590864	0.454851	0.262218	0.311874	0.645082	0.193861	0.48199	8618.61	5853.95	31223.5	26404.4	21013.9	3510.23	1321.56	10073.6	32284.5	48884.4	19908.5	18416.2	40881.7	25562.4	16084.5	20935.8	35966.3	31671.4	46601.5	75625.6	89864.6	41944	134839	56037.9	135125	97275.5	142375	57348.2
CTR9_Q6PD62_1759	FDLALAATEAR	8649.75	12090.4	3020.31	16704.2	6798.9	23849.1	12191.5	21953	17171.9	8556.84	0.469634	0.836594	0.72029	0.419609	0.172938	0.808962	0.551084	0.49555	0.285268	0.378203	11433.3	10527.7	3988.34	1497.24	13127	21646.9	925.919	2866.27	5268.73	21391.6	8646.42	20074.4	8092.54	6508.96	5795.21	6601.84	20261.3	44684.2	12748.1	5211.97	18614.4	33853.6	19485.7	12519.8	13195.4	22644	15676.4	12195.6
CTR9_Q6PD62_1759	GDKMRFDLALAATEARQC[+57]SDL	NA	NA	NA	NA	NA	NA	NA	NA	NA	NA	NA	NA	NA	NA	NA	NA	NA	NA	NA	NA	NA	NA	NA	NA	NA	NA	NA	NA	NA	NA	NA	NA	NA	NA	NA	NA	NA	NA	NA	NA	NA	NA	NA	NA	NA	NA	NA	NA
CTSB_P07858_1752	DAREQWPQC[+57]PTIKEIR	NA	NA	NA	NA	NA	NA	NA	NA	NA	NA	NA	NA	NA	NA	NA	NA	NA	NA	NA	NA	NA	NA	NA	NA	NA	NA	NA	NA	NA	NA	NA	NA	NA	NA	NA	NA	NA	NA	NA	NA	NA	NA	NA	NA	NA	NA	NA	NA
CTSB_P07858_1752	EQWPQC[+57]PTIK	25437.2	22988.4	36492.4	22646.7	32819.1	38706.1	38440	42890.1	44030.6	25532.3	0.606167	0.711333	0.392392	0.238881	0.382117	0.888875	0.639304	0.855809	0.103785	0.191333	30226.7	8191.62	37893.2	4422.76	29289.7	35252.7	24557.5	32549.8	52370.1	22764	17179.1	27997	31187.4	46095.9	21174.1	12848	25515.9	77754.4	14768.9	36722.6	63828.6	13546.5	31075.6	84048.2	45938.1	38816.2	47337.6	27130.6
CTSB_P07858_1752	GQDHC[+57]GIESEVVAGIPR	3627.92	28393.3	21295.8	26194	19326.7	26091.2	20874.1	29136.9	28391.7	42227.8	1.44986	0.591643	0.490339	0.815241	0.789742	0.690086	0.457459	0.179168	0.0548888	0.586079	0	9660.4	1223.35	42695.9	32589.9	9894.17	33344.1	15681.1	14862.2	29754.3	3283.2	45544.6	14952	6728.63	36299.6	11428.9	46187.5	20657.2	19592.5	12030.5	30999.1	24166.1	34575.5	28669.1	27342.4	30182.3	27650.3	13671.9
CTSE_P14091_1752	QFYSVFDR	95128.9	89001.7	37308.6	84710	53878.6	124175	213571	123351	141320	134405	0.383173	0.70181	0.437397	1.0056	0.571271	0.357406	0.26125	0.343893	0.112267	0.614796	81040.5	67825	136521	88328.7	151798	26878.6	46776.8	18465.5	46683.5	8479.07	68991.7	176659	87049.8	48343.8	26242.3	94112.5	103264	175149	184845	177992	277877	82172.2	166911	120971	151809	123067	149083	211535
CTSE_P14091_1752	SQLSEFWK	14790.9	17919.6	9385.73	41835	39166.2	36382.1	24035.4	30240.8	24434	15381.3	0.46476	0.945206	0.884457	0.503974	0.170701	0.073299	0.38606	0.651885	0.755138	0.581647	9950.92	22659.4	11762.5	13575.8	3576.87	36606.3	0	15764.5	12392.7	19389.7	44891.9	61223.5	39138.7	45865.6	32494.3	38006.5	33304.3	37835.4	34385.6	16460.9	21259.7	29578.8	50276.9	10866.6	14354.4	13218.3	45729.4	25281.9
CTSE_P14091_1752	RARSQLSEFWKSHN	NA	NA	NA	NA	NA	NA	NA	NA	NA	NA	NA	NA	NA	NA	NA	NA	NA	NA	NA	NA	NA	NA	NA	NA	NA	NA	NA	NA	NA	NA	NA	NA	NA	NA	NA	NA	NA	NA	NA	NA	NA	NA	NA	NA	NA	NA	NA	NA
CTSH_P09668_1752	HKTPDKVNHAVLAVGYGEKNGIPYW	NA	NA	NA	NA	NA	NA	NA	NA	NA	NA	NA	NA	NA	NA	NA	NA	NA	NA	NA	NA	NA	NA	NA	NA	NA	NA	NA	NA	NA	NA	NA	NA	NA	NA	NA	NA	NA	NA	NA	NA	NA	NA	NA	NA	NA	NA	NA	NA
CTSH_P09668_1752	YTSAGISVTVK	15912.3	5808.78	9621.37	15026.5	17889.3	24957.4	31431.1	9659.47	24504.3	26841.2	0.863893	0.838692	0.478187	0.650391	0.344925	0.451501	0.374504	0.30809	0.24387	0.61218	9641.92	31675.9	6418.96	11411.8	3441.6	2572.91	6302.84	14873.4	7687.86	7321.48	11738.4	26019.6	14363.1	25014.3	14290.7	12564.9	27719.4	34587.9	18230.2	40835.1	35228	8556.51	13029.5	7392.43	28896.1	17699.2	26917.7	45684.3
CTSH_P09668_1752	VNHAVLAVGYGEK	57227.8	114865	45896.8	108112	106639	146942	203816	186982	133047	195457	0.560743	0.219798	0.2385	0.261218	0.180249	0.37814	0.384016	0.523585	0.351295	0.235188	55507.1	90143.7	26032.7	133332	125167	86095.9	34756.3	56638.2	46295.8	88391.8	95479.9	140463	126643	88310.3	104962	89765.5	150320	200741	151572	166071	293804	75498.3	258946	226503	186789	101894	110458	210956
CTSK_P43235_1752	APDSVDYR	3921.48	13247.8	24275.1	9383.15	8319.63	8669.98	5476.23	18641.2	4893.95	8062.37	1.45837	1.09136	1.24123	0.36708	0.642183	0.818446	0.589834	0.27824	0.730885	0.541363	1280.81	10483.6	0	29942	4771.21	5030.34	58085.6	262.536	14477	10460.1	12160.4	5528.98	14410.9	4427.46	6120.48	11325.6	14055	629.286	4940	2547.83	8940.85	18406.2	13576	23941.5	8932.4	2124.72	3624.73	10519.7
CTSS_P25774_1752	LVSLSAQNLVDC[+57]STEK	29979.2	36531.1	51589.8	48125.9	68755.7	74966	60362.8	45563.8	52927.5	51713.3	0.46145	0.327855	0.222389	0.233017	0.538367	0.565608	0.560552	0.141357	0.115088	0.237666	20092.2	45788.3	24057	23835.2	38129.7	47628.4	53107.1	62228.6	39433.6	60421.6	45495.1	38461.1	99119.2	79626	27521.8	35721.1	69236	119941	45683.3	99060	36345.1	50831.8	47476.1	38383.4	57270.4	55547.6	45964.6	59513.2
CTSS_P25774_1752	YTELPYGR	4010.36	1979.02	2015.57	14514.2	14260.2	16989.1	5967.32	10934.8	9090.81	11021.1	0.957076	0.540137	0.854765	0.641714	0.825342	0.807488	0.899267	0.468606	0.775006	0.308898	8352.15	2609.91	1069.02	761.554	2763.73	2411.77	27.4753	2948.12	3071.12	20308.6	19463.5	3770.43	20348.7	21738.5	693.607	9365.35	32826.2	8775.77	5462.24	871.505	11568.2	11341.7	5619.4	15843.4	17225.9	5077.39	4969.1	7553.85
CTSS_P25774_1752	AATC[+57]SKYTELPYGREDVLKE	NA	NA	NA	NA	NA	NA	NA	NA	NA	NA	NA	NA	NA	NA	NA	NA	NA	NA	NA	NA	NA	NA	NA	NA	NA	NA	NA	NA	NA	NA	NA	NA	NA	NA	NA	NA	NA	NA	NA	NA	NA	NA	NA	NA	NA	NA	NA	NA
CTSS_P25774_1752	LKTGKLVSLSAQNLVDC[+57]STEKYGNKG	NA	NA	NA	NA	NA	NA	NA	NA	NA	NA	NA	NA	NA	NA	NA	NA	NA	NA	NA	NA	NA	NA	NA	NA	NA	NA	NA	NA	NA	NA	NA	NA	NA	NA	NA	NA	NA	NA	NA	NA	NA	NA	NA	NA	NA	NA	NA	NA
CXCR4_P61073_1752	TSAQHALTSVSR	18950	16480.3	32308.6	34284.9	42579	34152.6	41302.8	48757.9	35836.9	35693.8	1.0392	0.388494	0.306873	0.884205	0.158213	0.503441	0.269586	0.512394	0.248143	0.501494	40600.8	14145	2104.29	22835.1	16574.7	10031.1	42542.8	22747.9	31635	67677.4	8494.79	26682.6	43005.4	49092.3	35639.4	17644.4	32854.9	51958.5	29420	51496.3	42992	22009.3	52775.6	71488.9	25777	42649.9	39083.8	15087.5
DAK(TKFC)_Q3LXA3_GO	VAGALAEAGVGLEEIAK	34550.8	28202.7	17685.1	20468.8	25901.7	31151.7	30895.4	34896	27948.2	35300.3	0.179009	0.413256	0.276628	0.455368	0.89027	0.480697	0.251487	0.170944	0.27139	0.323488	41689.1	31172.2	30791.1	16662.2	27977	39968.8	15276.3	23314.7	14464.5	12462	30700.9	18243.5	7034.28	19064.1	51606.7	22123.4	22894.7	48437.1	29056.7	24209.9	39419.6	35864.2	28505.8	40317.9	34831.5	19816.7	29196.5	24739
DAP3_P51398_1752	GSPLGEVVEQGITR	21692	43006.8	70242.3	95435.4	85816	109365	88579.3	69031.1	89855.1	80980.6	0.194114	0.189129	0.53292	0.159689	0.579471	0.487125	0.224689	0.325472	0.48908	0.451785	26209.6	17876.5	20989.8	42121.1	51547.2	35352	60404.6	38710.1	111612	105293	77882.1	103131	125434	102002	30011.7	79034.6	78181.2	170879	88666	68633.4	108439	44802.3	73112.9	89178	82808.3	49858	136899	62324.3
DARS_P14868_1752	DSFRFGAPPHAGGGIGLERVTML	NA	NA	NA	NA	NA	NA	NA	NA	NA	NA	NA	NA	NA	NA	NA	NA	NA	NA	NA	NA	NA	NA	NA	NA	NA	NA	NA	NA	NA	NA	NA	NA	NA	NA	NA	NA	NA	NA	NA	NA	NA	NA	NA	NA	NA	NA	NA	NA
DARS_P14868_1752	FGAPPHAGGGIGLER	21974.5	80003.6	24710.2	85110.1	76589.2	116482	214395	283361	252499	243982	0.735347	0.116646	0.443252	0.130844	0.343422	0.40119	0.292591	0.316395	0.219419	0.324449	34031.1	28278.6	3613.78	70146.3	88702.3	81162.3	21211	36985.1	15934.6	79283.2	78096.4	97950.7	89582.9	93866	46318.6	74574.7	107997	166875	149095	219897	274193	180107	328523	341453	309273	249648	198577	284758
DARS_P14868_1752	LPLQLDDAVRPEAEGEEEGR	2763.22	2831.57	5038.49	9864.2	3440.68	8052.14	11170.6	9056.57	17625	21450.8	1.31522	1.48702	0.662963	0.293234	0.504502	1.54622	1.26905	1.023	0.648253	0.561523	1180.05	189.1	6920.51	0	7670.21	824.514	8706.94	4236.09	2172.44	11295.5	6535.09	11762	2229.04	2663.73	5429.27	1310.04	426.824	22419.5	3132.03	2840.92	27538.8	3959.53	19750.8	3459.34	28653.6	5840.27	18381.1	22713.1
DDX3X_O00571_1759	SDYDGIGSR	14651.8	16900.3	12043.5	15645.4	12147.2	24042.4	29084.3	59035.6	36594.3	79330	1.294	0.356376	1.10501	0.70152	0.869884	0.11788	0.592335	0.147714	0.227104	0.519397	36212	7161.35	581.934	13653.4	23849.9	13197.6	27409.4	4517.16	4203.9	14514.7	27142.5	5278.94	24052.6	3881.49	8507.45	21356.5	27004.5	23766.2	9408.85	41461.6	36382.5	49077.1	62724.3	65305.5	46178.9	31389.9	32214.1	101509
DEGS1_O15121_1752	EDFEWVYTDQPHADR	21691.9	2313.42	10365.6	8098.28	12408.5	19144.6	16013.7	47305.4	25564.4	34808.5	1.41505	1.05638	0.97735	0.80761	1.50671	1.53727	0.665991	1.45292	1.26448	0.481651	2469.82	57091.9	5513.9	0	4869.58	2070.69	10602.7	20375.8	118.313	2177.95	15118.9	6998	3313.63	33911.9	0	0	4400.96	53032.9	12640.2	7443.46	27957.5	6269.44	8993.41	126653	62707.4	3790.27	10195.6	20267.7
DPP4_P27487_1752	DLNKRQLITEERIPNNT	NA	NA	NA	NA	NA	NA	NA	NA	NA	NA	NA	NA	NA	NA	NA	NA	NA	NA	NA	NA	NA	NA	NA	NA	NA	NA	NA	NA	NA	NA	NA	NA	NA	NA	NA	NA	NA	NA	NA	NA	NA	NA	NA	NA	NA	NA	NA	NA
DPP4_P27487_1752	YTKVTC[+57]LSC[+57]ELNPERC[+57]QY	NA	NA	NA	NA	NA	NA	NA	NA	NA	NA	NA	NA	NA	NA	NA	NA	NA	NA	NA	NA	NA	NA	NA	NA	NA	NA	NA	NA	NA	NA	NA	NA	NA	NA	NA	NA	NA	NA	NA	NA	NA	NA	NA	NA	NA	NA	NA	NA
DPP4_P27487_1752	QLITEER	29669.7	50051.7	14300	24088.6	61023	23712.5	23026.3	44579.8	32588.8	36117.1	0.484891	0.879722	0.624069	0.939568	1.65786	0.519861	0.550675	0.995926	0.253293	0.511248	45824.9	24943.3	18240.9	100879	23517.9	25758.7	24574	9852.8	8473.26	19992.3	48489.9	3783.59	3943.32	1294.54	177831	11486.3	23513	36138.3	31496.2	8448.33	29134.4	1124.11	42751.3	89863.9	23139.6	36231.1	38395.7	15542.9
DPP4_P27487_1752	VTC[+57]LSC[+57]ELNPER	10326.1	36645.7	24636.2	31203.5	24583.4	28903.6	21055.5	22888.6	18800.5	7191.37	0.903736	0.278907	0.76898	0.0561782	0.56627	0.417491	0.314623	0.707782	0.503633	0.567675	12821.6	18156.9	0	34499.8	47769	27668.2	41185.5	28750.7	3972.31	29545.5	33038	31027.1	39799.5	21463.4	12487.3	21861.4	22012.4	42837.1	28097.4	14947.4	20121.8	28020.6	4744.05	35901.1	11740.4	15100.8	29560.4	4415.2
DUSP3_P51452_1759	TPRIYVGNASVAQDIPKLQK	NA	NA	NA	NA	NA	NA	NA	NA	NA	NA	NA	NA	NA	NA	NA	NA	NA	NA	NA	NA	NA	NA	NA	NA	NA	NA	NA	NA	NA	NA	NA	NA	NA	NA	NA	NA	NA	NA	NA	NA	NA	NA	NA	NA	NA	NA	NA	NA
DUSP3_P51452_1759	AADFIDQALAQK	4047.09	13562.9	13508.7	7708.37	15060.3	15253.4	14935.7	16747.2	16338.2	26201.1	0.33955	0.572952	0.627787	0.686258	0.666385	0.704086	0.291534	0.40465	0.632059	0.917085	4346.25	2547.96	5247.05	11684.8	6903.19	22100.7	5525.29	12589.4	22411.6	2264.47	12829.5	8031.09	26104.4	6498.3	12578.2	7275.02	27464.5	11020.7	10686.1	14733.4	19387.5	19914.2	8966.75	21360.6	9352.18	11462.4	28200.1	6649.72
DUSP3_P51452_1759	IYVGNASVAQDIPK	31114.1	11575.1	13731.6	28047.7	12933.1	16930.6	20902.2	28574.1	19341.4	27462.1	0.306027	0.11091	0.721043	0.365449	0.103512	0.452128	0.378663	0.685641	0.0904558	0.433331	41966.7	27214.1	24161.5	10566.9	11137.9	13020.3	6061.06	10225	24908.8	39146.3	18937.7	26059.1	14209.8	11540	13049.4	8302.02	22905.2	19584.5	27660.3	22851.4	12194.8	10912.1	25162.9	49647.2	17757.8	21219.5	19046.9	36133.7
EFNA1_P20827_1752	QEKRLAADDPEVRVLHS	NA	NA	NA	NA	NA	NA	NA	NA	NA	NA	NA	NA	NA	NA	NA	NA	NA	NA	NA	NA	NA	NA	NA	NA	NA	NA	NA	NA	NA	NA	NA	NA	NA	NA	NA	NA	NA	NA	NA	NA	NA	NA	NA	NA	NA	NA	NA	NA
EFNA1_P20827_1752	FTPFTLGK	28958.5	36760.6	33363.7	96329.5	19610.3	43951.9	24772.1	14566.8	33021	15699	0.739309	0.364196	0.461279	0.50959	0.677772	1.05855	0.234587	0.54832	0.220627	0.312889	25121.4	52027	9727.3	23473.1	36561.8	50247	43644.6	40776.4	15670.2	72525.6	63681.3	152782	14339.1	34728.7	9763.11	4140.49	32618.1	95097.2	18292.6	29522.6	26501	20042.1	5401.67	18256.5	31871.3	26378.8	40812.7	20579.6
EFNA1_P20827_1752	LAADDPEVR	5705.32	8506.64	2829.69	2527.91	21073.3	19129	11478.7	24618.7	17669.8	21742.5	0.79942	0.492153	0.855871	0.873996	0.668045	0.858437	0.676937	0.623725	0.122732	0.116549	6881.01	671.631	9563.33	4813.59	13054.7	7651.6	1140.23	5604.36	1744.49	0	3494.17	4089.57	37223.3	11394.9	14601.6	15056.9	37203.1	5127.22	20442.6	6657.24	7336.31	14117.7	42241.8	17496.6	19789.8	17764.2	15455.5	20519
EGR1_P18146_1759	VLVETSYPSQTTR	2582.44	12529.9	2418.41	8693.34	12205	14182.1	6865.04	26183.5	15989.1	23023.3	0.938826	0.493297	0.272189	0.598182	0.873789	0.708011	0.838941	0.169439	0.152916	0.494229	4809.76	2937.57	0	16340.4	5398.35	15851.1	3104.71	2358.19	1792.32	8064.37	14179.4	3836.24	10180.3	23736.8	2697.89	2767.34	21650.4	18128.7	8939.12	11300.1	355.899	26103.6	30659.4	21787.4	14138.6	18760.9	15067.8	34386
ELANE_P08246_1752	QVFAVQR	30323.5	78642.8	41355	36823.3	48482.7	52117	54587.2	49038.6	36158.2	69943.7	0.295183	0.348628	0.38014	0.328694	0.236558	0.316076	0.519872	0.300082	0.530491	0.643301	20114.6	36825.6	34030.3	98194.4	47303.2	90430.7	52717	23413.5	47934.6	24294.5	37723.9	48451.4	60026	37089.6	48332.4	38652.9	47213.1	70485	22240.6	75299.9	66221.2	65861.1	42700.9	38553.6	27421	22900.7	58152.9	56807.5
ELANE_P08246_1752	VVLGAHNLSR	34363.1	41408.6	36203.1	37489.7	65764.4	68112.9	88359.3	65924.2	53971.2	61329	0.755347	0.22055	0.623681	0.264835	0.595479	0.433949	0.117519	0.285935	0.356892	0.21411	17544	64256.5	21288.8	32634.7	40729	50862	18125.5	61512.1	28971.7	34337	48611.8	29520.3	110659	38633.6	48000	95349.9	36682.7	72306	78512.1	99207.4	87358.3	48256.9	63747.8	85768	63473.4	31804.5	66635.5	57684.7
EPCAM_P16422_GO	LAVNC[+57]FVNNNR	3146.3	9110.83	10334.9	13909.7	22660.9	19756.6	10994.4	39987.3	19990.5	13218.4	0.869602	0.518959	0.474282	0.335398	0.707164	0.253445	0.490325	0.638071	0.29657	1.01735	0	4471.56	4967.34	5109.59	7894.63	14328.3	4810.93	12028.8	14164.9	19294.2	11075.9	11359	39268	7289.53	21425.3	23347.4	21885.7	14036.7	6979.29	17121.5	8882.53	10526	54560.3	54875.7	16266	16878.4	26827.1	4204.31
EPCAM_P16422_GO	ENYKLAVNC[+57]FVNNNRQC[+57]QC[+57]T	NA	NA	NA	NA	NA	NA	NA	NA	NA	NA	NA	NA	NA	NA	NA	NA	NA	NA	NA	NA	NA	NA	NA	NA	NA	NA	NA	NA	NA	NA	NA	NA	NA	NA	NA	NA	NA	NA	NA	NA	NA	NA	NA	NA	NA	NA	NA	NA
F2_P00734_1752	TATSEYQTFFNPR	17086.8	35548.3	23261.7	68808.7	34107.2	44173	42935.6	21246.9	29690.3	26598.8	0.772271	0.117332	0.350855	0.105216	0.606349	0.537394	0.281912	0.442943	0.487793	0.58898	4850.07	31067.8	15342.5	39551.9	31228	35865	24969.6	30434	14381.4	72462.9	73493	60470.1	54533.6	34607.1	13180.9	21758.1	41717.1	69043.8	46370.2	29485.4	52951.2	10839	23744	29157.7	45573.5	26281.2	17216.3	18248.6
F2_P00734_1752	VTGWGNLK	63654.5	66950.9	16142.1	119064	50901.7	87223.3	94996.4	147997	24908.6	222454	0.453082	0.662387	0.864702	0.276673	0.88419	0.768445	1.35179	1.0068	1.34289	0.684734	30526.8	77268.6	83168.3	116615	31312.6	52924.7	31236.7	3701.75	13487.7	99236.7	100865	157090	101944	33841.5	16919.2	96589.1	16006.7	149074	11842.7	30249.9	242897	16461.8	309815	117714	7726.59	3542	63457.3	49352.4
F2_P00734_1752	IEGRTATSEYQTFFNPRTFGS	NA	NA	NA	NA	NA	NA	NA	NA	NA	NA	NA	NA	NA	NA	NA	NA	NA	NA	NA	NA	NA	NA	NA	NA	NA	NA	NA	NA	NA	NA	NA	NA	NA	NA	NA	NA	NA	NA	NA	NA	NA	NA	NA	NA	NA	NA	NA	NA
FAS_P25445_1752	LAEKIQTIILKDITS	NA	NA	NA	NA	NA	NA	NA	NA	NA	NA	NA	NA	NA	NA	NA	NA	NA	NA	NA	NA	NA	NA	NA	NA	NA	NA	NA	NA	NA	NA	NA	NA	NA	NA	NA	NA	NA	NA	NA	NA	NA	NA	NA	NA	NA	NA	NA	NA
FAS_P25445_1752	IQTIILK	20590.6	41352.4	11006.5	44013.6	25874.7	44893.6	21928.6	37265.7	42100.3	4618.15	0.660678	0.298821	0.256337	0.589378	0.777948	0.30773	0.459695	0.467383	0.551753	0.818333	8255.86	18334.6	35181.3	54130.7	40461.5	29465	10687.9	8357.9	13973.6	14741.4	53147.7	64151.7	47492.2	22461.5	7670.34	33732.1	40604.1	60344.6	17239.6	15046.6	33499.4	45122.1	17304	49370.9	19726.2	66098.9	40475.9	280.437
FCER1G_P30273_1752	SYEKSDGVYTGLSTRNQET	NA	NA	NA	NA	NA	NA	NA	NA	NA	NA	NA	NA	NA	NA	NA	NA	NA	NA	NA	NA	NA	NA	NA	NA	NA	NA	NA	NA	NA	NA	NA	NA	NA	NA	NA	NA	NA	NA	NA	NA	NA	NA	NA	NA	NA	NA	NA	NA
FCER1G_P30273_1752	AAITSYEK	7207.5	20127.7	20702.8	11985.2	17932.1	11504.4	12690.2	18765	13806.5	16412.6	1.09308	0.712369	1.12488	0.324373	0.940134	0.70186	0.567169	0.299237	0.826765	0.381916	15618.3	0	6004.21	31936.4	4173.27	24273.5	45982.7	16002.3	123.348	8314.98	11581.9	16058.9	17760.5	34875.8	1160	4536.37	20353.3	9623.52	9662.87	7500.84	20906.8	13633.3	24763	17898.8	5896.96	8630.24	26892.3	17647.3
FCER1G_P30273_1752	SDGVYTGLSTR	6143.24	6372.83	7517.03	15497.2	18085.2	19725.4	17185.8	12942	12950.6	11527.8	1.10034	0.417342	0.613074	0.211721	0.417447	0.429786	0.754161	0.408533	0.270075	0.413899	3781.98	13766.8	880.939	6236.12	9098.19	3784.17	12611.2	6302.4	3637.51	13747.9	19282.2	13461.4	9454.86	21335.4	23465.4	16064.7	13693.1	29418.3	11124.6	8366.14	32066.8	6966.3	14846.8	17012.9	15765.9	9035.18	14050.8	10077.8
FCGR1A_P12314_1752	VSSRVFTEGEPLALRC[+57]HAW	NA	NA	NA	NA	NA	NA	NA	NA	NA	NA	NA	NA	NA	NA	NA	NA	NA	NA	NA	NA	NA	NA	NA	NA	NA	NA	NA	NA	NA	NA	NA	NA	NA	NA	NA	NA	NA	NA	NA	NA	NA	NA	NA	NA	NA	NA	NA	NA
FCGR1A_P12314_1752	VFTEGEPLALR	14687.9	13842.4	10365.1	8571.82	8911.59	3487.21	5670.51	11889.4	14545.9	4761.21	0.822339	0.444864	0.940969	1.45988	0.737869	0.438148	0.493219	0.676657	1.08882	0.493576	6977.29	8478.53	28608	18992.9	7021.55	15512.7	6363.29	3249.26	21482.7	2783.59	0	22931.9	5528.3	16489.9	4716.53	3572.49	1918.45	4970.71	3825.98	4297.05	8888.51	3006.77	18685.9	13975.5	5368.47	5435.33	32833.9	2048.31
FCN1_O00602_1752	VDLVDFEGNHQFAK	4612.96	6698.86	15752.5	2579.66	1871.84	1661.32	11852.4	15744	11702	3545.73	1.06285	1.72823	0.415039	0.901731	1.09525	1.63529	0.710555	0.639793	0.574778	0.630816	9962.12	3544	332.763	0	20067	29.5428	9819.69	22761.8	14675.9	1163.56	5264.33	1311.1	4230.62	865.871	519.009	4796.47	0	187.482	10315.7	4304.8	20936.7	19895.9	23077.5	4258.79	13461.3	4271.13	17373.6	4430.9
FCN3_O75636_1759	LLGEVDHYQLALGK	36283.8	46851.8	35300.7	45763.4	48432.2	39265	46566.5	34714.3	27292.7	40720.1	0.603337	0.121937	0.286064	0.262568	0.140874	0.413896	0.62142	0.444983	0.567769	0.393943	34823.8	15159	58868.6	42503.3	44730.1	53322.2	37605.5	44047.3	24249.2	47151	33113.9	57025.3	56310.2	44564.6	44421.9	58010.9	29144.7	30639.4	15391.9	72569.1	51738.5	17193	46368.2	40581.9	11558.1	27781.6	42538.5	59210.3
FCN3_O75636_1759	ATFRLLGEVDHYQLALGKFSEG	NA	NA	NA	NA	NA	NA	NA	NA	NA	NA	NA	NA	NA	NA	NA	NA	NA	NA	NA	NA	NA	NA	NA	NA	NA	NA	NA	NA	NA	NA	NA	NA	NA	NA	NA	NA	NA	NA	NA	NA	NA	NA	NA	NA	NA	NA	NA	NA
GBP1_P32455_1759	GFSLGSTVQSHTK	34601.2	55298.6	55953	59526.2	48408.7	51886.7	35245.3	47202.5	53414.6	58649.6	0.666124	0.39822	0.459968	0.538617	0.343519	0.672397	0.633498	0.379471	0.498594	0.657919	15338.4	60137.1	28328.3	62527.9	30571.7	72796.3	30560.8	82020.7	55277.6	40101	41944.9	96532.7	51816.2	30339.6	63070.4	20067.5	46398.6	89194	61027	22252.8	22456	43511.4	31423.6	66672.5	80869.9	27690	51683.7	73501.4
GBP1_P32455_1759	LQEQEQLLK	14953.6	24032.4	11809.6	14388.1	26922	18992	34357	22706	20468.4	29884.7	0.628466	0.428155	0.601145	0.622916	0.109189	0.727279	0.360145	0.625879	0.27767	0.336756	24695.9	14221.6	5943.12	30939.2	28951.6	12206.6	7121.61	19977.4	8329.77	23903.7	13154.2	6106.39	28649.5	23527.8	28588.6	4817.5	19747	32411.5	21366.5	35700.7	46003.7	6525.33	28430.3	33162.3	26394.2	19948	15063	23065.4
GBP1_P32455_1759	LALKLQEQEQLLKEGF	NA	NA	NA	NA	NA	NA	NA	NA	NA	NA	NA	NA	NA	NA	NA	NA	NA	NA	NA	NA	NA	NA	NA	NA	NA	NA	NA	NA	NA	NA	NA	NA	NA	NA	NA	NA	NA	NA	NA	NA	NA	NA	NA	NA	NA	NA	NA	NA
GCA_P28676_1752	ALTDFFR	7926.99	5420.19	7677.89	16659.6	19136.4	13996.2	19796.2	26927.5	19811.3	21373.9	1.23985	0.288468	0.575732	0.523044	0.458347	0.275939	0.519418	0.756192	0.0152048	0.740724	19270.4	1954.58	2556.01	6480.39	3624.52	6155.66	3876.77	6628.25	12528.6	9553.13	14044.3	26381.5	12462	29070.7	15876.4	11193.7	18401.7	12393.4	13297.3	14440.3	31651.1	8373.72	23696.6	48712.1	19463.6	19974.5	19995.6	6618.31
GCA_P28676_1752	LSPQTLTTIVK	9206.35	29964.1	16919.2	28829.3	15513	26047.9	21676.9	31949.8	26029.5	22496.4	0.4611	0.596274	0.431642	0.551578	0.273091	0.615337	0.743544	0.548597	0.475003	0.196175	13885.2	5601.27	8132.61	13636.1	27207	49049.2	9756.5	16646.3	24355	13685.3	27409.5	45393.3	18193.8	17716.2	10628.9	12081.1	22514.6	43547.9	3939.51	35426.2	25665.1	12760.5	47116.2	35972.7	40144.8	17117.1	20826.7	20480.9
GPLD1_P80108_1759	MAAPLRIADVTSGLIGGEDGRVYVYNG	NA	NA	NA	NA	NA	NA	NA	NA	NA	NA	NA	NA	NA	NA	NA	NA	NA	NA	NA	NA	NA	NA	NA	NA	NA	NA	NA	NA	NA	NA	NA	NA	NA	NA	NA	NA	NA	NA	NA	NA	NA	NA	NA	NA	NA	NA	NA	NA
GPLD1_P80108_1759	IADVTSGLIGGEDGR	3399.08	26628.1	27859.8	23007.3	17055.2	14253.3	23550.9	28061.4	18320.7	24359.8	1.73205	0.547559	0.507878	0.333352	0.756281	0.468463	0.274916	0.503109	1.04849	0.362668	10197.2	0	0	35362	9796.04	34726.3	21194.5	18274	44110.8	14801.1	24226.8	29994	31405.3	13333.6	6426.63	11985.4	9005.53	21769.1	29833	16899.8	23920	30118	13028	41038.3	6592.68	40489	7880.32	14259.7
GZMA_P12544_1752	YVTILHLPK	4030.57	3558.84	3242.82	8811.05	4927.43	3119.95	3554.33	3185.2	2526.35	4171.23	0.630206	1.02303	0.463305	0.688652	0.0915347	0.293776	0.807526	0.918128	0.648667	1.01644	3911.85	1551.92	6627.94	7276.43	3400.1	0	3651.47	4498.62	1578.35	15720	6365.32	4347.84	4810.03	5425.56	4546.71	2080.76	3465.87	3813.21	1332.57	2535.43	6794.98	2814.85	463.593	6277.15	2018.61	1201.56	4358.89	8902.19
HCLS1_P14317_1752	EHPVPLLPIR	4860.71	42357.2	20836.3	28389.1	64860	75356.6	169450	223588	319437	454106	0.823981	0.756299	0.958915	0.910824	0.394193	1.19832	0.210074	0.383093	0.431244	0.4496	9229.91	3989.03	1363.2	50621.8	7000.03	69449.9	43790.2	7347.91	11370.7	0	34574.2	50593.2	92513.5	59986.1	42080.4	16229.2	30541.3	179299	147549	150277	210523	124701	271349	274714	239452	240356	478502	269397
HCLS1_P14317_1752	GFGGQYGIQK	77853.3	142253	98506.6	153137	137869	133242	151790	156513	80164.1	119745	0.645267	0.313116	0.220034	0.171056	0.288344	0.500377	0.291973	0.490365	0.0350946	0.280344	52159.5	135740	45660.9	193164	123117	110477	92888.7	122437	80193.9	131250	146000	182160	160261	161376	91969.9	57523.2	159058	183145	142330	112965	200075	77719.1	160782	231038	83187.9	77624	79680.4	137818
HCLS1_P14317_1752	TSREHPVPLLPIRQTL	NA	NA	NA	NA	NA	NA	NA	NA	NA	NA	NA	NA	NA	NA	NA	NA	NA	NA	NA	NA	NA	NA	NA	NA	NA	NA	NA	NA	NA	NA	NA	NA	NA	NA	NA	NA	NA	NA	NA	NA	NA	NA	NA	NA	NA	NA	NA	NA
HLA-DMB_P28068_1752	TRPPSVQVAK	10021.7	10353.3	10564.3	11940.8	15877.7	16795	18838.8	19495.8	9749.36	15588.6	1.19527	0.189862	0.672195	0.464818	0.128255	0.278432	0.413452	0.733529	0.922796	0.679473	5555.41	23591.9	917.912	12457.9	10037.4	8564.74	16823.2	12022.6	2847.08	18345.5	8537.64	8939.15	13532.3	17195.9	16904.9	11493.9	20335.2	18555.8	11030.9	18876.9	26608.7	13112.4	9498.48	35876.5	20080.8	3642.03	5525.28	27514.2
HLA-DMB_P28068_1752	TTPFNTR	27391.5	29025.4	21296.7	14455.6	19051.3	23821.2	32954.2	53829.3	44095.5	67899.9	0.790415	0.297786	0.282448	0.529045	0.422707	1.22329	0.441623	0.616569	0.226604	0.408269	25571.5	49894.7	6708.31	28482.1	20666.5	37927.6	25129	24397.3	14363.8	15603.6	21464.4	6298.86	10268.9	20795.8	26089.2	1667.67	12964.6	56831.4	48076	31741.7	19045.1	22119	88322.6	51046.2	38535.9	38119.6	55631.1	96898.8
HLA-DMB_P28068_1752	SVQVAKTTPFNTREPVMLA	NA	NA	NA	NA	NA	NA	NA	NA	NA	NA	NA	NA	NA	NA	NA	NA	NA	NA	NA	NA	NA	NA	NA	NA	NA	NA	NA	NA	NA	NA	NA	NA	NA	NA	NA	NA	NA	NA	NA	NA	NA	NA	NA	NA	NA	NA	NA	NA
HLA-DRA_P01903_1752	NGKPVTTGVSETVFLPR	56172.4	53755.5	38300.8	68907.8	38715.2	101179	166831	263464	235739	217878	0.642273	0.438897	0.58689	0.090437	0.336895	0.244096	0.400869	0.195744	0.0960545	0.205991	34837.2	35852.4	97827.6	37839.2	80861.5	42565.9	61116.2	16175.3	37611.1	62942.6	68405	75375.8	45131.5	47307.3	23707	95896.8	79550.6	128091	90160.3	197179	213154	238757	228894	322740	211454	239491	256273	187155
HLA-G_P17693_1752	AYDGKDYLALNEDLRSWTAA	NA	NA	NA	NA	NA	NA	NA	NA	NA	NA	NA	NA	NA	NA	NA	NA	NA	NA	NA	NA	NA	NA	NA	NA	NA	NA	NA	NA	NA	NA	NA	NA	NA	NA	NA	NA	NA	NA	NA	NA	NA	NA	NA	NA	NA	NA	NA	NA
HLA-G_P17693_1752	DYLALNEDLR	22694.4	20588.1	38980.4	13470.1	40270.2	42015.5	53049.6	39424	33246.2	27405.7	0.338317	0.999951	0.426527	0.741772	0.73124	0.155693	0.460287	0.785719	0.315168	0.451052	19487.6	31455.8	17139.7	8690.33	8713.91	44359.9	23433.7	36999	56508.5	14496.8	3004.66	22908.8	66389.9	46063.9	8356.77	38763.8	37737	49545.7	35168.9	43110	80869.9	16971.4	26537.4	74763.2	45088.5	29472.5	25177.6	16945.1
ICAM1_P05362_1752	EPAVGEPAEVTTTVLVR	38791.8	40131.3	21411.2	41146.9	28923.3	53614.3	66057	86599.1	98251.9	107788	0.0781989	0.504092	0.671342	0.321954	0.693666	0.266298	0.558235	0.720727	0.2505	0.437091	38791.6	41825.3	35758.4	62220.4	35667.2	22506.3	5038.98	31959.8	27234.8	29575.3	55596.9	38268.6	50135.4	26383.5	10251	45664	45082	70096.9	24827.7	95885.7	77457.4	41370.5	157807	60619.9	105672	70783.4	118300	154570
ICAM1_P05362_1752	LLGIETPLPK	9324.86	16077	13022.6	11406.1	14130.5	22908.5	30230.3	21533.1	52782.3	37224.5	0.556921	0.334299	0.119987	0.595705	0.461297	0.417832	0.203836	0.223087	0.327219	0.259955	14805.5	8692.08	4477.03	17297.3	10197.2	20736.4	12809	11577.8	14680.9	4337.99	17889.5	11990.7	19369.4	16191.4	6830.83	14448.7	33298.3	20978.4	28578.5	37049.8	25062.5	17656.8	20035.2	26907.4	42676.8	42945.1	72725	28557.4
ICAM1_P05362_1752	DQPKLLGIETPLPKKELLL	NA	NA	NA	NA	NA	NA	NA	NA	NA	NA	NA	NA	NA	NA	NA	NA	NA	NA	NA	NA	NA	NA	NA	NA	NA	NA	NA	NA	NA	NA	NA	NA	NA	NA	NA	NA	NA	NA	NA	NA	NA	NA	NA	NA	NA	NA	NA	NA
IDH2_P48735_GO	YFDLGLPNR	16232.3	15950.6	10725.5	10241.9	9798.21	8816.36	36800.7	32924.6	45918.3	39743.1	0.612757	0.0688443	0.593945	0.374598	0.484354	0.306202	0.245018	0.379136	0.388132	0.53178	7187.77	14624.3	26884.7	15728.2	14980.7	17142.9	3720.16	12285.1	16171.2	6083.33	13643.7	10998.7	14566.6	9752.78	5075.29	5873.19	11177.4	9398.54	27880.3	36611	45911	39641	18521.5	40611.5	28971.4	44280.5	64503	16619.8
IDH2_P48735_GO	IQLKYFDLGLPNRDQT	NA	NA	NA	NA	NA	NA	NA	NA	NA	NA	NA	NA	NA	NA	NA	NA	NA	NA	NA	NA	NA	NA	NA	NA	NA	NA	NA	NA	NA	NA	NA	NA	NA	NA	NA	NA	NA	NA	NA	NA	NA	NA	NA	NA	NA	NA	NA	NA
IDO1_P14902_1752	AFFSVLR	10096.1	11694.7	8468.3	5518.65	12596.4	12131.8	6834.63	22226.6	9667.98	13055.7	0.806328	0.453959	1.10463	0.325271	0.855975	0.528024	0.423713	0.283994	0.352682	0.0580089	5765.89	5035.6	19486.7	15917.9	5734.98	13431.3	1920.53	4302.49	19181.9	4236.55	7570.15	4749.23	148.443	19025.7	18615	16768.5	14804.6	4822.35	6445.7	4152.83	9905.36	29448.5	17763.2	19468	13605.1	7715.51	7683.28	12328
IFI27_P40305_1752	VASGSAVVLPLAR	4572.16	18605.7	46232.5	36246.8	33116.9	34900.2	36747.6	38423.4	48752.7	37223.2	1.30005	0.461041	0.553535	0.773568	0.15656	0.441088	0.107159	0.229987	0.765019	0.62847	2425.03	0	11291.4	14995.4	12423	28398.7	43578.6	22071.5	73047.2	6691.96	39574.8	62473.7	31285.6	29096.3	38968.7	18908.6	36174.5	49617.4	41000.2	36015.5	33227.2	28420.4	45170	41679.9	20910.3	34219.7	91128.3	19365.8
IFI27_P40305_1752	AKVVRVASGSAVVLPLARIATVV	NA	NA	NA	NA	NA	NA	NA	NA	NA	NA	NA	NA	NA	NA	NA	NA	NA	NA	NA	NA	NA	NA	NA	NA	NA	NA	NA	NA	NA	NA	NA	NA	NA	NA	NA	NA	NA	NA	NA	NA	NA	NA	NA	NA	NA	NA	NA	NA
IFI30_P13284_1759	GMQLMHANAQR	17244.4	52986.2	18098.4	34356.4	52373.4	34099.9	69222.4	134933	86200.5	76110.2	1.66674	1.1878	0.936847	0.55148	0.120224	0.176047	0.115938	0.377901	0.247352	0.348159	638.167	50432.6	662.311	125576	13669.6	19713.1	37586.3	9982.53	6726.25	53067.3	34819.7	15182.1	53755.5	57864.1	45500.6	27518.5	39275.3	35505.8	60499	70875.7	76292.5	76713.8	156425	171659	109569	67803	81229.8	106046
IFI30_P13284_1759	MGDRGMQLMHANAQRTDAL	NA	NA	NA	NA	NA	NA	NA	NA	NA	NA	NA	NA	NA	NA	NA	NA	NA	NA	NA	NA	NA	NA	NA	NA	NA	NA	NA	NA	NA	NA	NA	NA	NA	NA	NA	NA	NA	NA	NA	NA	NA	NA	NA	NA	NA	NA	NA	NA
IFI35_P80217_1752	VAEQVLQQK	3339.68	9675.37	8953.22	15858	29895.6	51653.8	10542.2	7796.61	17899.4	41909.1	1.73205	0.998291	0.788572	0.929542	0.740788	0.85939	1.17276	0.570593	0.818511	0.848163	0	10019	0	20107.9	1043.7	7874.51	12534.3	820.038	13505.4	7020.14	32874.9	7679.05	55105.9	13576.7	21004.3	6932.69	95706.6	52322.1	4500.07	2361.75	24764.9	6104.94	4441.9	12843	25715.2	26985	997.952	49069.7
IFI35_P80217_1752	VLVTGFPASLR	12017.3	49742	45011.1	53131.2	74878.2	91580.6	117293	94047.4	117560	86367.7	0.376441	0.449592	0.201293	0.38363	0.275799	0.390689	0.237894	0.214806	0.196527	0.149063	7178.82	12731.6	16141.4	33675	40267.8	75283.2	35407.5	46218.6	53407.2	29754.3	67185.3	62454	86472.8	87126.7	51035.1	53510.8	124515	96716.1	88045.8	120210	143623	71287.5	109855	100999	110948	98483.1	143249	73820
IFI44_Q8TCB0_1752	YNSPTNFQIDGR	5461.33	7127.19	12076.3	10963.1	15203.7	12705	13308.7	17983.4	22400.8	15426.8	0.312863	0.476374	0.36845	0.575103	0.623401	0.633905	0.545891	0.398884	0.28853	0.227023	6065.94	3532.58	6785.48	11021	4785.04	5575.54	7712.33	11909.8	16606.7	18118.7	8547.53	6223.19	25077.3	6178.4	14355.3	9374.91	6850.3	21889.7	9461.36	21688.4	8776.35	10210.7	19390.9	24348.6	24348.8	15187.6	27666.2	19334.4
IFI44L_Q53G44_1752	DYRPYADLVSEIR	11245.6	25989.5	39668.8	29209.9	42015.9	36429.9	57493.9	52807.5	69900.1	62379.9	0.480428	0.268355	0.191519	0.634493	0.919162	0.515367	0.253101	0.379841	0.267516	0.116033	14028.5	14689.5	5018.78	18685.4	32579.2	26704	32838.5	38316.3	47851.5	17701	50589.7	19339.1	29987.9	85217.9	10841.8	14750.9	47347.3	47191.6	45362.6	73628.2	53491.1	32884.9	52538.6	72999	89977.9	52981.8	66740.4	64576.8
IFI44L_Q53G44_1752	ILLVGPVGSGK	13526	24599.4	16320	65235.9	75123.3	108649	133141	110710	122558	130077	0.309131	0.421705	0.875021	0.640693	0.406371	0.741257	0.594101	0.282836	0.120732	0.135917	15275.7	8754.03	16548.1	28844.2	12776.5	32177.5	4137.79	12787	32035.3	23847	64432.8	107428	109201	50276	65892.7	18034.6	135848	172066	75346	100789	223288	118180	137612	76337.4	137828	108285	121561	127381
IFI44L_Q53G44_1752	SEIRILLVGPVGSGKSSFF	NA	NA	NA	NA	NA	NA	NA	NA	NA	NA	NA	NA	NA	NA	NA	NA	NA	NA	NA	NA	NA	NA	NA	NA	NA	NA	NA	NA	NA	NA	NA	NA	NA	NA	NA	NA	NA	NA	NA	NA	NA	NA	NA	NA	NA	NA	NA	NA
IFIH1_Q9BYX4_1752	ISFPEVVK	16373.1	15163.3	16085.8	37565.1	35366.5	46872.4	41507.5	41557.1	40252.5	20458.8	0.824911	0.874333	0.534982	0.620815	0.229374	0.517159	0.355014	0.217345	0.613398	0.922319	13200	31183.6	4735.85	7489.09	7528.79	30472.1	25771.9	13163.8	9321.59	11367.1	56060	45268.2	35743.6	27072.3	43283.5	37295	28883.8	74438.4	24928.5	46481.3	53112.7	32423.3	50484.3	41763.8	68614.4	23555.1	28587.8	8123.69
IFIH1_Q9BYX4_1752	VIGLSGDTQLK	19575.1	58490.2	45833	57351.6	76235.4	194222	150438	191526	172473	93137.4	0.712865	0.552235	0.967334	0.544277	0.654937	1.24208	0.316418	0.271284	0.765636	0.758481	15569	35094.4	8061.87	33953.8	46431.7	95085	3288.8	42444.3	91765.9	21454.3	72485.9	78114.8	133204	55426.4	40076.1	16642.3	97146.9	468875	95805.6	172524	182985	249468	176032	149077	188892	32979.5	295546	27509.7
IFIH1_Q9BYX4_1752	TQLKISFPEVVKSC[+57]DI	NA	NA	NA	NA	NA	NA	NA	NA	NA	NA	NA	NA	NA	NA	NA	NA	NA	NA	NA	NA	NA	NA	NA	NA	NA	NA	NA	NA	NA	NA	NA	NA	NA	NA	NA	NA	NA	NA	NA	NA	NA	NA	NA	NA	NA	NA	NA	NA
IFIT1_P09914_1752	DSLEQLR	50075.3	59774.2	54670.9	55099.9	53899.7	90774	92943.9	93755.1	71649.8	113702	0.674275	0.157658	0.568162	0.312402	0.40157	0.511584	0.326053	0.13204	0.176379	0.155945	55923.6	80533.8	13768.7	69611.7	58883.8	50827.1	90286.7	33192.2	40533.7	37111.6	71416.2	56772	77554.3	49060.3	35084.5	42313.3	95124.4	134884	61300.8	95826.8	121704	87029.6	86194.3	108041	58926.1	84199.4	71823.9	130273
[truncated: 316 more rows]
[truncated: 142 more columns]

## Sheet: S8_immunoMRM_timecourse_areas
Table S8. Immuno-MRM assay results for trypsin digestion time course experiments. Peak areas of the light tryptic, heavy tryptic and heavy extended peptides are reported as the sum of the areas of the individual transitions. Peak areas are reported for triplicate sample replicates for 10 time points (t) from 0 minutes to 21 hours. Biognosys iRT is an 11 peptide retention time standard mixture tha…
[truncated: 220 more rows]
[truncated: 142 more columns]

[truncated: 5 more sheets: S9_Ext_H_norm_areas_rates, S10_directMRM_stress_areas, S11_immunoMRM_stress_areas, S12_hEhT_QC, S13_endogenous_quantification]
